# Supplementary material for: Polioencephalopathy in Eurasier dogs
Source: J Vet Intern Med. 2023 Dec 2;38(1):277–84. doi: 10.1111/jvim.16945 (PMC10800227; doi:10.1111/jvim.16945)
Supplement: Supplementary file 1 — Figure S1. Genotypes. [file JVIM-38-277-s008.map]

1	BICF2G630707759	0	2857
1	CHRUN_JH373242_341124	0	54885
1	CHRUN_JH373235_42634	0	54996
1	CHRUN_JH373242_520957	0	56515
1	CHRUN_JH373249_96699	0	60217
1	CHRUN_JH373247_391756	0	63551
1	CHRUN_AAEX03019240_77267	0	84605
1	BICF2P1173580	0	85667
1	CHRUN_JH373242_501808	0	87733
1	CHRUN_JH373300_33214	0	87735
1	BICF2G630707846	0	88274
1	CHRUN_JH373272_4730	0	130638
1	CHRUN_JH373350_7623	0	130653
1	CHRUN_JH373313_1185	0	131024
1	CHRUN_JH373249_11930	0	132624
1	CHRUN_JH373253_514993	0	158777
1	CHRUN_JH373242_66085	0	161550
1	BICF2P1383091	0	173604
1	TIGRP2P259_RS8993730	0	210447
1	BICF2G630707905	0	212072
1	BICF2P186608	0	227009
1	CHR1_266523	0	227399
1	BICF2G630707908	0	234365
1	BICF2P706639	0	247781
1	BICF2P563564	0	268458
1	BICF2P574107	0	280931
1	TIGRP2P277_RS8525603	0	304230
1	BICF2G630707918	0	309082
1	CHR1_363618	0	325487
1	CHR1_363892	0	325761
1	TIGRP2P286_RS8866509	0	335752
1	BICF2P41862	0	352753
1	BICF2P391650	0	361079
1	BICF2S23060089	0	371755
1	CHR1_412573	0	374754
1	BICF2G630707932	0	388253
1	BICF2P636188	0	398355
1	BICF2P270452	0	447837
1	BICF2P98519	0	454437
1	BICF2P1377001	0	465573
1	BICF2G630707957	0	479535
1	BICF2P1240570	0	488232
1	BICF2G630707961	0	503803
1	BICF2P1282632	0	541814
1	BICF2P1445404	0	562634
1	TIGRP2P338_RS9075968	0	568848
1	CHR1_601944	0	570217
1	BICF2G630707977	0	570840
1	TIGRP2P340_RS9005494	0	582845
1	BICF2G630707984	0	607787
1	BICF2G630707991	0	618441
1	BICF2G630708013	0	643040
1	BICF2G630708020	0	659453
1	BICF2G630708023	0	667789
1	BICF2G630708027	0	681825
1	BICF2G630708028	0	685368
1	BICF2G630708032	0	710267
1	BICF2P188815	0	723286
1	BICF2G630708035	0	735307
1	BICF2P1314682	0	742178
1	BICF2P410099	0	760276
1	BICF2P238696	0	772235
1	BICF2P725108	0	781831
1	BICF2P1124921	0	792431
1	BICF2G630708037	0	802383
1	BICF2P884661	0	810218
1	BICF2G630708039	0	830471
1	BICF2P1357045	0	836726
1	BICF2P466666	0	843719
1	BICF2P646761	0	858598
1	BICF2G630708043	0	865117
1	BICF2P1404670	0	866433
1	BICF2P615194	0	881837
1	BICF2P1178503	0	890636
1	BICF2G630708049	0	913933
1	BICF2P970528	0	932770
1	BICF2P303607	0	937643
1	BICF2G630708053	0	946617
1	BICF2P972673	0	967029
1	BICF2P195485	0	970478
1	BICF2P987431	0	981488
1	BICF2P606695	0	996129
1	BICF2P606694	0	996971
1	BICF2P606693	0	997068
1	BICF2P742102	0	1002492
1	BICF2P1104224	0	1007585
1	BICF2P1392290	0	1008073
1	BICF2P1277518	0	1020136
1	BICF2P1277519	0	1021165
1	BICF2G630708061	0	1034390
1	BICF2P1065496	0	1045655
1	BICF2P1032299	0	1055789
1	BICF2G630708083	0	1072636
1	BICF2G630708099	0	1082428
1	BICF2P112561	0	1084632
1	CHR1_1120968	0	1092472
1	BICF2P760763	0	1103986
1	BICF2P392899	0	1108100
1	BICF2G630708105	0	1108332
1	BICF2G630708106	0	1119625
1	BICF2G630708109	0	1136339
1	BICF2G630708111	0	1150031
1	BICF2P966356	0	1154588
1	BICF2P62696	0	1170567
1	BICF2G630708113	0	1186407
1	BICF2P664451	0	1194069
1	CHR1_1229847	0	1201481
1	CHR1_1233565	0	1205200
1	BICF2P1028616	0	1208495
1	CHR1_1245423	0	1217061
1	CHR1_1251817	0	1223455
1	CHR1_1266515	0	1238163
1	G3F65S308	0	1245756
1	CHR1_1303598	0	1275269
1	BICF2G630708124	0	1284029
1	BICF2G630708125	0	1289004
1	BICF2G630708127	0	1297970
1	TIGRP2P381_RS9099336	0	1326162
1	BICF2G630708129	0	1333156
1	BICF2G630708133	0	1347524
1	BICF2G630708142	0	1356571
1	BICF2G630708148	0	1372161
1	BICF2G630708152	0	1375873
1	CHR1_1412112	0	1383871
1	CHR1_1413579	0	1385339
1	BICF2G630708156	0	1385674
1	CHR1_1414657	0	1386417
1	CHR1_1414797	0	1386557
1	CHR1_1415343	0	1387104
1	CHR1_1421066	0	1392823
1	BICF2G630708163	0	1402180
1	TIGRP2P384_RS8812156	0	1409970
1	BICF2G630708165	0	1420765
1	BICF2G630708166	0	1432471
1	BICF2P1442152	0	1444539
1	BICF2G630708170	0	1458926
1	BICF2G630708173	0	1471039
1	BICF2G630708176	0	1481203
1	BICF2S23217029	0	1490024
1	BICF2G630708179	0	1503241
1	BICF2G630708182	0	1516314
1	BICF2G630708183	0	1527690
1	BICF2G630708185	0	1533995
1	BICF2G630708186	0	1549759
1	CHR1_1583329	0	1554851
1	BICF2P1154406	0	1566112
1	BICF2P247436	0	1573142
1	BICF2P562192	0	1580152
1	BICF2G630708190	0	1594251
1	BICF2G630708194	0	1604792
1	BICF2G630708195	0	1614753
1	BICF2P790583	0	1630974
1	BICF2G630708204	0	1647727
1	BICF2G630708205	0	1650091
1	BICF2G630708207	0	1661597
1	BICF2G630708209	0	1671990
1	BICF2G630708211	0	1693847
1	BICF2P207208	0	1699894
1	BICF2G630708213	0	1708390
1	BICF2G630708216	0	1723762
1	BICF2P741303	0	1731381
1	BICF2P726575	0	1750909
1	BICF2P929768	0	1756357
1	BICF2P406037	0	1758031
1	BICF2P247108	0	1767214
1	BICF2P804826	0	1781984
1	BICF2P988306	0	1790057
1	BICF2P1423638	0	1800010
1	BICF2P180743	0	1809814
1	TIGRP2P391_RS9069252	0	1821315
1	BICF2G630708220	0	1842888
1	BICF2P1413903	0	1847410
1	BICF2G630708221	0	1862472
1	BICF2P814595	0	1869680
1	BICF2G630708225	0	1890131
1	BICF2G630708226	0	1900636
1	BICF2G630708227	0	1909533
1	BICF2P102820	0	1915392
1	BICF2G630708229	0	1941940
1	BICF2G630708230	0	1958907
1	TIGRP2P396_RS9152464	0	1982468
1	BICF2G630708232	0	1989466
1	BICF2P1092470	0	1995563
1	BICF2G630708235	0	2012231
1	BICF2P168065	0	2021694
1	BICF2P831807	0	2040791
1	BICF2P1148238	0	2051618
1	BICF2S23551233	0	2053623
1	TIGRP2P401_RS8846599	0	2065729
1	BICF2G630708238	0	2075656
1	TIGRP2P405_RS9045167	0	2090147
1	BICF2G630708240	0	2113446
1	BICF2P940931	0	2126301
1	BICF2G630708242	0	2138396
1	TIGRP2P2613_RS9126421	0	2149369
1	BICF2P1167646	0	2165576
1	BICF2P515422	0	2169966
1	BICF2S2364686	0	2182171
1	BICF2G630708246	0	2202452
1	BICF2G630708247	0	2214181
1	TIGRP2P2621_RS9174004	0	2220241
1	BICF2P1148079	0	2233399
1	TIGRP2P2627_RS8593091	0	2251511
1	BICF2G630708249	0	2263313
1	BICF2P1336950	0	2275503
1	BICF2G630708251	0	2295375
1	BICF2P1316503	0	2301961
1	BICF2G630708253	0	2308591
1	BICF2S23545226	0	2320946
1	BICF2P552194	0	2335701
1	BICF2P627157	0	2349815
1	BICF2S22956053	0	2356836
1	BICF2G630708254	0	2365249
1	BICF2G630708265	0	2380580
1	BICF2G630708271	0	2387424
1	BICF2G630708286	0	2400098
1	BICF2G630708296	0	2412282
1	BICF2G630708300	0	2431492
1	BICF2S2335694	0	2457588
1	BICF2P551656	0	2473923
1	BICF2P1451246	0	2480716
1	BICF2G630708304	0	2496779
1	BICF2S23128209	0	2508664
1	TIGRP2P2671_RS8596160	0	2523121
1	BICF2G630708306	0	2530038
1	BICF2G630708307	0	2552805
1	BICF2G630708309	0	2582140
1	BICF2G630708310	0	2588141
1	BICF2G630708312	0	2598485
1	BICF2G630708315	0	2607833
1	BICF2G630708316	0	2627453
1	TIGRP2P2672_RS9013378	0	2634537
1	BICF2G630708318	0	2645959
1	BICF2P270373	0	2655014
1	BICF2G630708319	0	2665258
1	BICF2P1034908	0	2691541
1	BICF2G630708321	0	2700414
1	BICF2P952367	0	2713663
1	BICF2G630708323	0	2723613
1	BICF2P1194303	0	2734661
1	CHR1_2787452	0	2760166
1	CHR1_2794145	0	2766859
1	BICF2P870035	0	2787727
1	BICF2S23635612	0	2815811
1	BICF2G630708326	0	2824975
1	BICF2G630708328	0	2838101
1	BICF2P279909	0	2849380
1	BICF2G630708330	0	2870599
1	BICF2G630708332	0	2904438
1	BICF2P1085054	0	2920957
1	CHR1_2952205	0	2924954
1	BICF2S2414000	0	2929773
1	BICF2P307736	0	2953721
1	CHR1_2993507	0	2966242
1	BICF2G630708333	0	2972868
1	BICF2P966312	0	2978078
1	BICF2P605293	0	2989137
1	BICF2G630708339	0	3014357
1	BICF2S239112	0	3020650
1	BICF2G630708341	0	3064688
1	BICF2P1464474	0	3083792
1	TIGRP2P2684_RS8604610	0	3099948
1	BICF2G630708342	0	3101895
1	BICF2P1382039	0	3120931
1	BICF2P562904	0	3134538
1	BICF2G630708344	0	3138772
1	BICF2G630708346	0	3166798
1	BICF2P1090882	0	3172824
1	TIGRP2P2688_RS8722583	0	3216519
1	BICF2P743012	0	3230444
1	BICF2P91832	0	3246577
1	BICF2P545866	0	3258947
1	TIGRP2P2690_RS9195750	0	3281327
1	BICF2P396988	0	3286986
1	CHR1_3326204	0	3298688
1	TIGRP2P2693_RS9078389	0	3299259
1	BICF2P1097647	0	3313965
1	BICF2P813346	0	3321809
1	BICF2S23912960	0	3332335
1	TIGRP2P2694_RS9074880	0	3347160
1	CHR1_3380658	0	3353134
1	BICF2P186872	0	3361446
1	BICF2P297203	0	3368443
1	BICF2G630708353	0	3392056
1	BICF2S23512188	0	3400674
1	BICF2P355654	0	3419765
1	BICF2G630708355	0	3430952
1	BICF2G630708356	0	3442816
1	BICF2P389287	0	3453294
1	BICF2S23349063	0	3456966
1	BICF2G630708358	0	3486002
1	BICF2G630708359	0	3492855
1	G5F54S91	0	3529111
1	BICF2G630708362	0	3560740
1	BICF2G630708363	0	3571176
1	G6F32S60	0	3592150
1	BICF2G630708367	0	3612881
1	BICF2S23763002	0	3640281
1	BICF2G630708371	0	3641304
1	BICF2P312980	0	3655482
1	BICF2P590289	0	3670133
1	BICF2G630708374	0	3697164
1	CHRY_740702	0	3708291
1	TIGRP2P2702_RS8768645	0	3733541
1	BICF2P232247	0	3751668
1	BICF2G630708377	0	3769649
1	BICF2P555674	0	3801066
1	BICF2P1160722	0	3811356
1	TIGRP2P2710_RS9134620	0	3815609
1	BICF2P132796	0	3830445
1	BICF2P333055	0	3848243
1	BICF2G630708380	0	3863203
1	BICF2P1040233	0	3882092
1	BICF2P1148306	0	3903535
1	BICF2S23541136	0	3920553
1	BICF2G630708384	0	3936607
1	BICF2P322145	0	3938432
1	BICF2P194479	0	3941373
1	BICF2P915835	0	3963085
1	BICF2P853468	0	3964360
1	BICF2P298830	0	3984340
1	BICF2S2299080	0	3995518
1	BICF2P53930	0	4006927
1	BICF2P122934	0	4018555
1	BICF2P1246652	0	4025142
1	BICF2P1411877	0	4035580
1	TIGRP2P2748_RS9156364	0	4053226
1	TIGRP2P2751_RS8733852	0	4064313
1	BICF2P1398229	0	4073568
1	TIGRP2P2771_RS8977945	0	4090498
1	BICF2P637675	0	4094691
1	TIGRP2P2774_RS8786396	0	4108186
1	BICF2G630708391	0	4115828
1	BICF2P1426220	0	4131107
1	BICF2P675305	0	4146444
1	BICF2P675307	0	4148805
1	BICF2P1141510	0	4169090
1	BICF2G630708396	0	4178403
1	BICF2G630708397	0	4184658
1	BICF2P211382	0	4201275
1	CHR1_4227658	0	4201838
1	BICF2G630708403	0	4213642
1	BICF2G630708405	0	4219600
1	TIGRP2P2780_RS8499983	0	4238412
1	BICF2G630708412	0	4246332
1	BICF2G630708417	0	4257767
1	BICF2P1283109	0	4279547
1	CHR1_4305894	0	4279848
1	BICF2P244730	0	4286423
1	CHR1_4320363	0	4294311
1	BICF2P1068642	0	4320918
1	BICF2G630708422	0	4335387
1	BICF2G630708423	0	4345555
1	BICF2G630708424	0	4364097
1	BICF2G630708426	0	4375503
1	BICF2P28788	0	4384741
1	CHR1_4419221	0	4393222
1	CHR1_4419714	0	4393715
1	CHR1_4419786	0	4393788
1	BICF2P590074	0	4394678
1	BICF2P1255280	0	4400125
1	BICF2P193824	0	4407165
1	BICF2P1469700	0	4424056
1	TIGRP2P2790_RS8527730	0	4433379
1	BICF2P922651	0	4444002
1	BICF2P1208544	0	4449173
1	BICF2P636148	0	4459469
1	BICF2P313176	0	4473419
1	TIGRP2P2811_RS8846449	0	4492953
1	TIGRP2P2813_RS8765556	0	4497002
1	BICF2P1444153	0	4508725
1	BICF2G630708433	0	4534092
1	BICF2P370160	0	4549307
1	BICF2P205074	0	4555041
1	TIGRP2P2820_RS9091359	0	4564916
1	TIGRP2P2822_RS8922524	0	4574777
1	CHR1_4606010	0	4579966
1	TIGRP2P2827_RS8548812	0	4602127
1	CHR1_4635214	0	4609171
1	BICF2P429986	0	4610027
1	BICF2P21025	0	4634173
1	CHR1_4662909	0	4636869
1	BICF2P659809	0	4645252
1	BICF2P17392	0	4654508
1	BICF2P252167	0	4674274
1	BICF2P487841	0	4685149
1	BICF2P477485	0	4699031
1	TIGRP2P2846_RS8786031	0	4700754
1	BICF2P1297269	0	4722212
1	TIGRP2P2853_RS9056630	0	4731341
1	BICF2S23640275	0	4738299
1	BICF2P297634	0	4767862
1	BICF2P409300	0	4778727
1	BICF2P547987	0	4783345
1	BICF2G630708438	0	4794485
1	TIGRP2P2869_RS8779374	0	4810323
1	TIGRP2P2872_RS9084445	0	4821327
1	BICF2P629022	0	4832517
1	BICF2P146323	0	4852706
1	BICF2P931405	0	4860733
1	BICF2P572263	0	4866892
1	CHR1_4893453	0	4867237
1	BICF2P1275198	0	4874850
1	BICF2S2339476	0	4885780
1	BICF2P371264	0	4887496
1	BICF2P1070937	0	4888753
1	CHR1_4915001	0	4888840
1	BICF2P1031026	0	4902827
1	CHR1_4931180	0	4905035
1	BICF2P986184	0	4913296
1	BICF2G630708462	0	4916434
1	BICF2G630708467	0	4926050
1	TIGRP2P2903_RS9014550	0	4931379
1	BICF2P900574	0	4948074
1	CHR1_4974870	0	4948963
1	TIGRP2P2911_RS8936096	0	4953420
1	CHR1_4985187	0	4959288
1	BICF2G630708495	0	4959799
1	BICF2G630708548	0	4980199
1	BICF2G630708568	0	4987949
1	BICF2G630708570	0	4990207
1	BICF2G630708586	0	5000826
1	TIGRP2P2919_RS8606614	0	5003125
1	CHR1_5029107	0	5003207
1	CHR1_5030287	0	5004387
1	BICF2S2443809	0	5006977
1	BICF2G630708598	0	5018174
1	BICF2S23423243	0	5033259
1	BICF2G630708623	0	5040719
1	BICF2G630708633	0	5047953
1	BICF2G630708647	0	5066086
1	BICF2G630708656	0	5068792
1	BICF2G630708685	0	5083856
1	BICF2P1044618	0	5096741
1	BICF2P934097	0	5102855
1	BICF2P1405933	0	5115624
1	BICF2P1002529	0	5130786
1	BICF2P1244955	0	5133998
1	BICF2G630708690	0	5143523
1	BICF2P607260	0	5170879
1	TIGRP2P2953_RS9123276	0	5172907
1	TIGRP2P2955_RS8986818	0	5185180
1	BICF2P123491	0	5198371
1	TIGRP2P2962_RS8537173	0	5216735
1	TIGRP2P2964_RS9157697	0	5229613
1	TIGRP2P2975_RS9102742	0	5260301
1	BICF2P369261	0	5260447
1	TIGRP2P2985_RS9123662	0	5282035
1	TIGRP2P2986_RS9000637	0	5295220
1	TIGRP2P2987_RS9029815	0	5297094
1	BICF2P166510	0	5316681
1	BICF2S23650932	0	5327708
1	BICF2G630708702	0	5333399
1	BICF2P1191617	0	5366711
1	BICF2P1437031	0	5381358
1	TIGRP2P3063_RS9092981	0	5392293
1	BICF2P392799	0	5392466
1	BICF2P1197476	0	5403909
1	BICF2S23010713	0	5416119
1	BICF2P1000997	0	5427869
1	BICF2S23018913	0	5446652
1	BICF2S23649906	0	5452147
1	BICF2P1170347	0	5461218
1	BICF2G630708719	0	5472514
1	BICF2P1290808	0	5487026
1	TIGRP2P3107_RS9178643	0	5498325
1	BICF2P261197	0	5514030
1	TIGRP2P3119_RS8958362	0	5523027
1	BICF2G630708731	0	5536904
1	BICF2P981825	0	5543457
1	BICF2S23321919	0	5554459
1	BICF2G630708743	0	5564842
1	BICF2G630708759	0	5576107
1	BICF2P1435982	0	5595373
1	BICF2P501260	0	5600207
1	BICF2G630708800	0	5617192
1	BICF2G630708810	0	5623563
1	BICF2G630708857	0	5645037
1	BICF2G630708864	0	5649355
1	BICF2G630708903	0	5669434
1	BICF2P1391960	0	5683814
1	BICF2P639682	0	5696723
1	BICF2G630708914	0	5724704
1	TIGRP2P3174_RS8880071	0	5726511
1	BICF2P700139	0	5746366
1	BICF2S2295154	0	5757579
1	BICF2P916853	0	5763771
1	BICF2P191726	0	5773565
1	BICF2P103696	0	5785978
1	BICF2P142733	0	5796259
1	BICF2S22948201	0	5815053
1	BICF2S23247539	0	5822324
1	BICF2S22924252	0	5837958
1	BICF2G630708925	0	5896719
1	BICF2P550202	0	5913111
1	BICF2G630708927	0	5928713
1	BICF2G630708932	0	5948194
1	BICF2S2455096	0	5963182
1	CHR1_5940131	0	5964442
1	CHR1_5945645	0	5969956
1	BICF2P239737	0	5972636
1	CHR1_5962470	0	5986782
1	CHR1_5970092	0	5994404
1	BICF2P616849	0	5995389
1	BICF2S2448112	0	6012252
1	BICF2S22934599	0	6027688
1	BICF2S23626182	0	6045139
1	BICF2G630708937	0	6052786
1	BICF2G630708939	0	6064822
1	BICF2G630708947	0	6077336
1	BICF2G630708972	0	6094947
1	BICF2G630708979	0	6098560
1	BICF2G630708983	0	6108503
1	BICF2G630709003	0	6121513
1	BICF2G630709018	0	6133281
1	BICF2G630709032	0	6148101
1	BICF2G630709037	0	6153884
1	BICF2S23426245	0	6165423
1	BICF2G630709054	0	6180349
1	BICF2S23328319	0	6187937
1	BICF2G630709073	0	6201125
1	BICF2G630709089	0	6214487
1	BICF2G630709098	0	6224616
1	BICF2P1178165	0	6235370
1	BICF2G630709129	0	6244680
1	BICF2G630709132	0	6250801
1	BICF2G630709141	0	6258755
1	BICF2G630709156	0	6275392
1	BICF2G630709159	0	6289420
1	BICF2G630709168	0	6297004
1	BICF2P1386889	0	6308932
1	BICF2G630709186	0	6323195
1	BICF2G630709207	0	6330545
1	BICF2G630709224	0	6340441
1	BICF2G630709232	0	6349859
1	BICF2G630709237	0	6377777
1	BICF2G630709239	0	6383933
1	BICF2G630709261	0	6395207
1	BICF2G630709270	0	6404686
1	BICF2G630709271	0	6407741
1	BICF2P695321	0	6420893
1	BICF2S22920299	0	6430368
1	TIGRP2P3185_RS8939223	0	6444157
1	BICF2S23238022	0	6452331
1	BICF2G630709295	0	6472289
1	BICF2G630709312	0	6479171
1	BICF2G630709354	0	6491209
1	BICF2G630709364	0	6499590
1	BICF2G630709388	0	6515293
1	BICF2G630709415	0	6521911
1	BICF2G630709424	0	6538601
1	BICF2G630709429	0	6546245
1	BICF2P351258	0	6565418
1	BICF2S23051653	0	6577589
1	BICF2G630709448	0	6580436
1	BICF2G630709459	0	6593825
1	BICF2P106739	0	6607334
1	BICF2G630709466	0	6621128
1	BICF2P301383	0	6639750
1	BICF2P341516	0	6653835
1	BICF2P634226	0	6662065
1	BICF2S2419359	0	6674685
1	BICF2S23644235	0	6694313
1	BICF2P664793	0	6701323
1	BICF2G630709471	0	6710684
1	BICF2P984968	0	6719467
1	BICF2S22959180	0	6736724
1	BICF2P219758	0	6747753
1	BICF2P637832	0	6762510
1	BICF2S2341214	0	6763543
1	BICF2P316060	0	6780857
1	BICF2P370100	0	6813650
1	BICF2S23111960	0	6823350
1	BICF2P249364	0	6840159
1	BICF2G630709473	0	6845699
1	CHR1_6843827	0	6863577
1	CHR1_6843854	0	6863604
1	BICF2G630709488	0	6863688
1	BICF2G630709489	0	6864671
1	BICF2G630709492	0	6875386
1	BICF2G630709495	0	6885017
1	BICF2G630709499	0	6898871
1	BICF2G630709507	0	6911677
1	BICF2G630709519	0	6918709
1	BICF2S23628196	0	6932690
1	BICF2G630709527	0	6952449
1	BICF2G630709528	0	6974970
1	BICF2G630709529	0	6983700
1	BICF2S2459826	0	7016059
1	BICF2S23138952	0	7039851
1	BICF2G630709551	0	7057298
1	BICF2G630709573	0	7070139
1	BICF2S23316675	0	7094985
1	CHR1_7086401	0	7106322
1	CHR1_7106674	0	7126552
1	CHR1_7116145	0	7136024
1	BICF2P390418	0	7140059
1	CHR1_7123701	0	7143580
1	BICF2S23321805	0	7163201
1	G8F60S185	0	7195607
1	CHR1_7183494	0	7203373
1	CHR1_7200965	0	7220842
1	BICF2P432048	0	7223050
1	BICF2P446257	0	7241575
1	CHR1_7230151	0	7250030
1	CHR1_7240254	0	7260108
1	CHR1_7255361	0	7275215
1	G9F34S190	0	7278366
1	BICF2G630709606	0	7301111
1	CHR1_7286537	0	7306402
1	CHR1_7293039	0	7312904
1	CHR1_7317241	0	7337106
1	BICF2G630709608	0	7356548
1	BICF2S24311805	0	7357424
1	CHR1_7348868	0	7368708
1	CHR1_7358282	0	7378126
1	BICF2G630709610	0	7383558
1	BICF2P211596	0	7394333
1	BICF2P1043412	0	7410085
1	BICF2P135020	0	7413494
1	BICF2G630709612	0	7441380
1	G10F28S352	0	7469136
1	BICF2P165299	0	7491681
1	BICF2G630709614	0	7502250
1	BICF2G630709643	0	7512702
1	TIGRP2P7617_RS8786139	0	7525507
1	BICF2G630709680	0	7533548
1	BICF2G630709694	0	7540255
1	BICF2G630709740	0	7572045
1	BICF2G630709745	0	7574269
1	BICF2P1254836	0	7591313
1	BICF2P1453557	0	7598637
1	BICF2P1062287	0	7612103
1	TIGRP2P7630_RS8762847	0	7620368
1	BICF2S23543570	0	7638375
1	BICF2G630709757	0	7655432
1	BICF2S2415988	0	7678015
1	BICF2G630709759	0	7678808
1	BICF2P126906	0	7690720
1	BICF2G630709761	0	7719842
1	BICF2P799026	0	7728294
1	BICF2P772650	0	7741818
1	BICF2P151356	0	7750506
1	BICF2P649174	0	7761345
1	BICF2G630709769	0	7790554
1	BICF2G630709791	0	7806855
1	BICF2P650447	0	7817683
1	TIGRP2P7647_RS8616698	0	7834885
1	TIGRP2P7659_RS8795592	0	7842060
1	BICF2P657448	0	7853035
1	BICF2P970266	0	7859799
1	BICF2P1147267	0	7865965
1	TIGRP2P7695_RS9059427	0	7885409
1	BICF2P1339554	0	7886496
1	BICF2G630709797	0	7904972
1	BICF2G630709805	0	7911728
1	BICF2G630709810	0	7919848
1	BICF2G630709825	0	7930812
1	BICF2G630709833	0	7936805
1	BICF2G630709842	0	7946356
1	CHR1_7926268	0	7947827
1	BICF2G630709860	0	7956571
1	BICF2S22918173	0	7969112
1	BICF2P555245	0	7982125
1	BICF2P555243	0	7982575
1	BICF2G630709868	0	7991525
1	TIGRP2P7756_RS9025801	0	8001584
1	BICF2P533944	0	8001625
1	BICF2G630709873	0	8023663
1	BICF2P18236	0	8028926
1	BICF2G630709904	0	8044593
1	BICF2G630709926	0	8054760
1	BICF2G630709937	0	8065748
1	TIGRP2P7766_RS9177075	0	8069349
1	BICF2S23444329	0	8075779
1	TIGRP2P7768_RS9243118	0	8081841
1	BICF2S2337757	0	8094374
1	BICF2S23742583	0	8106037
1	BICF2G630709989	0	8116666
1	BICF2G630710011	0	8133289
1	BICF2G630710017	0	8139164
1	BICF2P112313	0	8152302
1	BICF2P1068759	0	8164835
1	BICF2P617581	0	8183274
1	BICF2G630710036	0	8186496
1	BICF2G630710043	0	8228111
1	TIGRP2P7812_RS9060535	0	8251332
1	BICF2P785250	0	8257206
1	BICF2P1131131	0	8274948
1	BICF2G630710048	0	8290181
1	BICF2G630710049	0	8301726
1	CHR1_8288009	0	8309542
1	BICF2P1430778	0	8312657
1	BICF2P1162469	0	8330716
1	BICF2G630710050	0	8342963
1	CHR1_8323480	0	8345016
1	CHR1_8323998	0	8345535
1	CHR1_8324267	0	8345803
1	BICF2P1213203	0	8350496
1	BICF2P954170	0	8358967
1	BICF2G630710064	0	8374463
1	TIGRP2P7835_RS8513842	0	8391177
1	TIGRP2P7837_RS8513845	0	8392884
1	BICF2P332231	0	8396015
1	TIGRP2P7842_RS9090892	0	8412313
1	TIGRP2P7844_RS8971131	0	8416308
1	BICF2G630710100	0	8432992
1	BICF2P290232	0	8444713
1	BICF2S2361515	0	8451974
1	BICF2G630710102	0	8465011
1	BICF2G630710121	0	8477010
1	BICF2G630710133	0	8485695
1	TIGRP2P7862_RS8910487	0	8499034
1	BICF2G630710183	0	8507798
1	BICF2G630710210	0	8519085
1	BICF2G630710243	0	8536543
1	BICF2P997453	0	8544561
1	BICF2G630710247	0	8554331
1	BICF2S23227425	0	8568484
1	BICF2G630710270	0	8583463
1	BICF2G630710286	0	8595077
1	BICF2G630710327	0	8616819
1	BICF2P230315	0	8625889
1	BICF2G630710345	0	8635157
1	BICF2G630710368	0	8651945
1	BICF2G630710409	0	8668695
1	BICF2G630710410	0	8669618
1	BICF2G630710433	0	8680563
1	BICF2P801590	0	8701462
1	BICF2P1476	0	8719298
1	BICF2G630710467	0	8733493
1	BICF2G630710480	0	8739383
1	BICF2G630710495	0	8750277
1	BICF2S23321456	0	8767972
1	BICF2G630710527	0	8773237
1	BICF2G630710545	0	8784455
1	BICF2G630710563	0	8796648
1	BICF2G630710585	0	8807111
1	BICF2G630710596	0	8820518
1	BICF2G630710605	0	8838357
1	BICF2G630710611	0	8855308
1	BICF2G630710632	0	8869492
1	BICF2G630710651	0	8889704
1	BICF2G630710660	0	8897373
1	BICF2G630710678	0	8905115
1	BICF2S22945143	0	8915253
1	BICF2G630710699	0	8926538
1	BICF2G630710701	0	8930100
1	BICF2G630710719	0	8947498
1	BICF2G630710724	0	8953237
1	BICF2G630710726	0	8954090
1	BICF2G630710733	0	8961719
1	BICF2G630710760	0	8982536
1	BICF2G630710766	0	8985766
1	BICF2G630710800	0	9002293
1	BICF2G630710810	0	9007712
1	BICF2G630710819	0	9020759
1	BICF2G630710832	0	9038193
1	BICF2G630710837	0	9044916
1	BICF2P1120946	0	9061151
1	BICF2G630710853	0	9068408
1	BICF2G630710867	0	9083455
1	BICF2P463407	0	9093965
1	BICF2G630710895	0	9103794
1	BICF2G630710914	0	9122339
1	BICF2G630710917	0	9124560
1	BICF2S22931976	0	9137585
1	BICF2G630710959	0	9148997
1	BICF2P100940	0	9162237
1	BICF2P549497	0	9169420
1	BICF2G630711019	0	9187833
1	BICF2G630711036	0	9194383
1	BICF2G630711047	0	9215012
1	BICF2G630711049	0	9217979
1	BICF2G630711060	0	9229655
1	CHR1_9202940	0	9231176
1	CHR1_9203169	0	9231405
1	CHR1_9203398	0	9231634
1	CHR1_9204247	0	9232484
1	BICF2G630711067	0	9240581
1	BICF2G630711068	0	9242363
1	BICF2G630711082	0	9251974
1	BICF2G630711088	0	9267978
1	BICF2P158777	0	9285005
1	BICF2G630711094	0	9301549
1	BICF2S23513417	0	9316947
1	BICF2G630711105	0	9324434
1	TIGRP2P7951_RS9003035	0	9337311
1	BICF2P1252713	0	9342583
1	TIGRP2P7957_RS9013755	0	9353776
1	BICF2P467525	0	9366470
1	TIGRP2P7974_RS8878364	0	9382761
1	BICF2G630711114	0	9390404
1	BICF2G630711115	0	9405535
1	BICF2S23620468	0	9424354
1	BICF2P477935	0	9434661
1	BICF2S23535687	0	9448375
1	BICF2S23318569	0	9456835
1	BICF2P823657	0	9468112
1	BICF2G630711133	0	9487653
1	BICF2P861232	0	9492252
1	BICF2P337159	0	9505870
1	BICF2G630711160	0	9514215
1	BICF2G630711166	0	9530846
1	BICF2G630711183	0	9548078
1	BICF2G630711199	0	9554438
1	BICF2G630711226	0	9568882
1	BICF2G630711231	0	9573491
1	BICF2S23052776	0	9585324
1	BICF2G630711272	0	9593202
1	BICF2G630711277	0	9601170
1	BICF2G630711289	0	9606653
1	BICF2G630711302	0	9620278
1	BICF2G630711318	0	9632229
1	BICF2G630711324	0	9640933
1	BICF2G630711334	0	9657449
1	BICF2G630711348	0	9666383
1	BICF2G630711365	0	9677816
1	BICF2P1182394	0	9687421
1	TIGRP2P8041_RS9097161	0	9700756
1	BICF2P231214	0	9718446
1	TIGRP2P8049_RS9045277	0	9724494
1	TIGRP2P8057_RS8840856	0	9738755
1	BICF2G630711388	0	9747911
1	BICF2P821731	0	9756650
1	TIGRP2P8074_RS9169598	0	9769554
1	BICF2P741988	0	9780059
1	TIGRP2P8083_RS8809960	0	9800910
1	BICF2P962214	0	9804877
1	BICF2P800642	0	9814961
1	BICF2G630711433	0	9827365
1	TIGRP2P8092_RS9196836	0	9840112
1	BICF2S23153877	0	9853974
1	BICF2S23514499	0	9862397
1	BICF2G630711439	0	9870951
1	BICF2S23337618	0	9890189
1	BICF2G630711446	0	9903302
1	BICF2P994359	0	9909507
1	BICF2G630711451	0	9910019
1	BICF2S23738428	0	9925684
1	BICF2G630711453	0	9937020
1	TIGRP2P8102_RS8584599	0	9946184
1	BICF2P370403	0	9961779
1	BICF2P312810	0	9983818
1	BICF2S23453035	0	9989505
1	BICF2G630711456	0	9995760
1	BICF2G630711458	0	9997515
1	TIGRP2P8114_RS8622824	0	10008509
1	BICF2G630711460	0	10029400
1	TIGRP2P8121_RS9090075	0	10035775
1	TIGRP2P8130_RS9210131	0	10046311
1	BICF2G630711464	0	10055305
1	BICF2G630711468	0	10066742
1	BICF2G630711494	0	10088599
1	BICF2G630711497	0	10092475
1	BICF2S23738534	0	10104842
1	BICF2S2322427	0	10121341
1	BICF2P763897	0	10127708
1	BICF2P701385	0	10135052
1	BICF2S23442405	0	10146733
1	BICF2G630711516	0	10168839
1	BICF2G630711520	0	10194496
1	BICF2P405380	0	10207930
1	BICF2P1458857	0	10228830
1	BICF2G630711524	0	10234278
1	BICF2G630711539	0	10244774
1	BICF2G630711540	0	10262664
1	BICF2G630711545	0	10269340
1	BICF2G630711562	0	10286143
1	BICF2G630711565	0	10287603
1	BICF2G630711577	0	10302032
1	BICF2G630711588	0	10313504
1	BICF2G630711594	0	10340481
1	BICF2G630711605	0	10351919
1	BICF2S2416695	0	10359792
1	BICF2G630711607	0	10371674
1	BICF2S23656672	0	10388155
1	BICF2P883221	0	10433807
1	BICF2S23014666	0	10449600
1	BICF2P1328116	0	10475099
1	BICF2P1188310	0	10517358
1	BICF2P878157	0	10539154
1	TIGRP2P8158_RS8551476	0	10547104
1	TIGRP2P8160_RS8896372	0	10598089
1	BICF2P1296770	0	10608683
1	TIGRP2P8190_RS9076964	0	10618843
1	BICF2P1441215	0	10627776
1	BICF2S23522213	0	10642777
1	BICF2S23430259	0	10656734
1	TIGRP2P8195_RS9235469	0	10672532
1	BICF2P674713	0	10690892
1	BICF2P148604	0	10701465
1	BICF2P1138627	0	10721749
1	CHR1_10672540	0	10741361
1	CHR1_10672746	0	10741567
1	TIGRP2P8199_RS9037102	0	10750933
1	BICF2P1171726	0	10752565
1	BICF2P956517	0	10768584
1	BICF2P347999	0	10801160
1	BICF2P463824	0	10813539
1	BICF2P1008542	0	10825758
1	BICF2P1014047	0	10850274
1	BICF2P59100	0	10862131
1	BICF2P585775	0	10877617
1	TIGRP2P8218_RS8737210	0	10883172
1	BICF2S2318592	0	10892174
1	BICF2P570041	0	10909009
1	BICF2P316588	0	10917371
1	BICF2P1310182	0	10928074
1	BICF2P814850	0	10948136
1	BICF2S23155214	0	10968468
1	BICF2P751061	0	10989254
1	BICF2P407470	0	11003847
1	BICF2P45918	0	11012270
1	BICF2P461234	0	11019837
1	BICF2P777234	0	11031827
1	BICF2S22926875	0	11047240
1	BICF2S23044499	0	11054755
1	BICF2P784549	0	11069248
1	BICF2S23731517	0	11085298
1	TIGRP2P8261_RS8668370	0	11089713
1	TIGRP2P8264_RS8489051	0	11100648
1	TIGRP2P8274_RS8903227	0	11111193
1	BICF2S2309684	0	11122343
1	BICF2S23512710	0	11143625
1	BICF2S23653590	0	11144787
1	BICF2P387634	0	11162257
1	BICF2S22922761	0	11167798
1	BICF2P258313	0	11168021
1	TIGRP2P8291_RS8903611	0	11182326
1	BICF2P629544	0	11190360
1	BICF2P1266381	0	11204294
1	BICF2P133825	0	11217403
1	BICF2S23322680	0	11225293
1	BICF2P1472106	0	11233271
1	CHR1_11165907	0	11236182
1	CHR1_11166635	0	11236910
1	CHR1_11167678	0	11237953
1	BICF2P1082367	0	11238149
1	BICF2P1082366	0	11238254
1	CHR1_11168555	0	11238830
1	BICF2S22961686	0	11257455
1	BICF2S23731399	0	11262716
1	BICF2P1120090	0	11270687
1	BICF2P355794	0	11285536
1	BICF2P836101	0	11300986
1	BICF2P598528	0	11309110
1	BICF2P101442	0	11318226
1	BICF2P804546	0	11331578
1	BICF2P304894	0	11356161
1	TIGRP2P8333_RS8820178	0	11367640
1	BICF2P786926	0	11374057
1	BICF2P1222806	0	11393112
1	BICF2P249444	0	11398120
1	TIGRP2P8337_RS8738883	0	11418607
1	BICF2P258539	0	11438314
1	BICF2S2448843	0	11449273
1	TIGRP2P8360_RS9129400	0	11465059
1	BICF2P302119	0	11465114
1	TIGRP2P8368_RS8521221	0	11487139
1	TIGRP2P8373_RS8521226	0	11488140
1	BICF2P380596	0	11508053
1	BICF2S23634598	0	11511109
1	BICF2S23453352	0	11526734
1	BICF2S23910124	0	11534943
1	BICF2P238243	0	11554700
1	TIGRP2P8419_RS8959368	0	11567746
1	BICF2P105695	0	11571423
1	BICF2S2369926	0	11585687
1	BICF2S23412474	0	11593368
1	BICF2P1108272	0	11609443
1	BICF2S22933891	0	11620858
1	BICF2P631496	0	11633768
1	BICF2P100888	0	11639091
1	BICF2P879396	0	11653278
1	BICF2P356018	0	11670900
1	TIGRP2P8458_RS8889515	0	11678154
1	BICF2P813078	0	11678231
1	BICF2P507250	0	11692803
1	BICF2S2369046	0	11698732
1	BICF2P722535	0	11710826
1	BICF2S23534100	0	11722840
1	BICF2P6662	0	11749087
1	TIGRP2P8484_RS9021101	0	11758749
1	BICF2P1438973	0	11772030
1	BICF2P1277523	0	11778033
1	BICF2P470094	0	11790962
1	BICF2P779428	0	11799469
1	BICF2P1135866	0	11813927
1	BICF2P576377	0	11829300
1	BICF2S23114218	0	11844194
1	BICF2P340398	0	11848653
1	BICF2P568107	0	11851702
1	BICF2P22914	0	11858892
1	BICF2S2357622	0	11869221
1	BICF2S23016385	0	11890750
1	BICF2P889790	0	11892040
1	BICF2P654352	0	11904232
1	TIGRP2P8517_RS8894908	0	11913910
1	TIGRP2P8527_RS9134185	0	11929887
1	BICF2S23013314	0	11944499
1	TIGRP2P8538_RS8853941	0	11953365
1	BICF2P653565	0	11960620
1	BICF2S2312304	0	11973194
1	BICF2P378225	0	11993799
1	BICF2P734269	0	11997877
1	TIGRP2P8553_RS8392830	0	12016091
1	TIGRP2P8555_RS8792137	0	12020743
1	BICF2S23229251	0	12033867
1	BICF2P137576	0	12051162
1	BICF2P1378726	0	12056247
1	TIGRP2P8588_RS8857173	0	12068258
1	BICF2S23214790	0	12076389
1	BICF2P1401451	0	12094081
1	BICF2P1283139	0	12102649
1	BICF2P107320	0	12115437
1	TIGRP2P8605_RS8516721	0	12125053
1	TIGRP2P8610_RS8869913	0	12133165
1	TIGRP2P8619_RS8670753	0	12144992
1	BICF2P303826	0	12158809
1	TIGRP2P8633_RS8991340	0	12170373
1	BICF2S23331108	0	12188135
1	TIGRP2P15313_RS9161584	0	12193482
1	BICF2P1162632	0	12213299
1	BICF2P301927	0	12225820
1	BICF2P1256027	0	12240950
1	BICF2P1363099	0	12251295
1	TIGRP2P15342_RS9127984	0	12261135
1	TIGRP2P15350_RS9095193	0	12272770
1	BICF2P1389306	0	12285705
1	CHR1_12239369	0	12310520
1	CHR1_12246899	0	12318069
1	BICF2P630488	0	12338194
1	BICF2P630489	0	12338986
1	BICF2P1436781	0	12355071
1	BICF2P1045220	0	12363771
1	TIGRP2P15426_RS8702677	0	12376082
1	BICF2P970432	0	12387242
1	BICF2P1293785	0	12398019
1	BICF2P436154	0	12416168
1	BICF2S23437001	0	12442539
1	BICF2P508412	0	12448670
1	BICF2P221867	0	12461036
1	BICF2P1044065	0	12462915
1	BICF2P682714	0	12466979
1	BICF2S23530860	0	12487229
1	TIGRP2P15489_RS9216368	0	12489553
1	BICF2P239479	0	12500941
1	BICF2S23628844	0	12516735
1	BICF2P527838	0	12523185
1	BICF2P296037	0	12541768
1	TIGRP2P15516_RS8651231	0	12552571
1	BICF2S23549662	0	12560079
1	BICF2P587540	0	12574018
1	BICF2P606025	0	12587037
1	BICF2P122200	0	12602154
1	BICF2P144870	0	12624236
1	BICF2P374057	0	12631351
1	BICF2P688290	0	12640329
1	BICF2P1302319	0	12654188
1	BICF2P532976	0	12664227
1	TIGRP2P15591_RS8740229	0	12673768
1	BICF2P135973	0	12700912
1	BICF2S23727748	0	12746416
1	BICF2P1166615	0	12775395
1	BICF2S2374262	0	12787725
1	BICF2P893554	0	12796216
1	BICF2P1077045	0	12804108
1	BICF2P730971	0	12816976
1	BICF2P422182	0	12823916
1	BICF2P349940	0	12836630
1	BICF2S23417993	0	12859508
1	BICF2P248994	0	12901575
1	BICF2P363287	0	12903600
1	BICF2P669790	0	12915214
1	BICF2P1384375	0	12936027
1	BICF2S23016406	0	12940279
1	BICF2P869436	0	12952924
1	BICF2P705124	0	12963049
1	BICF2P543038	0	12977925
1	BICF2P428432	0	12998216
1	BICF2P636842	0	13017722
1	BICF2P662198	0	13026355
1	TIGRP2P15612_RS8932092	0	13032033
1	BICF2P1171448	0	13050030
1	BICF2P79987	0	13057193
1	BICF2P745908	0	13075056
1	BICF2P745909	0	13076753
1	BICF2P928162	0	13094398
1	TIGRP2P15670_RS9208301	0	13103937
1	TIGRP2P15677_RS8806610	0	13116493
1	BICF2P1170079	0	13119214
1	TIGRP2P15681_RS8498499	0	13129287
1	BICF2S23258050	0	13137680
1	BICF2P670585	0	13152390
1	BICF2P584048	0	13157038
1	BICF2P1008939	0	13176902
1	BICF2P369301	0	13187644
1	BICF2P863469	0	13200767
1	BICF2P846867	0	13204081
1	BICF2P534733	0	13209330
1	BICF2P576226	0	13228531
1	BICF2P1398548	0	13245160
1	BICF2S2361901	0	13250564
1	BICF2P1261590	0	13264962
1	CHR1_13213824	0	13285666
1	BICF2P1260680	0	13285850
1	CHR1_13223245	0	13295084
1	CHR1_13223302	0	13295142
1	CHR1_13223502	0	13295341
1	CHR1_13223724	0	13295562
1	CHR1_13233740	0	13305696
1	CHR1_13234133	0	13306089
1	CHR1_13234246	0	13306202
1	CHR1_13234382	0	13306338
1	CHR1_13234676	0	13306632
1	BICF2S2397446	0	13311099
1	BICF2S2356199	0	13326038
1	CHR1_13260261	0	13332218
1	BICF2S24112448	0	13338641
1	BICF2S23337862	0	13355484
1	BICF2S23762436	0	13369979
1	BICF2P1197544	0	13378750
1	BICF2S23422980	0	13402995
1	CHR1_13336245	0	13408209
1	BICF2P1189421	0	13408500
1	CHR1_13336615	0	13408579
1	BICF2S23445823	0	13419588
1	TIGRP2P15720_RS8799784	0	13427925
1	BICF2P1372927	0	13441875
1	BICF2S23354689	0	13447842
1	BICF2P897678	0	13457191
1	TIGRP2P15732_RS8493414	0	13468689
1	BICF2P1346707	0	13484448
1	BICF2P1409469	0	13500135
1	BICF2S23661189	0	13503097
1	BICF2P342283	0	13518799
1	BICF2P898749	0	13526224
1	BICF2P1362061	0	13535934
1	CHR1_13466714	0	13538769
1	CHR1_13471714	0	13543769
1	BICF2P561513	0	13543910
1	BICF2P1240331	0	13550477
1	CHR1_13481722	0	13553775
1	CHR1_13493038	0	13565104
1	BICF2P1038853	0	13565501
1	BICF2P1038854	0	13565675
1	CHR1_13495946	0	13568008
1	CHR1_13505603	0	13577684
1	BICF2S23513984	0	13578134
1	CHR1_13518860	0	13590946
1	CHR1_13518974	0	13591060
1	CHR1_13519154	0	13591240
1	BICF2S23224159	0	13596019
1	CHR1_13525098	0	13597188
1	CHR1_13526109	0	13598199
1	BICF2P915283	0	13612283
1	BICF2P1035482	0	13626293
1	BICF2P263531	0	13632655
1	TIGRP2P15804_RS9196392	0	13639646
1	BICF2S23454139	0	13640355
1	BICF2P352064	0	13658953
1	BICF2P404481	0	13663517
1	TIGRP2P15814_RS9074722	0	13678931
1	TIGRP2P15816_RS9114166	0	13688590
1	TIGRP2P15823_RS9099765	0	13707775
1	BICF2P326224	0	13713284
1	BICF2P267707	0	13725662
1	BICF2P1046207	0	13737131
1	BICF2P1173323	0	13759195
1	CHR1_13693007	0	13770781
1	CHR1_13695455	0	13773263
1	CHR1_13717827	0	13795635
1	BICF2P1079359	0	13801037
1	CHR1_13723779	0	13801587
1	CHR1_13734423	0	13812161
1	TIGRP2P15835_RS9156966	0	13820903
1	TIGRP2P15838_RS8801024	0	13837433
1	BICF2P426201	0	13851303
1	BICF2P651874	0	13859882
1	BICF2P46311	0	13876375
1	BICF2P694207	0	13882819
1	BICF2P622051	0	13900527
1	BICF2P993746	0	13907211
1	BICF2S2436535	0	13920462
1	BICF2P396242	0	13935031
1	BICF2S22916306	0	13939761
1	BICF2P940553	0	13951342
1	BICF2P295757	0	13966368
1	TIGRP2P15885_RS8570710	0	13976688
1	BICF2P736091	0	13979331
1	BICF2S23236635	0	13979535
1	CHR1_13902044	0	13979874
1	CHR1_13902336	0	13980166
1	CHR1_13902575	0	13980405
1	CHR1_13903333	0	13981165
1	CHR1_13903421	0	13981253
1	BICF2P141254	0	13990546
1	TIGRP2P15887_RS8743525	0	13999214
1	BICF2P647658	0	14010570
1	BICF2S23635165	0	14041229
1	BICF2P160224	0	14044680
1	BICF2P460868	0	14065525
1	BICF2P252171	0	14077999
1	TIGRP2P15910_RS8792131	0	14096555
1	TIGRP2P15911_RS8826086	0	14100030
1	CHR1_14027995	0	14103041
1	CHR1_14028097	0	14103143
1	CHR1_14028546	0	14103593
1	CHR1_14028691	0	14103738
1	BICF2P102423	0	14113564
1	TIGRP2P15921_RS9035080	0	14126082
1	TIGRP2P15926_RS8935881	0	14133820
1	BICF2P1438243	0	14150421
1	BICF2S22943775	0	14164208
1	BICF2P300536	0	14175490
1	BICF2P69061	0	14195883
1	BICF2P931019	0	14199444
1	BICF2P172990	0	14208245
1	TIGRP2P15939_RS8638348	0	14229463
1	TIGRP2P15940_RS9048842	0	14246163
1	BICF2P1166345	0	14248618
1	TIGRP2P15943_RS9090365	0	14262705
1	TIGRP2P15945_RS8794906	0	14277032
1	BICF2S2334324	0	14292463
1	BICF2S23115010	0	14301999
1	BICF2S23057675	0	14306908
1	BICF2S23515973	0	14323984
1	BICF2S23524163	0	14327917
1	BICF2S23147946	0	14356820
1	BICF2P213116	0	14362926
1	TIGRP2P15961_RS9051962	0	14392109
1	BICF2P701631	0	14398305
1	BICF2S23638404	0	14408688
1	BICF2S23031795	0	14421560
1	BICF2P1246266	0	14432312
1	BICF2P956985	0	14453732
1	BICF2P985873	0	14465022
1	BICF2S23346814	0	14477602
1	BICF2S22944621	0	14491371
1	BICF2P625974	0	14504572
1	BICF2S2293000	0	14531488
1	BICF2P1036859	0	14541284
1	BICF2P1307086	0	14547534
1	TIGRP2P16004_RS9234951	0	14559392
1	TIGRP2P16009_RS9126768	0	14563772
1	BICF2S23342735	0	14569573
1	CHR1_14503852	0	14579114
1	CHR1_14503912	0	14579174
1	BICF2S23311738	0	14583195
1	CHR1_14517554	0	14592796
1	BICF2P221798	0	14601870
1	BICF2S23537870	0	14610959
1	CHR1_14535980	0	14612432
1	CHR1_14536842	0	14613293
1	BICF2P1107	0	14618344
1	BICF2P355231	0	14635630
1	BICF2P355227	0	14636700
1	BICF2P468796	0	14639530
1	BICF2P373888	0	14651892
1	BICF2P739054	0	14671221
1	BICF2P482378	0	14684805
1	CHR1_14614352	0	14691018
1	BICF2P612019	0	14692556
1	BICF2P1137687	0	14704175
1	BICF2P694792	0	14728263
1	TIGRP2P16031_RS8889116	0	14732657
1	BICF2P523223	0	14750653
1	BICF2P1362381	0	14759269
1	BICF2P1249574	0	14770292
1	BICF2P1319517	0	14784828
1	BICF2P621418	0	14794823
1	BICF2P1225386	0	14809768
1	BICF2P976808	0	14813735
1	BICF2S22930792	0	14828587
1	BICF2P1104184	0	14835869
1	BICF2P572866	0	14848325
1	BICF2P51884	0	14863114
1	CHR1_14789526	0	14866739
1	CHR1_14789648	0	14866861
1	BICF2P51875	0	14867083
1	CHR1_14790538	0	14867750
1	CHR1_14791848	0	14869047
1	CHR1_14792233	0	14869429
1	CHR1_14792615	0	14869815
1	CHR1_14792692	0	14869892
1	TIGRP2P16037_RS8652110	0	14873903
1	BICF2P230951	0	14881914
1	BICF2P674288	0	14898064
1	BICF2P181859	0	14907539
1	BICF2P1102627	0	14926485
1	BICF2P646881	0	14932335
1	TIGRP2P16053_RS9041190	0	14943103
1	BICF2G630711645	0	14958129
1	BICF2G630711673	0	14969764
1	BICF2G630711678	0	14973939
1	BICF2S23630146	0	14996161
1	TIGRP2P16066_RS9123992	0	14998504
1	BICF2G630711695	0	15015158
1	BICF2G630711711	0	15027724
1	BICF2G630711718	0	15033313
1	BICF2G630711735	0	15046518
1	BICF2P658111	0	15054132
1	CHR1_14986220	0	15063344
1	BICF2G630711764	0	15065399
1	BICF2G630711794	0	15082682
1	BICF2G630711817	0	15091314
1	BICF2G630711829	0	15108767
1	TIGRP2P16085_RS8540443	0	15113265
1	BICF2P1075612	0	15130924
1	BICF2G630711877	0	15135018
1	TIGRP2P16106_RS9076289	0	15158234
1	BICF2P276918	0	15175998
1	BICF2G630711952	0	15186407
1	BICF2G630711956	0	15194863
1	BICF2P1294541	0	15219048
1	BICF2G630712003	0	15238298
1	TIGRP2P16118_RS9171153	0	15245062
1	BICF2G630712032	0	15250270
1	BICF2G630712066	0	15263918
1	BICF2G630712076	0	15266999
1	BICF2G630712091	0	15276976
1	BICF2G630712094	0	15282158
1	BICF2S23327749	0	15285142
1	BICF2G630712117	0	15296104
1	BICF2G630712141	0	15308225
1	BICF2G630712154	0	15325645
1	BICF2G630712167	0	15344246
1	BICF2G630712176	0	15358843
1	BICF2P129631	0	15366369
1	BICF2G630712180	0	15387019
1	BICF2G630712182	0	15398957
1	BICF2G630712183	0	15399783
1	BICF2G630712185	0	15412219
1	TIGRP2P16135_RS9240396	0	15430228
1	BICF2P1005766	0	15442878
1	BICF2G630712191	0	15450405
1	BICF2G630712210	0	15457952
1	BICF2P701174	0	15469766
1	BICF2P784323	0	15489271
1	BICF2G630712257	0	15496505
1	BICF2G630712263	0	15509456
1	BICF2G630712264	0	15515237
1	BICF2G630712269	0	15526690
1	BICF2P620330	0	15538917
1	BICF2G630712299	0	15570389
1	BICF2G630712300	0	15574676
1	TIGRP2P16163_RS9228354	0	15589505
1	BICF2S2357481	0	15595588
1	BICF2G630712331	0	15608270
1	BICF2G630712362	0	15622502
1	BICF2G630712366	0	15626903
1	BICF2G630712387	0	15631607
1	TIGRP2P16178_RS8530955	0	15645398
1	BICF2P1126349	0	15657346
1	BICF2G630712428	0	15668449
1	BICF2G630712434	0	15677205
1	BICF2G630712444	0	15690654
1	BICF2S23112242	0	15703066
1	BICF2P596309	0	15714289
1	BICF2P1007324	0	15722537
1	BICF2G630712489	0	15736946
1	BICF2G630712495	0	15751648
1	BICF2G630712506	0	15766729
1	BICF2G630712518	0	15772147
1	BICF2G630712527	0	15790189
1	BICF2P1455976	0	15792739
1	BICF2P348161	0	15806378
1	BICF2S23414543	0	15814663
1	BICF2G630712556	0	15835049
1	BICF2G630712578	0	15848883
1	BICF2P1435659	0	15861777
1	TIGRP2P16213_RS8686742	0	15872177
1	BICF2G630712614	0	15883256
1	BICF2P1171762	0	15894115
1	BICF2G630712641	0	15910344
1	BICF2G630712663	0	15919872
1	BICF2S23254222	0	15931815
1	BICF2G630712709	0	15953215
1	BICF2S23651635	0	15954847
1	BICF2G630712750	0	15976275
1	BICF2G630712755	0	15980675
1	BICF2S23029066	0	15991400
1	BICF2G630712777	0	16002542
1	TIGRP2P16266_RS8700774	0	16002576
1	BICF2G630712815	0	16031007
1	BICF2G630712835	0	16044651
1	BICF2G630712851	0	16052757
1	BICF2P436714	0	16065396
1	BICF2P411587	0	16075046
1	CHR1_15998040	0	16080435
1	CHR1_16002821	0	16085216
1	CHR1_16009193	0	16091588
1	BICF2P636206	0	16092609
1	BICF2S22958919	0	16096180
1	BICF2G630712884	0	16106750
1	BICF2P738529	0	16128422
1	BICF2P1239489	0	16136121
1	TIGRP2P16286_RS8968917	0	16146064
1	BICF2P1163793	0	16160927
1	BICF2G630712895	0	16165383
1	BICF2G630712899	0	16189015
1	BICF2G630712908	0	16204016
1	CHR1_16132465	0	16215057
1	BICF2G630712915	0	16215591
1	BICF2G630712921	0	16221574
1	BICF2G630712979	0	16239372
1	BICF2P1038124	0	16244800
1	BICF2G630712994	0	16245289
1	BICF2G630712999	0	16258453
1	BICF2G630713011	0	16268168
1	BICF2G630713017	0	16278979
1	BICF2G630713040	0	16290924
1	BICF2G630713056	0	16302400
1	BICF2G630713087	0	16313684
1	BICF2G630713106	0	16326910
1	BICF2G630713129	0	16337903
1	BICF2G630713147	0	16348028
1	BICF2G630713157	0	16364031
1	BICF2G630713161	0	16376181
1	BICF2G630713167	0	16389635
1	BICF2P1110155	0	16402847
1	BICF2G630713221	0	16407259
1	BICF2G630713238	0	16420519
1	BICF2G630713244	0	16449003
1	BICF2S23756203	0	16468447
1	BICF2P282588	0	16477692
1	BICF2G630713250	0	16489010
1	BICF2G630713257	0	16507864
1	BICF2S23312889	0	16517921
1	BICF2G630713269	0	16529255
1	BICF2G630713308	0	16549333
1	BICF2G630713309	0	16550218
1	BICF2S23911228	0	16571548
1	BICF2P1352928	0	16574179
1	BICF2P347527	0	16589209
1	BICF2G630713318	0	16597323
1	BICF2G630713327	0	16612156
1	BICF2G630713341	0	16620733
1	BICF2G630713357	0	16635991
1	TIGRP2P16339_RS8847799	0	16650740
1	BICF2G630713376	0	16675452
1	BICF2S23532118	0	16680987
1	BICF2G630713377	0	16702270
1	BICF2S2419179	0	16716298
1	BICF2G630713378	0	16728825
1	BICF2G630713379	0	16738786
1	BICF2G630713380	0	16752879
1	BICF2P1030733	0	16769867
1	CHR1_16688757	0	16777881
1	CHR1_16700102	0	16789225
1	G12F32S160	0	16792974
1	BICF2G630713381	0	16812778
1	BICF2P539050	0	16842809
1	BICF2G630713386	0	16860033
1	BICF2G630713389	0	16872493
1	BICF2G630713396	0	16875937
1	BICF2G630713400	0	16878122
1	TIGRP2P16352_RS8891819	0	16895092
1	BICF2G630713411	0	16901925
1	BICF2G630713424	0	16907279
1	BICF2S23349334	0	16907467
1	BICF2P634645	0	16914992
1	BICF2G630713443	0	16915193
1	BICF2P958503	0	16925112
1	BICF2G630713455	0	16930487
1	BICF2P798939	0	16939950
1	BICF2P191948	0	16949164
1	CHR1_16869158	0	16964238
1	TIGRP2P16372_RS9041059	0	16967104
1	BICF2P391549	0	16971500
1	BICF2P279065	0	16984569
1	TIGRP2P16385_RS8513819	0	17010752
1	BICF2P893167	0	17018246
1	BICF2P518184	0	17030972
1	CHR1_16944232	0	17038886
1	TIGRP2P16395_RS9237869	0	17041670
1	TIGRP2P16400_RS8609472	0	17051117
1	TIGRP2P16416_RS8992752	0	17062619
1	CHR1_16975127	0	17069713
1	BICF2P190688	0	17078213
1	BICF2P1003421	0	17092453
1	BICF2P1393041	0	17098273
1	BICF2P1469214	0	17107807
1	BICF2G630713467	0	17127963
1	BICF2G630713472	0	17132650
1	BICF2G630713504	0	17142652
1	BICF2G630713521	0	17158018
1	CHR1_17079862	0	17174724
1	BICF2P895104	0	17175716
1	BICF2S23429070	0	17176594
1	BICF2G630713549	0	17192117
1	CHR1_17094403	0	17195572
1	BICF2G630713554	0	17201723
1	CHR1_17108311	0	17209494
1	BICF2G630713558	0	17211557
1	CHR1_17113759	0	17214942
1	BICF2G630713570	0	17226275
1	BICF2P408235	0	17229846
1	BICF2G630713595	0	17237176
1	CHR1_17143743	0	17245295
1	BICF2P1049342	0	17251242
1	TIGRP2P16436_RS8508371	0	17255035
1	CHR1_17154374	0	17255895
1	BICF2P537291	0	17273013
1	BICF2P518821	0	17282260
1	TIGRP2P16445_RS8874129	0	17288215
1	BICF2P673942	0	17302540
1	CHR1_17208837	0	17310435
1	BICF2G630713640	0	17314014
1	BICF2G630713653	0	17322567
1	BICF2P155129	0	17338067
1	BICF2G630713680	0	17347833
1	BICF2G630713682	0	17350809
1	BICF2G630713686	0	17366984
1	BICF2P777530	0	17377753
1	BICF2G630713688	0	17382142
1	BICF2G630713712	0	17396082
1	BICF2G630713733	0	17406052
1	TIGRP2P16480_RS8758959	0	17419039
1	BICF2P1295166	0	17429172
1	BICF2G630713757	0	17440055
1	BICF2G630713782	0	17459331
1	BICF2G630713809	0	17475926
1	BICF2G630713815	0	17477398
1	BICF2G630713816	0	17477992
1	CHR1_17375351	0	17479533
1	BICF2G630713819	0	17480463
1	BICF2G630713820	0	17480550
1	CHR1_17376826	0	17481008
1	BICF2G630713834	0	17487166
1	CHR1_17383153	0	17487339
1	BICF2G630713845	0	17502613
1	BICF2G630713855	0	17513712
1	BICF2P764755	0	17523583
1	TIGRP2P16525_RS8882612	0	17548049
1	CHR1_17445618	0	17549912
1	BICF2G630713890	0	17550634
1	CHR1_17446766	0	17551053
1	BICF2G630713894	0	17555763
1	BICF2G630713904	0	17567520
1	CHR1_17464549	0	17568724
1	BICF2G630713905	0	17568995
1	BICF2G630713917	0	17584465
1	BICF2P734435	0	17594471
1	BICF2P734437	0	17594729
1	BICF2P734438	0	17594850
1	BICF2G630713926	0	17595021
1	CHR1_17490740	0	17595143
1	CHR1_17491056	0	17595459
1	CHR1_17491317	0	17595720
1	BICF2G630713962	0	17612954
1	BICF2G630713973	0	17615221
1	CHR1_17524359	0	17629384
1	BICF2G630713998	0	17629522
1	CHR1_17524506	0	17629531
1	BICF2G630714000	0	17630103
1	CHR1_17525093	0	17630118
1	CHR1_17525427	0	17630452
1	CHR1_17525501	0	17630526
1	CHR1_17525603	0	17630628
1	BICF2G630714004	0	17630755
1	BICF2G630714008	0	17631220
1	BICF2G630714009	0	17631488
1	BICF2P162205	0	17631547
1	CHR1_17526702	0	17631727
1	BICF2S23425898	0	17641044
1	BICF2P952022	0	17653335
1	BICF2P864404	0	17661740
1	TIGRP2P16578_RS8862516	0	17662316
1	BICF2G630714030	0	17680025
1	BICF2S23037200	0	17692293
1	BICF2S23047697	0	17694466
1	BICF2G630714047	0	17714956
1	BICF2G630714052	0	17716999
1	CHR1_17629250	0	17734047
1	CHR1_17629899	0	17734696
1	BICF2G630714066	0	17735415
1	BICF2G630714067	0	17736052
1	BICF2G630714068	0	17736227
1	CHR1_17631987	0	17736776
1	CHR1_17632580	0	17737368
1	BICF2G630714071	0	17738381
1	BICF2G630714072	0	17738606
1	BICF2G630714076	0	17740569
1	BICF2G630714081	0	17750929
1	BICF2S22954480	0	17764209
1	BICF2G630714100	0	17772511
1	BICF2P404332	0	17781796
1	BICF2S23435772	0	17792750
1	BICF2P339458	0	17797496
1	BICF2P1223885	0	17809095
1	BICF2P709584	0	17814500
1	BICF2P172537	0	17817041
1	BICF2G630714103	0	17830805
1	BICF2G630714105	0	17831626
1	BICF2G630714118	0	17848645
1	BICF2G630714129	0	17854826
1	BICF2G630714130	0	17855949
1	BICF2G630714145	0	17870738
1	TIGRP2P16600_RS8818545	0	17878105
1	BICF2G630714153	0	17891449
1	BICF2G630714169	0	17901200
1	BICF2G630714176	0	17913216
1	BICF2G630714188	0	17929822
1	BICF2G630714206	0	17945495
1	BICF2P1465145	0	17951781
1	TIGRP2P16613_RS9171180	0	17965700
1	BICF2G630714226	0	17975437
1	TIGRP2P16614_RS8709293	0	17981663
1	BICF2G630714233	0	17994494
1	BICF2G630714236	0	18008166
1	BICF2P846937	0	18016755
1	BICF2S23427278	0	18032052
1	BICF2G630714275	0	18044105
1	BICF2G630714292	0	18057078
1	BICF2P478930	0	18061042
1	BICF2P1009249	0	18068484
1	TIGRP2P16637_RS9039773	0	18077435
1	BICF2G630714328	0	18086770
1	TIGRP2P16643_RS9089258	0	18103195
1	BICF2G630714331	0	18111284
1	TIGRP2P16648_RS9203177	0	18120509
1	TIGRP2P16656_RS9062503	0	18141756
1	TIGRP2P16661_RS8631863	0	18145333
1	BICF2G630714377	0	18155891
1	BICF2G630714387	0	18172562
1	BICF2G630714411	0	18184354
1	BICF2G630714416	0	18190600
1	TIGRP2P16671_RS9202034	0	18200368
1	BICF2S23221565	0	18212485
1	BICF2G630714480	0	18226061
1	BICF2S2333765	0	18235911
1	BICF2G630714487	0	18247183
1	BICF2G630714502	0	18259085
1	BICF2P802180	0	18269652
1	BICF2G630714515	0	18281526
1	BICF2G630714529	0	18301199
1	BICF2G630714538	0	18305925
1	BICF2G630714543	0	18317398
1	TIGRP2P16698_RS8970755	0	18334938
1	BICF2G630714585	0	18337934
1	BICF2G630714599	0	18351650
1	BICF2G630714618	0	18362578
1	CHR1_18265182	0	18369939
1	BICF2P822605	0	18372815
1	BICF2P431281	0	18376632
1	BICF2S23540055	0	18383305
1	BICF2P363532	0	18383438
1	CHR1_18279197	0	18383971
1	BICF2P363533	0	18384053
1	BICF2P1341927	0	18405820
1	BICF2P1341921	0	18406555
1	BICF2G630714624	0	18426563
1	BICF2G630714631	0	18435268
1	BICF2G630714635	0	18441734
1	BICF2P1153297	0	18441957
1	CHR1_18338112	0	18442388
1	CHR1_18338770	0	18443045
1	BICF2S23754080	0	18455992
1	BICF2G630714647	0	18464842
1	BICF2G630714657	0	18476734
1	BICF2S23735739	0	18487617
1	BICF2S2303742	0	18499299
1	BICF2G630714678	0	18512462
1	BICF2G630714699	0	18521835
1	BICF2G630714715	0	18540815
1	BICF2G630714718	0	18545127
1	BICF2S23256308	0	18558247
1	BICF2S23148503	0	18569261
1	BICF2G630714751	0	18586090
1	CHR1_18487508	0	18592266
1	BICF2G630714759	0	18596018
1	BICF2G630714765	0	18603196
1	BICF2G630714786	0	18619206
1	BICF2G630714787	0	18628904
1	BICF2G630714800	0	18648141
1	BICF2G630714801	0	18649304
1	BICF2P626377	0	18664142
1	TIGRP2P16741_RS8775542	0	18692908
1	TIGRP2P16748_RS9167563	0	18697725
1	BICF2P518563	0	18708119
1	BICF2S22914470	0	18722876
1	BICF2P974068	0	18728510
1	BICF2S23426949	0	18747387
1	BICF2G630714841	0	18757141
1	BICF2P508940	0	18766930
1	BICF2G630714876	0	18783985
1	BICF2G630714883	0	18793655
1	BICF2S23753581	0	18815758
1	BICF2S23014337	0	18829005
1	BICF2S22937286	0	18832148
1	BICF2G630714898	0	18843448
1	BICF2G630714912	0	18858120
1	BICF2G630714954	0	18877208
1	BICF2S2376916	0	18878466
1	BICF2P1238594	0	18893046
1	BICF2P34866	0	18903874
1	BICF2S23110908	0	18915791
1	BICF2P1438688	0	18932964
1	BICF2P563895	0	18940194
1	CHR1_18840136	0	18944375
1	CHR1_18855187	0	18959413
1	TIGRP2P16779_RS8518444	0	18967912
1	CHR1_18865258	0	18969483
1	BICF2P989144	0	18976016
1	CHR1_18874923	0	18979164
1	CHR1_18891545	0	18995787
1	CHR1_18908939	0	19013183
1	BICF2P168557	0	19026302
1	BICF2P1288587	0	19032953
1	BICF2P898095	0	19052017
1	TIGRP2P16782_RS8710453	0	19062092
1	BICF2P1113084	0	19077803
1	BICF2P1159753	0	19087442
1	BICF2G630714964	0	19107090
1	BICF2P208503	0	19119375
1	BICF2P1224492	0	19139498
1	BICF2P737491	0	19145288
1	BICF2P829748	0	19160833
1	BICF2P597559	0	19174065
1	BICF2P1057099	0	19177918
1	BICF2P409253	0	19192287
1	TIGRP2P16786_RS9133775	0	19209412
1	BICF2P897761	0	19213857
1	BICF2P540955	0	19228313
1	BICF2P1083621	0	19239230
1	BICF2P1427080	0	19251387
1	BICF2P507242	0	19259058
1	BICF2S22954521	0	19271004
1	BICF2P1197165	0	19282618
1	TIGRP2P16796_RS8980048	0	19297693
1	CHR1_19195291	0	19301300
1	BICF2S231429	0	19315176
1	TIGRP2P16807_RS9052122	0	19325733
1	TIGRP2P16815_RS9100025	0	19335914
1	BICF2P62879	0	19337921
1	BICF2G630714968	0	19337949
1	BICF2P1225994	0	19344218
1	BICF2P438420	0	19353159
1	BICF2S23518964	0	19366625
1	BICF2S23026603	0	19387947
1	BICF2P95076	0	19397780
1	BICF2S23010890	0	19418937
1	BICF2S23021320	0	19422779
1	BICF2P407996	0	19445015
1	BICF2S2413105	0	19464184
1	BICF2P86167	0	19474016
1	BICF2S23451625	0	19487904
1	TIGRP2P16848_RS8955685	0	19501915
1	BICF2P753865	0	19508730
1	BICF2G630714985	0	19521128
1	BICF2G630715002	0	19533222
1	BICF2G630715025	0	19546832
1	BICF2P1167150	0	19561227
1	BICF2P284095	0	19576672
1	BICF2G630715029	0	19585360
1	BICF2G630715032	0	19594718
1	BICF2G630715037	0	19609096
1	BICF2S2291054	0	19621319
1	BICF2P1057541	0	19633658
1	BICF2S23453175	0	19639586
1	BICF2P1284504	0	19650841
1	BICF2G630715073	0	19661234
1	BICF2G630715088	0	19673873
1	BICF2G630715114	0	19690897
1	BICF2G630715122	0	19699387
1	BICF2P612910	0	19707624
1	BICF2S23024405	0	19720396
1	BICF2G630715150	0	19731859
1	BICF2G630715169	0	19741736
1	BICF2P348329	0	19746233
1	BICF2G630715179	0	19757294
1	BICF2G630715194	0	19772740
1	BICF2G630715208	0	19775691
1	TIGRP2P16901_RS8842380	0	19790974
1	BICF2P1095628	0	19804935
1	BICF2P788591	0	19814558
1	BICF2P287600	0	19823991
1	BICF2P278076	0	19844459
1	TIGRP2P16921_RS9138076	0	19847648
1	BICF2S23526960	0	19862833
1	BICF2P10724	0	19868678
1	BICF2G630715220	0	19881360
1	BICF2G630715227	0	19895688
1	BICF2P130613	0	19913553
1	BICF2P116789	0	19930728
1	BICF2P765253	0	19937876
1	BICF2G630715229	0	19951530
1	TIGRP2P16932_RS8832082	0	19961995
1	BICF2G630715241	0	19975503
1	BICF2G630715255	0	19988538
1	TIGRP2P16934_RS8969178	0	19996904
1	BICF2G630715277	0	20009964
1	BICF2P1246032	0	20021881
1	BICF2G630715283	0	20037674
1	BICF2G630715288	0	20039704
1	BICF2P355578	0	20042153
1	BICF2S22962111	0	20073699
1	BICF2S23516429	0	20077549
1	BICF2G630715293	0	20089502
1	BICF2P872985	0	20104392
1	BICF2S22962263	0	20120768
1	BICF2P343528	0	20125586
1	BICF2P1398938	0	20137847
1	BICF2P802066	0	20145552
1	BICF2P986779	0	20159726
1	CHR1_20060955	0	20166339
1	BICF2P1463282	0	20173656
1	BICF2G630715296	0	20182871
1	BICF2G630715316	0	20194329
1	TIGRP2P16955_RS8609970	0	20207035
1	BICF2G630715335	0	20211057
1	BICF2G630715342	0	20216429
1	TIGRP2P16957_RS8951988	0	20230471
1	BICF2P1321333	0	20241658
1	BICF2G630715354	0	20267104
1	BICF2G630715359	0	20273571
1	BICF2G630715374	0	20293697
1	BICF2P310418	0	20299561
1	BICF2P1239941	0	20308303
1	BICF2P967900	0	20325208
1	BICF2S23248133	0	20334224
1	BICF2P415044	0	20347274
1	BICF2G630715379	0	20353785
1	TIGRP2P16961_RS9025176	0	20365757
1	BICF2G630715394	0	20388112
1	BICF2G630715397	0	20398804
1	BICF2G630715407	0	20410953
1	TIGRP2P16966_RS8787776	0	20421964
1	BICF2P697771	0	20442317
1	TIGRP2P16971_RS9175448	0	20446991
1	BICF2P1059685	0	20466853
1	BICF2P1187622	0	20472807
1	BICF2P457349	0	20488616
1	TIGRP2P16976_RS9075007	0	20493979
1	BICF2P214923	0	20523502
1	BICF2P727704	0	20532014
1	TIGRP2P16985_RS8552105	0	20557106
1	TIGRP2P16987_RS8696649	0	20564222
1	BICF2P701461	0	20585492
1	BICF2P1370955	0	20607010
1	BICF2S2295750	0	20619579
1	BICF2S22925209	0	20629827
1	BICF2P2581	0	20655707
1	BICF2P815958	0	20672944
1	BICF2P1167162	0	20680895
1	TIGRP2P17000_RS9054278	0	20696653
1	BICF2S2451719	0	20698129
1	BICF2P895704	0	20731860
1	BICF2P676479	0	20744194
1	CHR1_20656277	0	20762254
1	BICF2P962056	0	20764969
1	BICF2P972041	0	20772383
1	BICF2P266321	0	20785186
1	BICF2P571844	0	20793348
1	BICF2P571843	0	20793913
1	BICF2P77912	0	20801910
1	BICF2S23345156	0	20814716
1	BICF2S2307217	0	20824805
1	BICF2P1146952	0	20841734
1	BICF2S23341996	0	20857210
1	BICF2P251560	0	20872732
1	BICF2S23351495	0	20887629
1	BICF2P1266079	0	20896649
1	BICF2P826755	0	20914680
1	BICF2P804494	0	20920439
1	BICF2P996479	0	20930815
1	BICF2P153285	0	20946907
1	BICF2S23635196	0	20957309
1	BICF2P1013979	0	20961991
1	BICF2P1127851	0	20974814
1	BICF2P1273223	0	20998472
1	CHR1_20901318	0	21007728
1	CHR1_20901611	0	21008021
1	CHR1_20907142	0	21013549
1	BICF2P1209001	0	21026332
1	BICF2P856436	0	21039549
1	G14F79S67	0	21101018
1	BICF2S24412875	0	21116190
1	BICF2S2394642	0	21137110
1	BICF2P736024	0	21145493
1	BICF2S23332523	0	21173098
1	BICF2S2333879	0	21182574
1	BICF2S23332886	0	21194608
1	BICF2S2419977	0	21202189
1	BICF2P929289	0	21213104
1	CHR1_21114973	0	21228251
1	CHR1_21120626	0	21233904
1	BICF2S23327741	0	21254543
1	BICF2P509614	0	21260137
1	BICF2P349843	0	21276455
1	BICF2S23915542	0	21291908
1	BICF2P1410756	0	21299826
1	CHR1_21190542	0	21306155
1	CHR1_21200407	0	21316021
1	CHR1_21213150	0	21328764
1	BICF2P130851	0	21337669
1	BICF2S23750897	0	21350317
1	BICF2P1313790	0	21353356
1	CHR1_21237828	0	21353377
1	BICF2P581477	0	21370965
1	CHR1_21275860	0	21391417
1	BICF2P580329	0	21397967
1	CHR1_21283328	0	21398889
1	CHR1_21284697	0	21400258
1	CHR1_21286090	0	21401651
1	CHR1_21290413	0	21405950
1	BICF2P1013714	0	21419086
1	BICF2P336625	0	21421158
1	BICF2P914703	0	21441752
1	BICF2P914697	0	21443786
1	BICF2P64506	0	21455051
1	BICF2P663230	0	21472644
1	TIGRP2P17044_RS8716029	0	21479050
1	TIGRP2P17048_RS8850414	0	21491517
1	BICF2P1003867	0	21508628
1	TIGRP2P17059_RS8886848	0	21520313
1	TIGRP2P17063_RS9202288	0	21528791
1	BICF2P21190	0	21541660
1	BICF2P794751	0	21548595
1	BICF2S2342471	0	21558439
1	BICF2P222001	0	21572843
1	BICF2P991333	0	21589829
1	BICF2P572030	0	21597776
1	BICF2P313624	0	21613811
1	BICF2S23239350	0	21624353
1	BICF2P116755	0	21643223
1	BICF2P863862	0	21660967
1	BICF2S2397357	0	21673785
1	BICF2P793381	0	21689652
1	TIGRP2P17079_RS8529969	0	21707829
1	BICF2S23241120	0	21727903
1	BICF2P1211901	0	21731873
1	BICF2S23720055	0	21755724
1	CHR1_21656194	0	21771868
1	CHR1_21660787	0	21776461
1	TIGRP2P17089_RS8840079	0	21779714
1	CHR1_21675700	0	21791372
1	CHR1_21704978	0	21820639
1	CHR1_21706948	0	21822610
1	BICF2P928166	0	21828794
1	BICF2P373354	0	21835912
1	BICF2P757392	0	21855223
1	BICF2P1430501	0	21859562
1	BICF2P321041	0	21875036
1	BICF2P1409861	0	21883927
1	BICF2P550254	0	21895655
1	BICF2S23426242	0	21911742
1	BICF2S23330661	0	21926047
1	BICF2P419907	0	21945746
1	TIGRP2P17125_RS8941216	0	21957575
1	BICF2P812791	0	21970786
1	BICF2P812795	0	21972330
1	BICF2P317022	0	21991146
1	BICF2P789154	0	22004168
1	BICF2P678656	0	22011509
1	BICF2S22939627	0	22026915
1	BICF2P1209876	0	22030568
1	BICF2P556351	0	22046032
1	BICF2P556348	0	22046562
1	BICF2S23510354	0	22055661
1	BICF2P560946	0	22066864
1	BICF2S23444701	0	22084248
1	BICF2P270859	0	22090161
1	BICF2P892261	0	22100647
1	BICF2P945211	0	22120847
1	BICF2P585237	0	22124274
1	BICF2S22930824	0	22136047
1	BICF2P570525	0	22163392
1	BICF2S2394301	0	22164047
1	BICF2S23634186	0	22168894
1	BICF2S23251261	0	22179729
1	TIGRP2P17171_RS8722368	0	22208985
1	BICF2P807085	0	22216662
1	BICF2P504694	0	22232413
1	TIGRP2P17186_RS8996050	0	22236444
1	BICF2P1155251	0	22249762
1	BICF2P708623	0	22272861
1	BICF2P1036256	0	22297150
1	TIGRP2P17199_RS8966927	0	22307002
1	BICF2P694297	0	22326506
1	BICF2P1306592	0	22339394
1	BICF2P1333923	0	22352880
1	BICF2S23611572	0	22366959
1	BICF2S23147386	0	22378618
1	BICF2S23147383	0	22378740
1	BICF2P1076144	0	22386894
1	BICF2P988426	0	22397927
1	BICF2P864879	0	22414016
1	BICF2G630715425	0	22427524
1	BICF2P227551	0	22439726
1	BICF2P748505	0	22450720
1	BICF2P735889	0	22460430
1	TIGRP2P17211_RS8916416	0	22466974
1	BICF2S23123355	0	22479832
1	BICF2P1200623	0	22497642
1	BICF2S23333471	0	22502667
1	BICF2P431438	0	22516481
1	BICF2P667035	0	22519198
[truncated: 215,628 more rows]
