# Supplementary material for: Polioencephalopathy in Eurasier dogs
Source: J Vet Intern Med. 2023 Dec 2;38(1):277–84. doi: 10.1111/jvim.16945 (PMC10800227; doi:10.1111/jvim.16945)
Supplement: Supplementary file 9 — Table S2. Primer sequences used for amplifying positions around candidate variants in the canine ATG4D and MECR genes. Coordinates refer to the UU_Cfam_GSD_1.0 reference genome assembly. [file JVIM-38-277-s002.xlsx]

## Sheet: Sheet1
Table S2. Primer sequences used for amplifying positions around candidate variants in the canine ATG4D and MECR genes. Coordinates refer to the UU_Cfam_GSD_1.0 reference genome assembly.
Primer Name	Sequence	Length (bp)	Product size (bp)	Tm (ºC)	UU_Cfam_GSD_1.0	UU_Cfam_GSD_1.0	Use
Dog_ATG4D_F	CGTACAGCTTGGGTCCATTT	20	393	60	51018754	51018773	PCR for ATG4D:c.1187C>T variant
Dog_ATG4D_R	AGGAGCTTCTGCGTTCAGAG	20	393	60	51019127	51019146	PCR for ATG4D:c.1187C>T variant
Dog_MECR_F	GAGCACACTTCTTTGCCACA	20	479	60	70792717	70792736	PCR for MECR:c.823A>G variant
Dog_MECR_R	CAGGTGCTGCTTGAGGTACA	20	479	59.9	70793195	70793176	PCR for MECR:c.823A>G variant
