# Supplementary material for: Polioencephalopathy in Eurasier dogs
Source: J Vet Intern Med. 2023 Dec 2;38(1):277–84. doi: 10.1111/jvim.16945 (PMC10800227; doi:10.1111/jvim.16945)
Supplement: Supplementary file 10 — Table S3. Linkage‐Homozygosity_2cases. [file JVIM-38-277-s012.xlsx]

## Sheet: Combined linkage & homozygosity
Table S1. Critical interval derived by intersecting the results from linkage analysis and homozygosity mapping. Coordinates refer to the UU_Cfam_GSD_1.0 assembly
Chromosome	Start critical interval	Stop critical interval	Size (bp)	SNP Start	SNP Stop
3	17288296	17324467	36171	BICF2P728990	BICF2G630703694
5	8936746	9052573	115827	CHR5_8917357	BICF2P689724
10	33939955	70019788	36079833	BICF2G630484994	BICF2P945003
19	53619216	55498305	1879089	BICF2P985642	BICF2G630251793
20	46761420	58595562	11834142	BICF2P452901	BICF2G630444785
24	75779	44051350	43975571	BICF2G630841631	BICF2P1367075
26	37338269	39250987	1912718	BICF2G630194001	BICF2G630191119
30	12199273	16592679	4393406	BICF2S23045543	TIGRP2P369186_RS9188853
30	30118355	32458523	2340168	BICF2G630400760	BICF2G630399838
32	29547106	29604892	57786	BICF2P902299	BICF2P533673
		Total	102624711

## Sheet: Linkage summary
Genome regions that showed positive LOD scores for linkage to Encephalopathy in one family with two affected dogs
Linkage analysis	Chromosome	Start critical interval	Stop critical interval	Size (bp)	First SNV (critical interval)	Last SNV (critical interval)	Maximum LOD Score	Alpha
	3	11953306	11977200	23894	BICF2P840661	TIGRP2P37775_RS9185133	1.1016	1
	3	17288296	17324467	36171	BICF2P728990	BICF2G630703694	1.1016	1
	5	8936746	9052573	115827	CHR5_8917357	BICF2P689724	0.1986	1
	5	24968802	25068235	99433	BICF2P440874	BICF2P80306	0.5006	1
	5	29434800	50902622	21467822	BICF2G63035210	BICF2P1091264	1.1016	1
	7	77469129	79895614	2426485	BICF2S23034745	BICF2S23529113	0.199	1
	10	33925807	70543668	36617861	BICF2P1001580	BICF2P1180652	1.1016	1
	11	59933954	64048208	4114254	BICF2G630303741	TIGRP2P151405_RS8645467	1.1016	1
	15	181336	365598	184262	TIGRP2P208192_RS8673098	BICF2S23623002	0.4972	1
	15	9756960	9844580	87620	BICF2G630443557	BICF2P522708	1.1016	1
	15	46829041	50061830	3232789	BICF2G630428842	BICF2S23050044	1.1016	1
	17	64815848	64969281	153433	CHR17_64052596	BICF2P1197752	0.4966	1
	19	20612224	21296113	683889	BICF2G63042179	CHR19_20034966	0.3728	1
	19	21450161	21598577	148416	BICF2S22936635	BICF2P12405	0.626	1
	19	49065271	55516201	6450930	TIGRP2P269086_RS9025432	-	1.1016	1
	20	46761420	58627490	11866070	BICF2P452901	-	1.1016	1
	24	75779	44051350	43975571	BICF2G630841631	BICF2P1367075	1.1016	1
	24	47687078	48566227	879149	TIGRP2P322584_RS8907853	-	1.1015	1
	25	50476962	51730745	1253783	CHR25_50168537	-	1.1016	1
	26	37338269	39257614	1919345	BICF2G630194001	-	1.1016	1
	30	12199273	33235803	21036530	BICF2S23045543	BICF2P969950	1.1016	1
	32	29547106	29604892	57786	BICF2P902299	BICF2P533673	1.1016	1
	35	13863273	14085325	222052	BICF2P857448	BICF2P663915	1.1016	1
	36	5092188	7725573	2633385	BICF2G630764868	BICF2S23326717	0.1994	1
	37	28569371	30785915	2216544	BICF2G630134084	-	1.1016	1
	38	23709104	24803098	1093994	BICF2P813970	-	1.1016	1
	X	440620	11042873	10602253	BICF2G630544086	BICF2G630536964	1.1016	1
	X	20813399	40285580	19472181	CHRX_20729794	BICF2P116321	0.1031	1
	X	69989851	88957472	18967621	BICF2P1181887	BICF2G63010892	0.0449	1
Total				212039350

## Sheet: Linkage (raw Merlin output)
Raw output from the Merlin parametric linkage analysis. Positions are given in Mb with respect to the UU_Cfam_GSD_1.0 reference genome assembly.
CHR	POS	LABEL	MODEL	LOD	ALPHA	HLOD
1	0.0013	0.131	Phenotype_Recessive	-5.2841	0	0
1	0.0015	0.151	Phenotype_Recessive	-5.3534	0	0
1	0.0017	0.171	Phenotype_Recessive	-5.4362	0	0
1	0.0019	0.192	Phenotype_Recessive	-5.5389	0	0
1	0.0021	0.212	Phenotype_Recessive	-5.6737	0	0
1	0.0022	0.216	Phenotype_Recessive	-5.6737	0	0
1	0.0022	0.22	Phenotype_Recessive	-5.6737	0	0
1	0.0022	0.224	Phenotype_Recessive	-5.6737	0	0
1	0.0023	0.227	Phenotype_Recessive	-5.6737	0	0
1	0.0025	0.248	Phenotype_Recessive	-5.6735	0	0
1	0.0027	0.268	Phenotype_Recessive	-5.6735	0	0
1	0.0029	0.289	Phenotype_Recessive	-5.6735	0	0
1	0.0031	0.309	Phenotype_Recessive	-5.6737	0	0
1	0.0031	0.313	Phenotype_Recessive	-5.6737	0	0
1	0.0032	0.317	Phenotype_Recessive	-5.6737	0	0
1	0.0032	0.321	Phenotype_Recessive	-5.6737	0	0
1	0.0033	0.325	Phenotype_Recessive	-5.6737	0	0
1	0.0034	0.341	Phenotype_Recessive	-5.6736	0	0
1	0.0036	0.357	Phenotype_Recessive	-5.6736	0	0
1	0.0037	0.373	Phenotype_Recessive	-5.6736	0	0
1	0.0039	0.388	Phenotype_Recessive	-5.6737	0	0
1	0.0041	0.411	Phenotype_Recessive	-5.6735	0	0
1	0.0043	0.434	Phenotype_Recessive	-5.6735	0	0
1	0.0046	0.457	Phenotype_Recessive	-5.6735	0	0
1	0.0048	0.48	Phenotype_Recessive	-5.6737	0	0
1	0.0049	0.486	Phenotype_Recessive	-5.6737	0	0
1	0.0049	0.492	Phenotype_Recessive	-5.6737	0	0
1	0.005	0.498	Phenotype_Recessive	-5.6737	0	0
1	0.005	0.504	Phenotype_Recessive	-5.6737	0	0
1	0.0061	0.615	Phenotype_Recessive	-5.6698	0	0
1	0.0073	0.725	Phenotype_Recessive	-5.6685	0	0
1	0.0084	0.836	Phenotype_Recessive	-5.6698	0	0
1	0.0095	0.947	Phenotype_Recessive	-5.6737	0	0
1	0.0098	0.981	Phenotype_Recessive	-5.6733	0	0
1	0.0102	1.016	Phenotype_Recessive	-5.6732	0	0
1	0.0105	1.05	Phenotype_Recessive	-5.6733	0	0
1	0.0108	1.085	Phenotype_Recessive	-5.6737	0	0
1	0.0109	1.087	Phenotype_Recessive	-5.6737	0	0
1	0.0109	1.089	Phenotype_Recessive	-5.6737	0	0
1	0.0109	1.091	Phenotype_Recessive	-5.6737	0	0
1	0.0109	1.092	Phenotype_Recessive	-5.6737	0	0
1	0.0119	1.19	Phenotype_Recessive	-5.6707	0	0
1	0.0129	1.287	Phenotype_Recessive	-5.6697	0	0
1	0.0138	1.384	Phenotype_Recessive	-5.6707	0	0
1	0.0148	1.481	Phenotype_Recessive	-5.6737	0	0
1	0.0154	1.538	Phenotype_Recessive	-5.6727	0	0
1	0.0159	1.595	Phenotype_Recessive	-5.6723	0	0
1	0.0165	1.652	Phenotype_Recessive	-5.6727	0	0
1	0.0171	1.708	Phenotype_Recessive	-5.6737	0	0
1	0.0176	1.756	Phenotype_Recessive	-5.673	0	0
1	0.018	1.805	Phenotype_Recessive	-5.6727	0	0
1	0.0185	1.853	Phenotype_Recessive	-5.673	0	0
1	0.019	1.901	Phenotype_Recessive	-5.6737	0	0
1	0.019	1.903	Phenotype_Recessive	-5.6737	0	0
1	0.0191	1.905	Phenotype_Recessive	-5.6737	0	0
1	0.0191	1.907	Phenotype_Recessive	-5.6737	0	0
1	0.0191	1.91	Phenotype_Recessive	-5.6737	0	0
1	0.0192	1.918	Phenotype_Recessive	-5.6737	0	0
1	0.0193	1.926	Phenotype_Recessive	-5.6737	0	0
1	0.0193	1.934	Phenotype_Recessive	-5.6737	0	0
1	0.0194	1.942	Phenotype_Recessive	-5.6737	0	0
1	0.0195	1.954	Phenotype_Recessive	-5.6736	0	0
1	0.0197	1.966	Phenotype_Recessive	-5.6736	0	0
1	0.0198	1.978	Phenotype_Recessive	-5.6736	0	0
1	0.0199	1.989	Phenotype_Recessive	-5.6737	0	0
1	0.0203	2.027	Phenotype_Recessive	-5.6733	0	0
1	0.0206	2.064	Phenotype_Recessive	-5.6731	0	0
1	0.021	2.101	Phenotype_Recessive	-5.6733	0	0
1	0.0214	2.138	Phenotype_Recessive	-5.6737	0	0
1	0.0214	2.141	Phenotype_Recessive	-5.6737	0	0
1	0.0214	2.144	Phenotype_Recessive	-5.6737	0	0
1	0.0215	2.147	Phenotype_Recessive	-5.6737	0	0
1	0.0215	2.149	Phenotype_Recessive	-5.6737	0	0
1	0.0215	2.153	Phenotype_Recessive	-5.6737	0	0
1	0.0216	2.157	Phenotype_Recessive	-5.6737	0	0
1	0.0216	2.162	Phenotype_Recessive	-5.6737	0	0
1	0.0217	2.166	Phenotype_Recessive	-5.6737	0	0
1	0.0217	2.167	Phenotype_Recessive	-5.6737	0	0
1	0.0217	2.168	Phenotype_Recessive	-5.6737	0	0
1	0.0217	2.169	Phenotype_Recessive	-5.6737	0	0
1	0.0217	2.17	Phenotype_Recessive	-5.6737	0	0
1	0.0218	2.183	Phenotype_Recessive	-5.6736	0	0
1	0.022	2.195	Phenotype_Recessive	-5.6736	0	0
1	0.0221	2.208	Phenotype_Recessive	-5.6736	0	0
1	0.0222	2.22	Phenotype_Recessive	-5.6737	0	0
1	0.0222	2.224	Phenotype_Recessive	-5.6737	0	0
1	0.0223	2.227	Phenotype_Recessive	-5.6737	0	0
1	0.0223	2.23	Phenotype_Recessive	-5.6737	0	0
1	0.0223	2.233	Phenotype_Recessive	-5.6737	0	0
1	0.0224	2.238	Phenotype_Recessive	-5.6737	0	0
1	0.0224	2.242	Phenotype_Recessive	-5.6737	0	0
1	0.0225	2.247	Phenotype_Recessive	-5.6737	0	0
1	0.0225	2.252	Phenotype_Recessive	-5.6737	0	0
1	0.0226	2.258	Phenotype_Recessive	-5.6737	0	0
1	0.0226	2.264	Phenotype_Recessive	-5.6737	0	0
1	0.0227	2.27	Phenotype_Recessive	-5.6737	0	0
1	0.0228	2.276	Phenotype_Recessive	-5.6737	0	0
1	0.0228	2.28	Phenotype_Recessive	-5.6737	0	0
1	0.0229	2.285	Phenotype_Recessive	-5.6737	0	0
1	0.0229	2.29	Phenotype_Recessive	-5.6737	0	0
1	0.023	2.295	Phenotype_Recessive	-5.6737	0	0
1	0.023	2.297	Phenotype_Recessive	-5.6737	0	0
1	0.023	2.299	Phenotype_Recessive	-5.6737	0	0
1	0.023	2.3	Phenotype_Recessive	-5.6737	0	0
1	0.023	2.302	Phenotype_Recessive	-5.6737	0	0
1	0.023	2.304	Phenotype_Recessive	-5.6737	0	0
1	0.0231	2.305	Phenotype_Recessive	-5.6737	0	0
1	0.0231	2.307	Phenotype_Recessive	-5.6737	0	0
1	0.0231	2.309	Phenotype_Recessive	-5.6737	0	0
1	0.0231	2.312	Phenotype_Recessive	-5.6737	0	0
1	0.0231	2.315	Phenotype_Recessive	-5.6737	0	0
1	0.0232	2.318	Phenotype_Recessive	-5.6737	0	0
1	0.0232	2.321	Phenotype_Recessive	-5.6737	0	0
1	0.0232	2.325	Phenotype_Recessive	-5.6737	0	0
1	0.0233	2.328	Phenotype_Recessive	-5.6737	0	0
1	0.0233	2.332	Phenotype_Recessive	-5.6737	0	0
1	0.0234	2.336	Phenotype_Recessive	-5.6737	0	0
1	0.0234	2.339	Phenotype_Recessive	-5.6737	0	0
1	0.0234	2.343	Phenotype_Recessive	-5.6737	0	0
1	0.0235	2.346	Phenotype_Recessive	-5.6737	0	0
1	0.0235	2.35	Phenotype_Recessive	-5.6737	0	0
1	0.0235	2.352	Phenotype_Recessive	-5.6737	0	0
1	0.0235	2.353	Phenotype_Recessive	-5.6737	0	0
1	0.0236	2.355	Phenotype_Recessive	-5.6737	0	0
1	0.0236	2.357	Phenotype_Recessive	-5.6737	0	0
1	0.0236	2.359	Phenotype_Recessive	-5.6737	0	0
1	0.0236	2.361	Phenotype_Recessive	-5.6737	0	0
1	0.0236	2.363	Phenotype_Recessive	-5.6737	0	0
1	0.0237	2.365	Phenotype_Recessive	-5.6737	0	0
1	0.0237	2.369	Phenotype_Recessive	-5.6737	0	0
1	0.0237	2.373	Phenotype_Recessive	-5.6737	0	0
1	0.0238	2.377	Phenotype_Recessive	-5.6737	0	0
1	0.0238	2.381	Phenotype_Recessive	-5.6737	0	0
1	0.0238	2.382	Phenotype_Recessive	-5.6737	0	0
1	0.0238	2.384	Phenotype_Recessive	-5.6737	0	0
1	0.0239	2.386	Phenotype_Recessive	-5.6737	0	0
1	0.0239	2.387	Phenotype_Recessive	-5.6737	0	0
1	0.0241	2.409	Phenotype_Recessive	-5.6735	0	0
1	0.0243	2.431	Phenotype_Recessive	-5.6735	0	0
1	0.0245	2.452	Phenotype_Recessive	-5.6735	0	0
1	0.0247	2.474	Phenotype_Recessive	-5.6737	0	0
1	0.0248	2.476	Phenotype_Recessive	-5.6737	0	0
1	0.0248	2.477	Phenotype_Recessive	-5.6737	0	0
1	0.0248	2.479	Phenotype_Recessive	-5.6737	0	0
1	0.0248	2.481	Phenotype_Recessive	-5.6737	0	0
1	0.0248	2.485	Phenotype_Recessive	-5.6737	0	0
1	0.0249	2.489	Phenotype_Recessive	-5.6737	0	0
1	0.0249	2.493	Phenotype_Recessive	-5.6737	0	0
1	0.025	2.497	Phenotype_Recessive	-5.6737	0	0
1	0.0251	2.511	Phenotype_Recessive	-5.6736	0	0
1	0.0252	2.525	Phenotype_Recessive	-5.6736	0	0
1	0.0254	2.539	Phenotype_Recessive	-5.6736	0	0
1	0.0255	2.553	Phenotype_Recessive	-5.6737	0	0
1	0.0256	2.56	Phenotype_Recessive	-5.6737	0	0
1	0.0257	2.567	Phenotype_Recessive	-5.6737	0	0
1	0.0257	2.575	Phenotype_Recessive	-5.6737	0	0
1	0.0258	2.582	Phenotype_Recessive	-5.6737	0	0
1	0.0258	2.584	Phenotype_Recessive	-5.6737	0	0
1	0.0259	2.585	Phenotype_Recessive	-5.6737	0	0
1	0.0259	2.587	Phenotype_Recessive	-5.6737	0	0
1	0.0259	2.588	Phenotype_Recessive	-5.6737	0	0
1	0.0259	2.593	Phenotype_Recessive	-5.6737	0	0
1	0.026	2.598	Phenotype_Recessive	-5.6737	0	0
1	0.026	2.603	Phenotype_Recessive	-5.6737	0	0
1	0.0261	2.608	Phenotype_Recessive	-5.6737	0	0
1	0.0262	2.617	Phenotype_Recessive	-5.6737	0	0
1	0.0263	2.627	Phenotype_Recessive	-5.6737	0	0
1	0.0264	2.636	Phenotype_Recessive	-5.6737	0	0
1	0.0265	2.646	Phenotype_Recessive	-5.6737	0	0
1	0.0265	2.651	Phenotype_Recessive	-5.6737	0	0
1	0.0266	2.656	Phenotype_Recessive	-5.6737	0	0
1	0.0266	2.66	Phenotype_Recessive	-5.6737	0	0
1	0.0267	2.665	Phenotype_Recessive	-5.6737	0	0
1	0.027	2.696	Phenotype_Recessive	-5.6734	0	0
1	0.0273	2.726	Phenotype_Recessive	-5.6733	0	0
1	0.0276	2.757	Phenotype_Recessive	-5.6734	0	0
1	0.0279	2.788	Phenotype_Recessive	-5.6737	0	0
1	0.028	2.797	Phenotype_Recessive	-5.6737	0	0
1	0.0281	2.806	Phenotype_Recessive	-5.6737	0	0
1	0.0282	2.816	Phenotype_Recessive	-5.6737	0	0
1	0.0282	2.825	Phenotype_Recessive	-5.6737	0	0
1	0.0284	2.836	Phenotype_Recessive	-5.6737	0	0
1	0.0285	2.848	Phenotype_Recessive	-5.6736	0	0
1	0.0286	2.859	Phenotype_Recessive	-5.6737	0	0
1	0.0287	2.871	Phenotype_Recessive	-5.6737	0	0
1	0.0288	2.879	Phenotype_Recessive	-5.6737	0	0
1	0.0289	2.888	Phenotype_Recessive	-5.6737	0	0
1	0.029	2.896	Phenotype_Recessive	-5.6737	0	0
1	0.029	2.904	Phenotype_Recessive	-5.6737	0	0
1	0.0294	2.945	Phenotype_Recessive	-5.6732	0	0
1	0.0298	2.985	Phenotype_Recessive	-5.673	0	0
1	0.0302	3.025	Phenotype_Recessive	-5.6732	0	0
1	0.0306	3.065	Phenotype_Recessive	-5.6737	0	0
1	0.0307	3.069	Phenotype_Recessive	-5.6737	0	0
1	0.0307	3.074	Phenotype_Recessive	-5.6737	0	0
1	0.0308	3.079	Phenotype_Recessive	-5.6737	0	0
1	0.0308	3.084	Phenotype_Recessive	-5.6737	0	0
1	0.0309	3.088	Phenotype_Recessive	-5.6737	0	0
1	0.0309	3.093	Phenotype_Recessive	-5.6737	0	0
1	0.031	3.097	Phenotype_Recessive	-5.6737	0	0
1	0.031	3.102	Phenotype_Recessive	-5.6737	0	0
1	0.0311	3.111	Phenotype_Recessive	-5.6737	0	0
1	0.0312	3.12	Phenotype_Recessive	-5.6737	0	0
1	0.0313	3.13	Phenotype_Recessive	-5.6737	0	0
1	0.0314	3.139	Phenotype_Recessive	-5.6737	0	0
1	0.0319	3.191	Phenotype_Recessive	-5.6729	0	0
1	0.0324	3.243	Phenotype_Recessive	-5.6726	0	0
1	0.033	3.295	Phenotype_Recessive	-5.6729	0	0
1	0.0335	3.347	Phenotype_Recessive	-5.6737	0	0
1	0.0336	3.358	Phenotype_Recessive	-5.6737	0	0
1	0.0337	3.37	Phenotype_Recessive	-5.6736	0	0
1	0.0338	3.381	Phenotype_Recessive	-5.6737	0	0
1	0.0339	3.392	Phenotype_Recessive	-5.6737	0	0
1	0.034	3.402	Phenotype_Recessive	-5.6737	0	0
1	0.0341	3.412	Phenotype_Recessive	-5.6737	0	0
1	0.0342	3.421	Phenotype_Recessive	-5.6737	0	0
1	0.0343	3.431	Phenotype_Recessive	-5.6737	0	0
1	0.0345	3.446	Phenotype_Recessive	-5.6736	0	0
1	0.0346	3.462	Phenotype_Recessive	-5.6736	0	0
1	0.0348	3.477	Phenotype_Recessive	-5.6736	0	0
1	0.0349	3.493	Phenotype_Recessive	-5.6737	0	0
1	0.0351	3.512	Phenotype_Recessive	-5.6736	0	0
1	0.0353	3.532	Phenotype_Recessive	-5.6735	0	0
1	0.0355	3.552	Phenotype_Recessive	-5.6736	0	0
1	0.0357	3.571	Phenotype_Recessive	-5.6737	0	0
1	0.0358	3.582	Phenotype_Recessive	-5.6737	0	0
1	0.0359	3.592	Phenotype_Recessive	-5.6737	0	0
1	0.036	3.602	Phenotype_Recessive	-5.6737	0	0
1	0.0361	3.613	Phenotype_Recessive	-5.6737	0	0
1	0.0365	3.652	Phenotype_Recessive	-5.6732	0	0
1	0.0369	3.691	Phenotype_Recessive	-5.6731	0	0
1	0.0373	3.73	Phenotype_Recessive	-5.6732	0	0
1	0.0377	3.77	Phenotype_Recessive	-5.6737	0	0
1	0.0379	3.793	Phenotype_Recessive	-5.6735	0	0
1	0.0382	3.816	Phenotype_Recessive	-5.6735	0	0
1	0.0384	3.84	Phenotype_Recessive	-5.6735	0	0
1	0.0386	3.863	Phenotype_Recessive	-5.6737	0	0
1	0.0393	3.926	Phenotype_Recessive	-5.6725	0	0
1	0.0399	3.99	Phenotype_Recessive	-5.672	0	0
1	0.0405	4.053	Phenotype_Recessive	-5.6725	0	0
1	0.0412	4.116	Phenotype_Recessive	-5.6737	0	0
1	0.0414	4.137	Phenotype_Recessive	-5.6736	0	0
1	0.0416	4.159	Phenotype_Recessive	-5.6735	0	0
1	0.0418	4.18	Phenotype_Recessive	-5.6736	0	0
1	0.042	4.201	Phenotype_Recessive	-5.6737	0	0
1	0.042	4.201	Phenotype_Recessive	-5.6737	0	0
1	0.042	4.202	Phenotype_Recessive	-5.6737	0	0
1	0.042	4.202	Phenotype_Recessive	-5.6737	0	0
1	0.042	4.202	Phenotype_Recessive	-5.6737	0	0
1	0.042	4.205	Phenotype_Recessive	-5.6737	0	0
1	0.0421	4.208	Phenotype_Recessive	-5.6737	0	0
1	0.0421	4.211	Phenotype_Recessive	-5.6737	0	0
1	0.0421	4.214	Phenotype_Recessive	-5.6737	0	0
1	0.0422	4.215	Phenotype_Recessive	-5.6737	0	0
1	0.0422	4.217	Phenotype_Recessive	-5.6737	0	0
1	0.0422	4.218	Phenotype_Recessive	-5.6737	0	0
1	0.0422	4.22	Phenotype_Recessive	-5.6737	0	0
1	0.0423	4.229	Phenotype_Recessive	-5.6737	0	0
1	0.0424	4.239	Phenotype_Recessive	-5.6737	0	0
1	0.0425	4.248	Phenotype_Recessive	-5.6737	0	0
1	0.0426	4.258	Phenotype_Recessive	-5.6737	0	0
1	0.0426	4.263	Phenotype_Recessive	-5.6737	0	0
1	0.0427	4.269	Phenotype_Recessive	-5.6737	0	0
1	0.0427	4.274	Phenotype_Recessive	-5.6737	0	0
1	0.0428	4.28	Phenotype_Recessive	-5.6737	0	0
1	0.0428	4.283	Phenotype_Recessive	-5.6737	0	0
1	0.0429	4.287	Phenotype_Recessive	-5.6737	0	0
1	0.0429	4.291	Phenotype_Recessive	-5.6737	0	0
1	0.0429	4.294	Phenotype_Recessive	-5.6737	0	0
1	0.0432	4.319	Phenotype_Recessive	-5.6735	0	0
1	0.0434	4.344	Phenotype_Recessive	-5.6734	0	0
1	0.0437	4.368	Phenotype_Recessive	-5.6735	0	0
1	0.0439	4.393	Phenotype_Recessive	-5.6737	0	0
1	0.0439	4.393	Phenotype_Recessive	-5.6737	0	0
1	0.0439	4.393	Phenotype_Recessive	-5.6737	0	0
1	0.0439	4.394	Phenotype_Recessive	-5.6737	0	0
1	0.0439	4.394	Phenotype_Recessive	-5.6737	0	0
1	0.044	4.395	Phenotype_Recessive	-5.6737	0	0
1	0.044	4.397	Phenotype_Recessive	-5.6737	0	0
1	0.044	4.399	Phenotype_Recessive	-5.6737	0	0
1	0.044	4.4	Phenotype_Recessive	-5.6737	0	0
1	0.0441	4.406	Phenotype_Recessive	-5.6737	0	0
1	0.0441	4.412	Phenotype_Recessive	-5.6737	0	0
1	0.0442	4.418	Phenotype_Recessive	-5.6737	0	0
1	0.0442	4.424	Phenotype_Recessive	-5.6737	0	0
1	0.0443	4.426	Phenotype_Recessive	-5.6737	0	0
1	0.0443	4.429	Phenotype_Recessive	-5.6737	0	0
1	0.0443	4.431	Phenotype_Recessive	-5.6737	0	0
1	0.0443	4.433	Phenotype_Recessive	-5.6737	0	0
1	0.0444	4.436	Phenotype_Recessive	-5.6737	0	0
1	0.0444	4.439	Phenotype_Recessive	-5.6737	0	0
1	0.0444	4.441	Phenotype_Recessive	-5.6737	0	0
1	0.0444	4.444	Phenotype_Recessive	-5.6737	0	0
1	0.0445	4.445	Phenotype_Recessive	-5.6737	0	0
1	0.0445	4.447	Phenotype_Recessive	-5.6737	0	0
1	0.0445	4.448	Phenotype_Recessive	-5.6737	0	0
1	0.0445	4.449	Phenotype_Recessive	-5.6737	0	0
1	0.0445	4.452	Phenotype_Recessive	-5.6737	0	0
1	0.0445	4.454	Phenotype_Recessive	-5.6737	0	0
1	0.0446	4.457	Phenotype_Recessive	-5.6737	0	0
1	0.0446	4.459	Phenotype_Recessive	-5.6737	0	0
1	0.0446	4.463	Phenotype_Recessive	-5.6737	0	0
1	0.0447	4.466	Phenotype_Recessive	-5.6737	0	0
1	0.0447	4.47	Phenotype_Recessive	-5.6737	0	0
1	0.0447	4.473	Phenotype_Recessive	-5.6737	0	0
1	0.0448	4.479	Phenotype_Recessive	-5.6737	0	0
1	0.0449	4.485	Phenotype_Recessive	-5.6737	0	0
1	0.0449	4.491	Phenotype_Recessive	-5.6737	0	0
1	0.045	4.497	Phenotype_Recessive	-5.6737	0	0
1	0.0451	4.51	Phenotype_Recessive	-5.6737	0	0
1	0.0452	4.523	Phenotype_Recessive	-5.6736	0	0
1	0.0454	4.536	Phenotype_Recessive	-5.6737	0	0
1	0.0455	4.549	Phenotype_Recessive	-5.6737	0	0
1	0.0455	4.553	Phenotype_Recessive	-5.6737	0	0
1	0.0456	4.557	Phenotype_Recessive	-5.6737	0	0
1	0.0456	4.561	Phenotype_Recessive	-5.6737	0	0
1	0.0456	4.565	Phenotype_Recessive	-5.6737	0	0
1	0.0457	4.567	Phenotype_Recessive	-5.6737	0	0
1	0.0457	4.57	Phenotype_Recessive	-5.6737	0	0
1	0.0457	4.572	Phenotype_Recessive	-5.6737	0	0
1	0.0457	4.575	Phenotype_Recessive	-5.6737	0	0
1	0.0458	4.576	Phenotype_Recessive	-5.6737	0	0
1	0.0458	4.577	Phenotype_Recessive	-5.6737	0	0
1	0.0458	4.579	Phenotype_Recessive	-5.6737	0	0
1	0.0458	4.58	Phenotype_Recessive	-5.6737	0	0
1	0.0459	4.587	Phenotype_Recessive	-5.6737	0	0
1	0.0459	4.595	Phenotype_Recessive	-5.6737	0	0
1	0.046	4.602	Phenotype_Recessive	-5.6737	0	0
1	0.0461	4.609	Phenotype_Recessive	-5.6737	0	0
1	0.0462	4.616	Phenotype_Recessive	-5.6737	0	0
1	0.0462	4.623	Phenotype_Recessive	-5.6737	0	0
1	0.0463	4.63	Phenotype_Recessive	-5.6737	0	0
1	0.0464	4.637	Phenotype_Recessive	-5.6737	0	0
1	0.0464	4.641	Phenotype_Recessive	-5.6737	0	0
1	0.0465	4.646	Phenotype_Recessive	-5.6737	0	0
1	0.0465	4.65	Phenotype_Recessive	-5.6737	0	0
1	0.0465	4.655	Phenotype_Recessive	-5.6737	0	0
1	0.0467	4.666	Phenotype_Recessive	-5.6737	0	0
1	0.0468	4.677	Phenotype_Recessive	-5.6737	0	0
1	0.0469	4.688	Phenotype_Recessive	-5.6737	0	0
1	0.047	4.699	Phenotype_Recessive	-5.6737	0	0
1	0.047	4.705	Phenotype_Recessive	-5.6737	0	0
1	0.0471	4.711	Phenotype_Recessive	-5.6737	0	0
1	0.0472	4.716	Phenotype_Recessive	-5.6737	0	0
1	0.0472	4.722	Phenotype_Recessive	-5.6737	0	0
1	0.0472	4.724	Phenotype_Recessive	-5.6737	0	0
1	0.0473	4.727	Phenotype_Recessive	-5.6737	0	0
1	0.0473	4.729	Phenotype_Recessive	-5.6737	0	0
1	0.0473	4.731	Phenotype_Recessive	-5.6737	0	0
1	0.0473	4.733	Phenotype_Recessive	-5.6737	0	0
1	0.0473	4.735	Phenotype_Recessive	-5.6737	0	0
1	0.0474	4.737	Phenotype_Recessive	-5.6737	0	0
1	0.0474	4.738	Phenotype_Recessive	-5.6737	0	0
1	0.0475	4.75	Phenotype_Recessive	-5.6737	0	0
1	0.0476	4.761	Phenotype_Recessive	-5.6737	0	0
1	0.0477	4.772	Phenotype_Recessive	-5.6737	0	0
1	0.0478	4.783	Phenotype_Recessive	-5.6737	0	0
1	0.048	4.803	Phenotype_Recessive	-5.6736	0	0
1	0.0482	4.822	Phenotype_Recessive	-5.6735	0	0
1	0.0484	4.841	Phenotype_Recessive	-5.6736	0	0
1	0.0486	4.861	Phenotype_Recessive	-5.6737	0	0
1	0.0486	4.862	Phenotype_Recessive	-5.6737	0	0
1	0.0486	4.864	Phenotype_Recessive	-5.6737	0	0
1	0.0487	4.866	Phenotype_Recessive	-5.6737	0	0
1	0.0487	4.867	Phenotype_Recessive	-5.6737	0	0
1	0.0487	4.872	Phenotype_Recessive	-5.6737	0	0
1	0.0488	4.877	Phenotype_Recessive	-5.6737	0	0
1	0.0488	4.882	Phenotype_Recessive	-5.6737	0	0
1	0.0489	4.887	Phenotype_Recessive	-5.6737	0	0
1	0.049	4.897	Phenotype_Recessive	-5.6737	0	0
1	0.0491	4.907	Phenotype_Recessive	-5.6737	0	0
1	0.0492	4.916	Phenotype_Recessive	-5.6737	0	0
1	0.0493	4.926	Phenotype_Recessive	-5.6737	0	0
1	0.0494	4.945	Phenotype_Recessive	-5.6736	0	0
1	0.0496	4.963	Phenotype_Recessive	-5.6736	0	0
1	0.0498	4.982	Phenotype_Recessive	-5.6736	0	0
1	0.05	5.001	Phenotype_Recessive	-5.6737	0	0
1	0.05	5.002	Phenotype_Recessive	-5.6737	0	0
1	0.05	5.003	Phenotype_Recessive	-5.6737	0	0
1	0.05	5.003	Phenotype_Recessive	-5.6737	0	0
1	0.05	5.004	Phenotype_Recessive	-5.6737	0	0
1	0.0501	5.005	Phenotype_Recessive	-5.6737	0	0
1	0.0501	5.006	Phenotype_Recessive	-5.6737	0	0
1	0.0501	5.006	Phenotype_Recessive	-5.6737	0	0
1	0.0501	5.007	Phenotype_Recessive	-5.6737	0	0
1	0.0501	5.01	Phenotype_Recessive	-5.6737	0	0
1	0.0501	5.013	Phenotype_Recessive	-5.6737	0	0
1	0.0502	5.015	Phenotype_Recessive	-5.6737	0	0
1	0.0502	5.018	Phenotype_Recessive	-5.6737	0	0
1	0.0502	5.022	Phenotype_Recessive	-5.6737	0	0
1	0.0503	5.026	Phenotype_Recessive	-5.6737	0	0
1	0.0503	5.029	Phenotype_Recessive	-5.6737	0	0
1	0.0503	5.033	Phenotype_Recessive	-5.6737	0	0
1	0.0504	5.041	Phenotype_Recessive	-5.6737	0	0
1	0.0505	5.05	Phenotype_Recessive	-5.6737	0	0
1	0.0506	5.058	Phenotype_Recessive	-5.6737	0	0
1	0.0507	5.066	Phenotype_Recessive	-5.6737	0	0
1	0.0507	5.067	Phenotype_Recessive	-5.6737	0	0
1	0.0507	5.067	Phenotype_Recessive	-5.6737	0	0
1	0.0507	5.068	Phenotype_Recessive	-5.6737	0	0
1	0.0507	5.069	Phenotype_Recessive	-5.6737	0	0
1	0.0507	5.073	Phenotype_Recessive	-5.6737	0	0
1	0.0508	5.076	Phenotype_Recessive	-5.6737	0	0
1	0.0508	5.08	Phenotype_Recessive	-5.6737	0	0
1	0.0508	5.084	Phenotype_Recessive	-5.6737	0	0
1	0.0509	5.089	Phenotype_Recessive	-5.6737	0	0
1	0.0509	5.093	Phenotype_Recessive	-5.6737	0	0
1	0.051	5.098	Phenotype_Recessive	-5.6737	0	0
1	0.051	5.103	Phenotype_Recessive	-5.6737	0	0
1	0.0511	5.11	Phenotype_Recessive	-5.6737	0	0
1	0.0512	5.117	Phenotype_Recessive	-5.6737	0	0
1	0.0512	5.124	Phenotype_Recessive	-5.6737	0	0
1	0.0513	5.131	Phenotype_Recessive	-5.6737	0	0
1	0.0513	5.132	Phenotype_Recessive	-5.6737	0	0
1	0.0513	5.132	Phenotype_Recessive	-5.6737	0	0
1	0.0513	5.133	Phenotype_Recessive	-5.6737	0	0
1	0.0513	5.134	Phenotype_Recessive	-5.6737	0	0
1	0.0514	5.143	Phenotype_Recessive	-5.6737	0	0
1	0.0515	5.152	Phenotype_Recessive	-5.6737	0	0
1	0.0516	5.162	Phenotype_Recessive	-5.6737	0	0
1	0.0517	5.171	Phenotype_Recessive	-5.6737	0	0
1	0.0517	5.171	Phenotype_Recessive	-5.6737	0	0
1	0.0517	5.172	Phenotype_Recessive	-5.6737	0	0
1	0.0517	5.172	Phenotype_Recessive	-5.6737	0	0
1	0.0517	5.173	Phenotype_Recessive	-5.6737	0	0
1	0.0518	5.176	Phenotype_Recessive	-5.6737	0	0
1	0.0518	5.179	Phenotype_Recessive	-5.6737	0	0
1	0.0518	5.182	Phenotype_Recessive	-5.6737	0	0
1	0.0519	5.185	Phenotype_Recessive	-5.6737	0	0
1	0.0519	5.193	Phenotype_Recessive	-5.6737	0	0
1	0.052	5.201	Phenotype_Recessive	-5.6737	0	0
1	0.0521	5.209	Phenotype_Recessive	-5.6737	0	0
1	0.0522	5.217	Phenotype_Recessive	-5.6737	0	0
1	0.0524	5.242	Phenotype_Recessive	-5.6735	0	0
1	0.0527	5.267	Phenotype_Recessive	-5.6734	0	0
1	0.0529	5.292	Phenotype_Recessive	-5.6735	0	0
1	0.0532	5.317	Phenotype_Recessive	-5.6737	0	0
1	0.0532	5.319	Phenotype_Recessive	-5.6737	0	0
1	0.0532	5.322	Phenotype_Recessive	-5.6737	0	0
1	0.0532	5.325	Phenotype_Recessive	-5.6737	0	0
1	0.0533	5.328	Phenotype_Recessive	-5.6737	0	0
1	0.0534	5.337	Phenotype_Recessive	-5.6737	0	0
1	0.0535	5.347	Phenotype_Recessive	-5.6737	0	0
1	0.0536	5.357	Phenotype_Recessive	-5.6737	0	0
1	0.0537	5.367	Phenotype_Recessive	-5.6737	0	0
1	0.0537	5.37	Phenotype_Recessive	-5.6737	0	0
1	0.0537	5.374	Phenotype_Recessive	-5.6737	0	0
1	0.0538	5.378	Phenotype_Recessive	-5.6737	0	0
1	0.0538	5.381	Phenotype_Recessive	-5.6737	0	0
1	0.054	5.398	Phenotype_Recessive	-5.6736	0	0
1	0.0541	5.414	Phenotype_Recessive	-5.6736	0	0
1	0.0543	5.43	Phenotype_Recessive	-5.6736	0	0
1	0.0545	5.447	Phenotype_Recessive	-5.6737	0	0
1	0.0545	5.45	Phenotype_Recessive	-5.6737	0	0
1	0.0545	5.454	Phenotype_Recessive	-5.6737	0	0
1	0.0546	5.458	Phenotype_Recessive	-5.6737	0	0
1	0.0546	5.461	Phenotype_Recessive	-5.6737	0	0
1	0.0552	5.517	Phenotype_Recessive	-5.6727	0	0
1	0.0557	5.573	Phenotype_Recessive	-5.6724	0	0
1	0.0563	5.628	Phenotype_Recessive	-5.6727	0	0
1	0.0568	5.684	Phenotype_Recessive	-5.6737	0	0
1	0.0569	5.687	Phenotype_Recessive	-5.6737	0	0
1	0.0569	5.69	Phenotype_Recessive	-5.6737	0	0
1	0.0569	5.693	Phenotype_Recessive	-5.6737	0	0
1	0.057	5.697	Phenotype_Recessive	-5.6737	0	0
1	0.057	5.704	Phenotype_Recessive	-5.6737	0	0
1	0.0571	5.712	Phenotype_Recessive	-5.6737	0	0
1	0.0572	5.719	Phenotype_Recessive	-5.6737	0	0
1	0.0573	5.727	Phenotype_Recessive	-5.6737	0	0
1	0.0579	5.786	Phenotype_Recessive	-5.6726	0	0
1	0.0585	5.845	Phenotype_Recessive	-5.6722	0	0
1	0.059	5.905	Phenotype_Recessive	-5.6726	0	0
1	0.0596	5.964	Phenotype_Recessive	-5.6737	0	0
1	0.0597	5.966	Phenotype_Recessive	-5.6737	0	0
1	0.0597	5.967	Phenotype_Recessive	-5.6737	0	0
1	0.0597	5.969	Phenotype_Recessive	-5.6737	0	0
1	0.0597	5.97	Phenotype_Recessive	-5.6737	0	0
1	0.0597	5.974	Phenotype_Recessive	-5.6737	0	0
1	0.0598	5.978	Phenotype_Recessive	-5.6737	0	0
1	0.0598	5.983	Phenotype_Recessive	-5.6737	0	0
1	0.0599	5.987	Phenotype_Recessive	-5.6737	0	0
1	0.0599	5.989	Phenotype_Recessive	-5.6737	0	0
1	0.0599	5.991	Phenotype_Recessive	-5.6737	0	0
1	0.0599	5.992	Phenotype_Recessive	-5.6737	0	0
1	0.0599	5.994	Phenotype_Recessive	-5.6737	0	0
1	0.0603	6.034	Phenotype_Recessive	-5.6732	0	0
1	0.0607	6.074	Phenotype_Recessive	-5.6731	0	0
1	0.0611	6.114	Phenotype_Recessive	-5.6732	0	0
1	0.0615	6.154	Phenotype_Recessive	-5.6737	0	0
1	0.0616	6.157	Phenotype_Recessive	-5.6737	0	0
1	0.0616	6.16	Phenotype_Recessive	-5.6737	0	0
1	0.0616	6.163	Phenotype_Recessive	-5.6737	0	0
1	0.0617	6.165	Phenotype_Recessive	-5.6737	0	0
1	0.0617	6.169	Phenotype_Recessive	-5.6737	0	0
1	0.0617	6.173	Phenotype_Recessive	-5.6737	0	0
1	0.0618	6.177	Phenotype_Recessive	-5.6737	0	0
1	0.0618	6.18	Phenotype_Recessive	-5.6737	0	0
1	0.0618	6.182	Phenotype_Recessive	-5.6737	0	0
1	0.0618	6.184	Phenotype_Recessive	-5.6737	0	0
1	0.0619	6.186	Phenotype_Recessive	-5.6737	0	0
1	0.0619	6.188	Phenotype_Recessive	-5.6737	0	0
1	0.0619	6.195	Phenotype_Recessive	-5.6737	0	0
1	0.062	6.201	Phenotype_Recessive	-5.6737	0	0
1	0.0621	6.208	Phenotype_Recessive	-5.6737	0	0
1	0.0621	6.214	Phenotype_Recessive	-5.6737	0	0
1	0.0622	6.217	Phenotype_Recessive	-5.6737	0	0
1	0.0622	6.22	Phenotype_Recessive	-5.6737	0	0
1	0.0622	6.222	Phenotype_Recessive	-5.6737	0	0
1	0.0622	6.225	Phenotype_Recessive	-5.6737	0	0
1	0.0623	6.227	Phenotype_Recessive	-5.6737	0	0
1	0.0623	6.23	Phenotype_Recessive	-5.6737	0	0
1	0.0623	6.233	Phenotype_Recessive	-5.6737	0	0
1	0.0624	6.235	Phenotype_Recessive	-5.6737	0	0
1	0.0624	6.238	Phenotype_Recessive	-5.6737	0	0
1	0.0624	6.24	Phenotype_Recessive	-5.6737	0	0
1	0.0624	6.242	Phenotype_Recessive	-5.6737	0	0
1	0.0624	6.245	Phenotype_Recessive	-5.6737	0	0
1	0.0625	6.246	Phenotype_Recessive	-5.6737	0	0
1	0.0625	6.248	Phenotype_Recessive	-5.6737	0	0
1	0.0625	6.249	Phenotype_Recessive	-5.6737	0	0
1	0.0625	6.251	Phenotype_Recessive	-5.6737	0	0
1	0.0627	6.269	Phenotype_Recessive	-5.6736	0	0
1	0.0629	6.287	Phenotype_Recessive	-5.6736	0	0
1	0.0631	6.305	Phenotype_Recessive	-5.6736	0	0
1	0.0632	6.323	Phenotype_Recessive	-5.6737	0	0
1	0.0633	6.325	Phenotype_Recessive	-5.6737	0	0
1	0.0633	6.327	Phenotype_Recessive	-5.6737	0	0
1	0.0633	6.329	Phenotype_Recessive	-5.6737	0	0
1	0.0633	6.331	Phenotype_Recessive	-5.6737	0	0
1	0.0633	6.333	Phenotype_Recessive	-5.6737	0	0
1	0.0634	6.335	Phenotype_Recessive	-5.6737	0	0
1	0.0634	6.338	Phenotype_Recessive	-5.6737	0	0
1	0.0634	6.34	Phenotype_Recessive	-5.6737	0	0
1	0.0634	6.343	Phenotype_Recessive	-5.6737	0	0
1	0.0635	6.345	Phenotype_Recessive	-5.6737	0	0
1	0.0635	6.348	Phenotype_Recessive	-5.6737	0	0
1	0.0635	6.35	Phenotype_Recessive	-5.6737	0	0
1	0.0636	6.358	Phenotype_Recessive	-5.6736	0	0
1	0.0637	6.367	Phenotype_Recessive	-5.6736	0	0
1	0.0638	6.375	Phenotype_Recessive	-5.6735	0	0
1	0.0638	6.384	Phenotype_Recessive	-5.6735	0	0
1	0.0639	6.387	Phenotype_Recessive	-5.6735	0	0
1	0.0639	6.39	Phenotype_Recessive	-5.6735	0	0
1	0.0639	6.392	Phenotype_Recessive	-5.6735	0	0
1	0.064	6.395	Phenotype_Recessive	-5.6735	0	0
1	0.064	6.398	Phenotype_Recessive	-5.6735	0	0
1	0.064	6.4	Phenotype_Recessive	-5.6735	0	0
1	0.064	6.402	Phenotype_Recessive	-5.6735	0	0
1	0.064	6.405	Phenotype_Recessive	-5.6735	0	0
1	0.0642	6.417	Phenotype_Recessive	-5.6735	0	0
1	0.0643	6.429	Phenotype_Recessive	-5.6735	0	0
1	0.0644	6.44	Phenotype_Recessive	-5.6736	0	0
1	0.0645	6.452	Phenotype_Recessive	-5.6737	0	0
1	0.0646	6.457	Phenotype_Recessive	-5.6737	0	0
1	0.0646	6.462	Phenotype_Recessive	-5.6737	0	0
1	0.0647	6.467	Phenotype_Recessive	-5.6737	0	0
1	0.0647	6.472	Phenotype_Recessive	-5.6737	0	0
1	0.0647	6.474	Phenotype_Recessive	-5.6737	0	0
1	0.0648	6.476	Phenotype_Recessive	-5.6737	0	0
1	0.0648	6.477	Phenotype_Recessive	-5.6737	0	0
1	0.0648	6.479	Phenotype_Recessive	-5.6737	0	0
1	0.0648	6.482	Phenotype_Recessive	-5.6737	0	0
1	0.0649	6.485	Phenotype_Recessive	-5.6737	0	0
1	0.0649	6.488	Phenotype_Recessive	-5.6737	0	0
1	0.0649	6.491	Phenotype_Recessive	-5.6737	0	0
1	0.0649	6.493	Phenotype_Recessive	-5.6737	0	0
1	0.065	6.495	Phenotype_Recessive	-5.6737	0	0
1	0.065	6.497	Phenotype_Recessive	-5.6737	0	0
1	0.065	6.5	Phenotype_Recessive	-5.6737	0	0
1	0.065	6.504	Phenotype_Recessive	-5.6737	0	0
1	0.0651	6.507	Phenotype_Recessive	-5.6737	0	0
1	0.0651	6.511	Phenotype_Recessive	-5.6737	0	0
1	0.0652	6.515	Phenotype_Recessive	-5.6737	0	0
1	0.0652	6.521	Phenotype_Recessive	-5.6737	0	0
1	0.0653	6.527	Phenotype_Recessive	-5.6737	0	0
1	0.0653	6.533	Phenotype_Recessive	-5.6737	0	0
1	0.0654	6.539	Phenotype_Recessive	-5.6737	0	0
1	0.0655	6.545	Phenotype_Recessive	-5.6737	0	0
1	0.0655	6.552	Phenotype_Recessive	-5.6737	0	0
1	0.0656	6.559	Phenotype_Recessive	-5.6736	0	0
1	0.0657	6.565	Phenotype_Recessive	-5.6736	0	0
1	0.0657	6.568	Phenotype_Recessive	-5.6736	0	0
1	0.0657	6.572	Phenotype_Recessive	-5.6736	0	0
1	0.0657	6.575	Phenotype_Recessive	-5.6736	0	0
1	0.0658	6.578	Phenotype_Recessive	-5.6736	0	0
1	0.0659	6.585	Phenotype_Recessive	-5.6736	0	0
1	0.0659	6.592	Phenotype_Recessive	-5.6736	0	0
1	0.066	6.6	Phenotype_Recessive	-5.6736	0	0
1	0.0661	6.607	Phenotype_Recessive	-5.6736	0	0
1	0.0662	6.615	Phenotype_Recessive	-5.6736	0	0
1	0.0662	6.624	Phenotype_Recessive	-5.6736	0	0
1	0.0663	6.632	Phenotype_Recessive	-5.6736	0	0
1	0.0664	6.64	Phenotype_Recessive	-5.6736	0	0
1	0.0664	6.643	Phenotype_Recessive	-5.6736	0	0
1	0.0665	6.647	Phenotype_Recessive	-5.6736	0	0
1	0.0665	6.65	Phenotype_Recessive	-5.6736	0	0
1	0.0665	6.654	Phenotype_Recessive	-5.6736	0	0
1	0.0666	6.659	Phenotype_Recessive	-5.6736	0	0
1	0.0666	6.664	Phenotype_Recessive	-5.6736	0	0
1	0.0667	6.669	Phenotype_Recessive	-5.6737	0	0
1	0.0667	6.675	Phenotype_Recessive	-5.6737	0	0
1	0.0668	6.681	Phenotype_Recessive	-5.6737	0	0
1	0.0669	6.688	Phenotype_Recessive	-5.6737	0	0
1	0.0669	6.695	Phenotype_Recessive	-5.6737	0	0
1	0.067	6.701	Phenotype_Recessive	-5.6737	0	0
1	0.0671	6.706	Phenotype_Recessive	-5.6737	0	0
1	0.0671	6.71	Phenotype_Recessive	-5.6737	0	0
1	0.0671	6.715	Phenotype_Recessive	-5.6737	0	0
1	0.0672	6.719	Phenotype_Recessive	-5.6737	0	0
1	0.0672	6.724	Phenotype_Recessive	-5.6737	0	0
1	0.0673	6.728	Phenotype_Recessive	-5.6737	0	0
1	0.0673	6.732	Phenotype_Recessive	-5.6737	0	0
1	0.0674	6.737	Phenotype_Recessive	-5.6737	0	0
1	0.0674	6.739	Phenotype_Recessive	-5.6737	0	0
1	0.0674	6.742	Phenotype_Recessive	-5.6737	0	0
1	0.0674	6.745	Phenotype_Recessive	-5.6737	0	0
1	0.0675	6.748	Phenotype_Recessive	-5.6737	0	0
1	0.0675	6.751	Phenotype_Recessive	-5.6737	0	0
1	0.0676	6.755	Phenotype_Recessive	-5.6737	0	0
1	0.0676	6.759	Phenotype_Recessive	-5.6737	0	0
1	0.0676	6.763	Phenotype_Recessive	-5.6737	0	0
1	0.0676	6.763	Phenotype_Recessive	-5.6737	0	0
1	0.0676	6.763	Phenotype_Recessive	-5.6737	0	0
1	0.0676	6.763	Phenotype_Recessive	-5.6737	0	0
1	0.0676	6.764	Phenotype_Recessive	-5.6737	0	0
1	0.0678	6.776	Phenotype_Recessive	-5.6736	0	0
1	0.0679	6.789	Phenotype_Recessive	-5.6735	0	0
1	0.068	6.801	Phenotype_Recessive	-5.6735	0	0
1	0.0681	6.814	Phenotype_Recessive	-5.6735	0	0
1	0.0682	6.816	Phenotype_Recessive	-5.6735	0	0
1	0.0682	6.818	Phenotype_Recessive	-5.6735	0	0
1	0.0682	6.821	Phenotype_Recessive	-5.6735	0	0
1	0.0682	6.823	Phenotype_Recessive	-5.6735	0	0
1	0.0683	6.829	Phenotype_Recessive	-5.6735	0	0
1	0.0683	6.835	Phenotype_Recessive	-5.6735	0	0
1	0.0684	6.84	Phenotype_Recessive	-5.6736	0	0
1	0.0685	6.846	Phenotype_Recessive	-5.6736	0	0
1	0.0685	6.85	Phenotype_Recessive	-5.6736	0	0
1	0.0686	6.855	Phenotype_Recessive	-5.6736	0	0
1	0.0686	6.86	Phenotype_Recessive	-5.6737	0	0
1	0.0686	6.865	Phenotype_Recessive	-5.6737	0	0
1	0.0687	6.867	Phenotype_Recessive	-5.6737	0	0
1	0.0687	6.87	Phenotype_Recessive	-5.6737	0	0
1	0.0687	6.873	Phenotype_Recessive	-5.6737	0	0
1	0.0688	6.875	Phenotype_Recessive	-5.6737	0	0
1	0.0688	6.878	Phenotype_Recessive	-5.6737	0	0
1	0.0688	6.88	Phenotype_Recessive	-5.6737	0	0
1	0.0688	6.883	Phenotype_Recessive	-5.6737	0	0
1	0.0689	6.885	Phenotype_Recessive	-5.6737	0	0
1	0.0689	6.892	Phenotype_Recessive	-5.6737	0	0
1	0.069	6.898	Phenotype_Recessive	-5.6737	0	0
1	0.0691	6.905	Phenotype_Recessive	-5.6737	0	0
1	0.0691	6.912	Phenotype_Recessive	-5.6737	0	0
1	0.0691	6.913	Phenotype_Recessive	-5.6737	0	0
1	0.0692	6.915	Phenotype_Recessive	-5.6737	0	0
1	0.0692	6.917	Phenotype_Recessive	-5.6737	0	0
1	0.0692	6.919	Phenotype_Recessive	-5.6737	0	0
1	0.0695	6.949	Phenotype_Recessive	-5.6734	0	0
1	0.0698	6.979	Phenotype_Recessive	-5.6732	0	0
1	0.0701	7.01	Phenotype_Recessive	-5.6733	0	0
1	0.0704	7.04	Phenotype_Recessive	-5.6735	0	0
1	0.0704	7.044	Phenotype_Recessive	-5.6736	0	0
1	0.0705	7.049	Phenotype_Recessive	-5.6736	0	0
1	0.0705	7.053	Phenotype_Recessive	-5.6737	0	0
1	0.0706	7.057	Phenotype_Recessive	-5.6737	0	0
1	0.0706	7.061	Phenotype_Recessive	-5.6737	0	0
1	0.0706	7.064	Phenotype_Recessive	-5.6737	0	0
1	0.0707	7.067	Phenotype_Recessive	-5.6737	0	0
1	0.0707	7.07	Phenotype_Recessive	-5.6737	0	0
1	0.0708	7.076	Phenotype_Recessive	-5.6737	0	0
1	0.0708	7.083	Phenotype_Recessive	-5.6737	0	0
1	0.0709	7.089	Phenotype_Recessive	-5.6737	0	0
1	0.0709	7.095	Phenotype_Recessive	-5.6737	0	0
1	0.0711	7.107	Phenotype_Recessive	-5.6736	0	0
1	0.0712	7.119	Phenotype_Recessive	-5.6736	0	0
1	0.0713	7.131	Phenotype_Recessive	-5.6737	0	0
1	0.0714	7.144	Phenotype_Recessive	-5.6737	0	0
1	0.0715	7.148	Phenotype_Recessive	-5.6737	0	0
1	0.0715	7.153	Phenotype_Recessive	-5.6737	0	0
1	0.0716	7.158	Phenotype_Recessive	-5.6737	0	0
1	0.0716	7.163	Phenotype_Recessive	-5.6737	0	0
1	0.0717	7.171	Phenotype_Recessive	-5.6737	0	0
1	0.0718	7.179	Phenotype_Recessive	-5.6737	0	0
1	0.0719	7.188	Phenotype_Recessive	-5.6737	0	0
1	0.072	7.196	Phenotype_Recessive	-5.6737	0	0
1	0.072	7.198	Phenotype_Recessive	-5.6737	0	0
1	0.072	7.199	Phenotype_Recessive	-5.6737	0	0
1	0.072	7.201	Phenotype_Recessive	-5.6737	0	0
1	0.072	7.203	Phenotype_Recessive	-5.6737	0	0
1	0.0721	7.208	Phenotype_Recessive	-5.6737	0	0
1	0.0721	7.212	Phenotype_Recessive	-5.6737	0	0
1	0.0722	7.216	Phenotype_Recessive	-5.6737	0	0
1	0.0722	7.221	Phenotype_Recessive	-5.6737	0	0
1	0.0723	7.234	Phenotype_Recessive	-5.6736	0	0
1	0.0725	7.248	Phenotype_Recessive	-5.6736	0	0
1	0.0726	7.262	Phenotype_Recessive	-5.6736	0	0
1	0.0728	7.275	Phenotype_Recessive	-5.6737	0	0
1	0.0728	7.276	Phenotype_Recessive	-5.6737	0	0
1	0.0728	7.277	Phenotype_Recessive	-5.6737	0	0
1	0.0728	7.278	Phenotype_Recessive	-5.6737	0	0
1	0.0728	7.278	Phenotype_Recessive	-5.6737	0	0
1	0.0728	7.284	Phenotype_Recessive	-5.6737	0	0
1	0.0729	7.29	Phenotype_Recessive	-5.6737	0	0
1	0.073	7.295	Phenotype_Recessive	-5.6737	0	0
1	0.073	7.301	Phenotype_Recessive	-5.6737	0	0
1	0.073	7.302	Phenotype_Recessive	-5.6737	0	0
1	0.073	7.304	Phenotype_Recessive	-5.6737	0	0
1	0.0731	7.305	Phenotype_Recessive	-5.6737	0	0
1	0.0731	7.306	Phenotype_Recessive	-5.6737	0	0
1	0.0731	7.314	Phenotype_Recessive	-5.6737	0	0
1	0.0732	7.322	Phenotype_Recessive	-5.6737	0	0
1	0.0733	7.329	Phenotype_Recessive	-5.6737	0	0
1	0.0734	7.337	Phenotype_Recessive	-5.6737	0	0
1	0.0734	7.342	Phenotype_Recessive	-5.6737	0	0
1	0.0735	7.347	Phenotype_Recessive	-5.6737	0	0
1	0.0735	7.352	Phenotype_Recessive	-5.6737	0	0
1	0.0736	7.357	Phenotype_Recessive	-5.6737	0	0
1	0.0736	7.36	Phenotype_Recessive	-5.6737	0	0
1	0.0736	7.363	Phenotype_Recessive	-5.6737	0	0
1	0.0737	7.366	Phenotype_Recessive	-5.6737	0	0
1	0.0737	7.369	Phenotype_Recessive	-5.6737	0	0
1	0.0737	7.371	Phenotype_Recessive	-5.6737	0	0
1	0.0737	7.373	Phenotype_Recessive	-5.6737	0	0
1	0.0738	7.376	Phenotype_Recessive	-5.6737	0	0
1	0.0738	7.378	Phenotype_Recessive	-5.6737	0	0
1	0.0741	7.415	Phenotype_Recessive	-5.6733	0	0
1	0.0745	7.452	Phenotype_Recessive	-5.6731	0	0
1	0.0749	7.489	Phenotype_Recessive	-5.6733	0	0
1	0.0753	7.526	Phenotype_Recessive	-5.6737	0	0
1	0.0753	7.529	Phenotype_Recessive	-5.6737	0	0
1	0.0753	7.533	Phenotype_Recessive	-5.6737	0	0
1	0.0754	7.537	Phenotype_Recessive	-5.6737	0	0
1	0.0754	7.54	Phenotype_Recessive	-5.6737	0	0
1	0.0755	7.548	Phenotype_Recessive	-5.6737	0	0
1	0.0756	7.556	Phenotype_Recessive	-5.6737	0	0
1	0.0756	7.564	Phenotype_Recessive	-5.6737	0	0
1	0.0757	7.572	Phenotype_Recessive	-5.6737	0	0
1	0.0757	7.573	Phenotype_Recessive	-5.6737	0	0
1	0.0757	7.573	Phenotype_Recessive	-5.6737	0	0
1	0.0757	7.574	Phenotype_Recessive	-5.6737	0	0
1	0.0757	7.574	Phenotype_Recessive	-5.6737	0	0
1	0.0758	7.579	Phenotype_Recessive	-5.6737	0	0
1	0.0758	7.583	Phenotype_Recessive	-5.6737	0	0
1	0.0759	7.587	Phenotype_Recessive	-5.6737	0	0
1	0.0759	7.591	Phenotype_Recessive	-5.6737	0	0
1	0.0759	7.593	Phenotype_Recessive	-5.6737	0	0
1	0.0759	7.595	Phenotype_Recessive	-5.6737	0	0
1	0.076	7.597	Phenotype_Recessive	-5.6737	0	0
1	0.076	7.599	Phenotype_Recessive	-5.6737	0	0
1	0.0761	7.609	Phenotype_Recessive	-5.6737	0	0
1	0.0762	7.619	Phenotype_Recessive	-5.6737	0	0
1	0.0763	7.628	Phenotype_Recessive	-5.6737	0	0
1	0.0764	7.638	Phenotype_Recessive	-5.6737	0	0
1	0.0766	7.661	Phenotype_Recessive	-5.6734	0	0
1	0.0768	7.683	Phenotype_Recessive	-5.6733	0	0
1	0.0771	7.706	Phenotype_Recessive	-5.6732	0	0
1	0.0773	7.728	Phenotype_Recessive	-5.6733	0	0
1	0.0773	7.732	Phenotype_Recessive	-5.6733	0	0
1	0.0774	7.735	Phenotype_Recessive	-5.6733	0	0
1	0.0774	7.738	Phenotype_Recessive	-5.6733	0	0
1	0.0774	7.742	Phenotype_Recessive	-5.6733	0	0
1	0.0774	7.744	Phenotype_Recessive	-5.6733	0	0
1	0.0775	7.746	Phenotype_Recessive	-5.6733	0	0
1	0.0775	7.748	Phenotype_Recessive	-5.6734	0	0
1	0.0775	7.751	Phenotype_Recessive	-5.6734	0	0
1	0.0775	7.753	Phenotype_Recessive	-5.6734	0	0
1	0.0776	7.756	Phenotype_Recessive	-5.6734	0	0
1	0.0776	7.759	Phenotype_Recessive	-5.6734	0	0
1	0.0776	7.761	Phenotype_Recessive	-5.6734	0	0
1	0.0777	7.769	Phenotype_Recessive	-5.6735	0	0
1	0.0778	7.776	Phenotype_Recessive	-5.6735	0	0
1	0.0778	7.783	Phenotype_Recessive	-5.6736	0	0
1	0.0779	7.791	Phenotype_Recessive	-5.6736	0	0
1	0.0779	7.795	Phenotype_Recessive	-5.6736	0	0
1	0.078	7.799	Phenotype_Recessive	-5.6736	0	0
1	0.078	7.803	Phenotype_Recessive	-5.6736	0	0
1	0.0781	7.807	Phenotype_Recessive	-5.6736	0	0
1	0.0783	7.833	Phenotype_Recessive	-5.6734	0	0
1	0.0786	7.859	Phenotype_Recessive	-5.6734	0	0
1	0.0789	7.886	Phenotype_Recessive	-5.6735	0	0
1	0.0791	7.912	Phenotype_Recessive	-5.6737	0	0
1	0.0792	7.92	Phenotype_Recessive	-5.6737	0	0
1	0.0793	7.929	Phenotype_Recessive	-5.6737	0	0
1	0.0794	7.938	Phenotype_Recessive	-5.6737	0	0
1	0.0795	7.946	Phenotype_Recessive	-5.6737	0	0
1	0.0795	7.947	Phenotype_Recessive	-5.6737	0	0
1	0.0795	7.947	Phenotype_Recessive	-5.6737	0	0
1	0.0795	7.947	Phenotype_Recessive	-5.6737	0	0
1	0.0795	7.948	Phenotype_Recessive	-5.6737	0	0
1	0.0796	7.956	Phenotype_Recessive	-5.6737	0	0
1	0.0796	7.965	Phenotype_Recessive	-5.6736	0	0
1	0.0797	7.974	Phenotype_Recessive	-5.6736	0	0
1	0.0798	7.982	Phenotype_Recessive	-5.6736	0	0
1	0.0798	7.982	Phenotype_Recessive	-5.6736	0	0
1	0.0798	7.982	Phenotype_Recessive	-5.6736	0	0
1	0.0798	7.982	Phenotype_Recessive	-5.6736	0	0
1	0.0798	7.983	Phenotype_Recessive	-5.6736	0	0
1	0.0799	7.987	Phenotype_Recessive	-5.6736	0	0
1	0.0799	7.992	Phenotype_Recessive	-5.6736	0	0
1	0.08	7.997	Phenotype_Recessive	-5.6736	0	0
1	0.08	8.002	Phenotype_Recessive	-5.6736	0	0
1	0.08	8.002	Phenotype_Recessive	-5.6736	0	0
1	0.08	8.002	Phenotype_Recessive	-5.6736	0	0
1	0.08	8.002	Phenotype_Recessive	-5.6736	0	0
1	0.08	8.002	Phenotype_Recessive	-5.6736	0	0
1	0.0801	8.007	Phenotype_Recessive	-5.6736	0	0
1	0.0801	8.013	Phenotype_Recessive	-5.6737	0	0
1	0.0802	8.018	Phenotype_Recessive	-5.6737	0	0
1	0.0802	8.024	Phenotype_Recessive	-5.6737	0	0
1	0.0802	8.025	Phenotype_Recessive	-5.6737	0	0
1	0.0803	8.026	Phenotype_Recessive	-5.6737	0	0
1	0.0803	8.028	Phenotype_Recessive	-5.6737	0	0
1	0.0803	8.029	Phenotype_Recessive	-5.6737	0	0
1	0.0803	8.033	Phenotype_Recessive	-5.6737	0	0
1	0.0804	8.037	Phenotype_Recessive	-5.6737	0	0
1	0.0804	8.041	Phenotype_Recessive	-5.6737	0	0
1	0.0804	8.045	Phenotype_Recessive	-5.6737	0	0
1	0.0805	8.054	Phenotype_Recessive	-5.6737	0	0
1	0.0806	8.063	Phenotype_Recessive	-5.6736	0	0
1	0.0807	8.073	Phenotype_Recessive	-5.6736	0	0
1	0.0808	8.082	Phenotype_Recessive	-5.6736	0	0
1	0.0809	8.088	Phenotype_Recessive	-5.6736	0	0
1	0.0809	8.094	Phenotype_Recessive	-5.6737	0	0
1	0.081	8.1	Phenotype_Recessive	-5.6737	0	0
1	0.0811	8.106	Phenotype_Recessive	-5.6737	0	0
1	0.0811	8.109	Phenotype_Recessive	-5.6737	0	0
1	0.0811	8.111	Phenotype_Recessive	-5.6737	0	0
1	0.0811	8.114	Phenotype_Recessive	-5.6737	0	0
1	0.0812	8.117	Phenotype_Recessive	-5.6737	0	0
1	0.0812	8.121	Phenotype_Recessive	-5.6737	0	0
1	0.0812	8.125	Phenotype_Recessive	-5.6737	0	0
1	0.0813	8.129	Phenotype_Recessive	-5.6737	0	0
1	0.0813	8.133	Phenotype_Recessive	-5.6737	0	0
1	0.0813	8.135	Phenotype_Recessive	-5.6737	0	0
1	0.0814	8.136	Phenotype_Recessive	-5.6737	0	0
1	0.0814	8.138	Phenotype_Recessive	-5.6737	0	0
1	0.0814	8.139	Phenotype_Recessive	-5.6737	0	0
1	0.0815	8.146	Phenotype_Recessive	-5.6737	0	0
1	0.0815	8.152	Phenotype_Recessive	-5.6737	0	0
1	0.0816	8.158	Phenotype_Recessive	-5.6737	0	0
1	0.0816	8.165	Phenotype_Recessive	-5.6737	0	0
1	0.0817	8.17	Phenotype_Recessive	-5.6737	0	0
1	0.0818	8.176	Phenotype_Recessive	-5.6736	0	0
1	0.0818	8.181	Phenotype_Recessive	-5.6736	0	0
1	0.0819	8.186	Phenotype_Recessive	-5.6736	0	0
1	0.082	8.203	Phenotype_Recessive	-5.6735	0	0
1	0.0822	8.219	Phenotype_Recessive	-5.6735	0	0
1	0.0824	8.235	Phenotype_Recessive	-5.6735	0	0
1	0.0825	8.251	Phenotype_Recessive	-5.6736	0	0
1	0.0826	8.261	Phenotype_Recessive	-5.6736	0	0
1	0.0827	8.271	Phenotype_Recessive	-5.6736	0	0
1	0.0828	8.28	Phenotype_Recessive	-5.6736	0	0
1	0.0829	8.29	Phenotype_Recessive	-5.6736	0	0
1	0.083	8.296	Phenotype_Recessive	-5.6736	0	0
1	0.083	8.301	Phenotype_Recessive	-5.6736	0	0
1	0.0831	8.307	Phenotype_Recessive	-5.6736	0	0
1	0.0831	8.313	Phenotype_Recessive	-5.6737	0	0
1	0.0832	8.32	Phenotype_Recessive	-5.6737	0	0
1	0.0833	8.328	Phenotype_Recessive	-5.6737	0	0
1	0.0834	8.335	Phenotype_Recessive	-5.6737	0	0
1	0.0834	8.343	Phenotype_Recessive	-5.6737	0	0
1	0.0834	8.344	Phenotype_Recessive	-5.6737	0	0
1	0.0834	8.344	Phenotype_Recessive	-5.6737	0	0
1	0.0834	8.345	Phenotype_Recessive	-5.6737	0	0
1	0.0835	8.346	Phenotype_Recessive	-5.6737	0	0
1	0.0835	8.346	Phenotype_Recessive	-5.6737	0	0
1	0.0835	8.346	Phenotype_Recessive	-5.6737	0	0
1	0.0835	8.346	Phenotype_Recessive	-5.6737	0	0
1	0.0835	8.346	Phenotype_Recessive	-5.6737	0	0
1	0.0836	8.363	Phenotype_Recessive	-5.6736	0	0
1	0.0838	8.381	Phenotype_Recessive	-5.6735	0	0
1	0.084	8.399	Phenotype_Recessive	-5.6735	0	0
1	0.0842	8.416	Phenotype_Recessive	-5.6736	0	0
1	0.0843	8.425	Phenotype_Recessive	-5.6736	0	0
1	0.0843	8.434	Phenotype_Recessive	-5.6736	0	0
1	0.0844	8.443	Phenotype_Recessive	-5.6736	0	0
1	0.0845	8.452	Phenotype_Recessive	-5.6736	0	0
1	0.0846	8.455	Phenotype_Recessive	-5.6736	0	0
1	0.0846	8.458	Phenotype_Recessive	-5.6736	0	0
1	0.0846	8.462	Phenotype_Recessive	-5.6736	0	0
1	0.0847	8.465	Phenotype_Recessive	-5.6736	0	0
1	0.0847	8.468	Phenotype_Recessive	-5.6737	0	0
1	0.0847	8.471	Phenotype_Recessive	-5.6737	0	0
1	0.0847	8.474	Phenotype_Recessive	-5.6737	0	0
1	0.0848	8.477	Phenotype_Recessive	-5.6737	0	0
1	0.0848	8.479	Phenotype_Recessive	-5.6737	0	0
1	0.0848	8.481	Phenotype_Recessive	-5.6737	0	0
1	0.0848	8.484	Phenotype_Recessive	-5.6737	0	0
1	0.0849	8.486	Phenotype_Recessive	-5.6737	0	0
1	0.085	8.498	Phenotype_Recessive	-5.6736	0	0
1	0.0851	8.511	Phenotype_Recessive	-5.6736	0	0
1	0.0852	8.524	Phenotype_Recessive	-5.6737	0	0
1	0.0854	8.537	Phenotype_Recessive	-5.6737	0	0
1	0.0854	8.545	Phenotype_Recessive	-5.6736	0	0
1	0.0855	8.553	Phenotype_Recessive	-5.6735	0	0
1	0.0856	8.56	Phenotype_Recessive	-5.6735	0	0
1	0.0857	8.568	Phenotype_Recessive	-5.6734	0	0
1	0.0857	8.572	Phenotype_Recessive	-5.6734	0	0
1	0.0858	8.576	Phenotype_Recessive	-5.6734	0	0
1	0.0858	8.58	Phenotype_Recessive	-5.6733	0	0
1	0.0858	8.583	Phenotype_Recessive	-5.6733	0	0
1	0.0859	8.592	Phenotype_Recessive	-5.6733	0	0
1	0.086	8.6	Phenotype_Recessive	-5.6732	0	0
1	0.0861	8.608	Phenotype_Recessive	-5.6731	0	0
1	0.0862	8.617	Phenotype_Recessive	-5.6731	0	0
1	0.0862	8.619	Phenotype_Recessive	-5.6731	0	0
1	0.0862	8.621	Phenotype_Recessive	-5.6731	0	0
1	0.0862	8.624	Phenotype_Recessive	-5.6731	0	0
1	0.0863	8.626	Phenotype_Recessive	-5.6731	0	0
1	0.0864	8.645	Phenotype_Recessive	-5.6729	0	0
1	0.0866	8.664	Phenotype_Recessive	-5.6728	0	0
1	0.0868	8.683	Phenotype_Recessive	-5.6728	0	0
1	0.087	8.701	Phenotype_Recessive	-5.6728	0	0
1	0.0871	8.709	Phenotype_Recessive	-5.6728	0	0
1	0.0872	8.717	Phenotype_Recessive	-5.6728	0	0
1	0.0873	8.725	Phenotype_Recessive	-5.6728	0	0
1	0.0873	8.733	Phenotype_Recessive	-5.6729	0	0
1	0.0874	8.743	Phenotype_Recessive	-5.6728	0	0
1	0.0875	8.753	Phenotype_Recessive	-5.6728	0	0
1	0.0876	8.763	Phenotype_Recessive	-5.6729	0	0
1	0.0877	8.773	Phenotype_Recessive	-5.6729	0	0
1	0.088	8.804	Phenotype_Recessive	-5.6728	0	0
1	0.0884	8.835	Phenotype_Recessive	-5.6729	0	0
1	0.0887	8.866	Phenotype_Recessive	-5.6732	0	0
1	0.089	8.897	Phenotype_Recessive	-5.6737	0	0
1	0.089	8.899	Phenotype_Recessive	-5.6737	0	0
1	0.089	8.901	Phenotype_Recessive	-5.6737	0	0
1	0.089	8.903	Phenotype_Recessive	-5.6737	0	0
1	0.0891	8.905	Phenotype_Recessive	-5.6737	0	0
1	0.0891	8.908	Phenotype_Recessive	-5.6737	0	0
1	0.0891	8.91	Phenotype_Recessive	-5.6737	0	0
1	0.0891	8.913	Phenotype_Recessive	-5.6737	0	0
1	0.0892	8.915	Phenotype_Recessive	-5.6737	0	0
1	0.0894	8.938	Phenotype_Recessive	-5.6735	0	0
1	0.0896	8.961	Phenotype_Recessive	-5.6734	0	0
1	0.0898	8.985	Phenotype_Recessive	-5.6734	0	0
1	0.0901	9.008	Phenotype_Recessive	-5.6735	0	0
1	0.0901	9.011	Phenotype_Recessive	-5.6735	0	0
1	0.0901	9.014	Phenotype_Recessive	-5.6735	0	0
1	0.0902	9.017	Phenotype_Recessive	-5.6735	0	0
1	0.0902	9.021	Phenotype_Recessive	-5.6736	0	0
1	0.0903	9.025	Phenotype_Recessive	-5.6736	0	0
1	0.0903	9.029	Phenotype_Recessive	-5.6736	0	0
1	0.0903	9.034	Phenotype_Recessive	-5.6736	0	0
1	0.0904	9.038	Phenotype_Recessive	-5.6736	0	0
1	0.0904	9.04	Phenotype_Recessive	-5.6736	0	0
1	0.0904	9.042	Phenotype_Recessive	-5.6736	0	0
1	0.0904	9.043	Phenotype_Recessive	-5.6736	0	0
1	0.0904	9.045	Phenotype_Recessive	-5.6736	0	0
1	0.0907	9.071	Phenotype_Recessive	-5.6733	0	0
1	0.091	9.097	Phenotype_Recessive	-5.6732	0	0
1	0.0912	9.123	Phenotype_Recessive	-5.6733	0	0
1	0.0915	9.149	Phenotype_Recessive	-5.6734	0	0
1	0.0915	9.152	Phenotype_Recessive	-5.6734	0	0
1	0.0916	9.156	Phenotype_Recessive	-5.6734	0	0
1	0.0916	9.159	Phenotype_Recessive	-5.6735	0	0
1	0.0916	9.162	Phenotype_Recessive	-5.6735	0	0
1	0.0917	9.169	Phenotype_Recessive	-5.6735	0	0
1	0.0918	9.175	Phenotype_Recessive	-5.6735	0	0
1	0.0918	9.181	Phenotype_Recessive	-5.6735	0	0
1	0.0919	9.188	Phenotype_Recessive	-5.6735	0	0
1	0.092	9.195	Phenotype_Recessive	-5.6735	0	0
1	0.092	9.203	Phenotype_Recessive	-5.6736	0	0
1	0.0921	9.21	Phenotype_Recessive	-5.6736	0	0
1	0.0922	9.218	Phenotype_Recessive	-5.6737	0	0
1	0.0922	9.221	Phenotype_Recessive	-5.6737	0	0
1	0.0922	9.224	Phenotype_Recessive	-5.6737	0	0
1	0.0923	9.227	Phenotype_Recessive	-5.6737	0	0
1	0.0923	9.23	Phenotype_Recessive	-5.6737	0	0
1	0.0923	9.23	Phenotype_Recessive	-5.6737	0	0
1	0.0923	9.23	Phenotype_Recessive	-5.6737	0	0
1	0.0923	9.231	Phenotype_Recessive	-5.6737	0	0
1	0.0923	9.231	Phenotype_Recessive	-5.6737	0	0
1	0.0923	9.231	Phenotype_Recessive	-5.6737	0	0
1	0.0923	9.231	Phenotype_Recessive	-5.6737	0	0
1	0.0923	9.232	Phenotype_Recessive	-5.6737	0	0
1	0.0923	9.232	Phenotype_Recessive	-5.6737	0	0
1	0.0923	9.232	Phenotype_Recessive	-5.6737	0	0
1	0.0923	9.232	Phenotype_Recessive	-5.6737	0	0
1	0.0923	9.232	Phenotype_Recessive	-5.6737	0	0
1	0.0923	9.232	Phenotype_Recessive	-5.6737	0	0
1	0.0923	9.235	Phenotype_Recessive	-5.6737	0	0
1	0.0924	9.237	Phenotype_Recessive	-5.6737	0	0
1	0.0924	9.239	Phenotype_Recessive	-5.6737	0	0
1	0.0924	9.241	Phenotype_Recessive	-5.6737	0	0
1	0.0924	9.241	Phenotype_Recessive	-5.6737	0	0
1	0.0924	9.241	Phenotype_Recessive	-5.6737	0	0
1	0.0924	9.242	Phenotype_Recessive	-5.6737	0	0
1	0.0924	9.242	Phenotype_Recessive	-5.6737	0	0
1	0.0924	9.245	Phenotype_Recessive	-5.6737	0	0
1	0.0925	9.247	Phenotype_Recessive	-5.6737	0	0
1	0.0925	9.25	Phenotype_Recessive	-5.6737	0	0
1	0.0925	9.252	Phenotype_Recessive	-5.6737	0	0
1	0.0926	9.26	Phenotype_Recessive	-5.6737	0	0
1	0.0927	9.268	Phenotype_Recessive	-5.6737	0	0
1	0.0928	9.277	Phenotype_Recessive	-5.6737	0	0
1	0.0929	9.285	Phenotype_Recessive	-5.6737	0	0
1	0.093	9.298	Phenotype_Recessive	-5.6737	0	0
1	0.0931	9.311	Phenotype_Recessive	-5.6736	0	0
1	0.0932	9.324	Phenotype_Recessive	-5.6737	0	0
1	0.0934	9.337	Phenotype_Recessive	-5.6737	0	0
1	0.0936	9.359	Phenotype_Recessive	-5.6736	0	0
1	0.0938	9.381	Phenotype_Recessive	-5.6735	0	0
1	0.094	9.403	Phenotype_Recessive	-5.6736	0	0
1	0.0942	9.424	Phenotype_Recessive	-5.6737	0	0
1	0.0944	9.441	Phenotype_Recessive	-5.6736	0	0
1	0.0946	9.458	Phenotype_Recessive	-5.6736	0	0
1	0.0948	9.475	Phenotype_Recessive	-5.6736	0	0
1	0.0949	9.492	Phenotype_Recessive	-5.6737	0	0
1	0.095	9.496	Phenotype_Recessive	-5.6737	0	0
1	0.095	9.499	Phenotype_Recessive	-5.6737	0	0
1	0.095	9.502	Phenotype_Recessive	-5.6737	0	0
1	0.0951	9.506	Phenotype_Recessive	-5.6737	0	0
1	0.0951	9.512	Phenotype_Recessive	-5.6737	0	0
1	0.0952	9.518	Phenotype_Recessive	-5.6737	0	0
1	0.0952	9.525	Phenotype_Recessive	-5.6737	0	0
1	0.0953	9.531	Phenotype_Recessive	-5.6737	0	0
1	0.0954	9.537	Phenotype_Recessive	-5.6737	0	0
1	0.0954	9.543	Phenotype_Recessive	-5.6737	0	0
1	0.0955	9.549	Phenotype_Recessive	-5.6737	0	0
1	0.0955	9.554	Phenotype_Recessive	-5.6737	0	0
1	0.0957	9.567	Phenotype_Recessive	-5.6736	0	0
1	0.0958	9.581	Phenotype_Recessive	-5.6736	0	0
1	0.0959	9.594	Phenotype_Recessive	-5.6737	0	0
1	0.0961	9.607	Phenotype_Recessive	-5.6737	0	0
1	0.0961	9.61	Phenotype_Recessive	-5.6737	0	0
1	0.0961	9.613	Phenotype_Recessive	-5.6737	0	0
1	0.0962	9.617	Phenotype_Recessive	-5.6737	0	0
1	0.0962	9.62	Phenotype_Recessive	-5.6737	0	0
1	0.0962	9.623	Phenotype_Recessive	-5.6737	0	0
1	0.0963	9.626	Phenotype_Recessive	-5.6737	0	0
1	0.0963	9.629	Phenotype_Recessive	-5.6737	0	0
1	0.0963	9.632	Phenotype_Recessive	-5.6737	0	0
1	0.0963	9.634	Phenotype_Recessive	-5.6737	0	0
1	0.0964	9.637	Phenotype_Recessive	-5.6737	0	0
1	0.0964	9.639	Phenotype_Recessive	-5.6737	0	0
1	0.0964	9.641	Phenotype_Recessive	-5.6737	0	0
1	0.0965	9.653	Phenotype_Recessive	-5.6736	0	0
1	0.0966	9.664	Phenotype_Recessive	-5.6736	0	0
1	0.0968	9.676	Phenotype_Recessive	-5.6736	0	0
1	0.0969	9.687	Phenotype_Recessive	-5.6736	0	0
1	0.0969	9.691	Phenotype_Recessive	-5.6736	0	0
1	0.0969	9.694	Phenotype_Recessive	-5.6736	0	0
1	0.097	9.697	Phenotype_Recessive	-5.6736	0	0
1	0.097	9.701	Phenotype_Recessive	-5.6736	0	0
1	0.0971	9.705	Phenotype_Recessive	-5.6736	0	0
1	0.0971	9.71	Phenotype_Recessive	-5.6736	0	0
1	0.0971	9.714	Phenotype_Recessive	-5.6736	0	0
1	0.0972	9.718	Phenotype_Recessive	-5.6737	0	0
1	0.0972	9.72	Phenotype_Recessive	-5.6737	0	0
1	0.0972	9.721	Phenotype_Recessive	-5.6736	0	0
1	0.0972	9.723	Phenotype_Recessive	-5.6736	0	0
1	0.0972	9.724	Phenotype_Recessive	-5.6736	0	0
1	0.0973	9.733	Phenotype_Recessive	-5.6736	0	0
1	0.0974	9.741	Phenotype_Recessive	-5.6736	0	0
1	0.0975	9.749	Phenotype_Recessive	-5.6736	0	0
1	0.0976	9.757	Phenotype_Recessive	-5.6736	0	0
1	0.0976	9.763	Phenotype_Recessive	-5.6736	0	0
1	0.0977	9.768	Phenotype_Recessive	-5.6736	0	0
1	0.0977	9.774	Phenotype_Recessive	-5.6736	0	0
1	0.0978	9.78	Phenotype_Recessive	-5.6736	0	0
1	0.098	9.795	Phenotype_Recessive	-5.6735	0	0
1	0.0981	9.81	Phenotype_Recessive	-5.6734	0	0
1	0.0983	9.825	Phenotype_Recessive	-5.6734	0	0
1	0.0984	9.84	Phenotype_Recessive	-5.6734	0	0
1	0.0984	9.844	Phenotype_Recessive	-5.6734	0	0
1	0.0985	9.847	Phenotype_Recessive	-5.6734	0	0
1	0.0985	9.851	Phenotype_Recessive	-5.6734	0	0
1	0.0985	9.854	Phenotype_Recessive	-5.6734	0	0
1	0.0986	9.856	Phenotype_Recessive	-5.6734	0	0
1	0.0986	9.858	Phenotype_Recessive	-5.6734	0	0
1	0.0986	9.86	Phenotype_Recessive	-5.6734	0	0
1	0.0986	9.862	Phenotype_Recessive	-5.6735	0	0
1	0.0987	9.869	Phenotype_Recessive	-5.6735	0	0
1	0.0988	9.876	Phenotype_Recessive	-5.6735	0	0
1	0.0988	9.883	Phenotype_Recessive	-5.6735	0	0
1	0.0989	9.89	Phenotype_Recessive	-5.6736	0	0
1	0.0989	9.893	Phenotype_Recessive	-5.6736	0	0
1	0.099	9.897	Phenotype_Recessive	-5.6737	0	0
1	0.099	9.9	Phenotype_Recessive	-5.6737	0	0
1	0.099	9.903	Phenotype_Recessive	-5.6737	0	0
1	0.099	9.905	Phenotype_Recessive	-5.6737	0	0
1	0.0991	9.906	Phenotype_Recessive	-5.6737	0	0
1	0.0991	9.908	Phenotype_Recessive	-5.6737	0	0
1	0.0991	9.91	Phenotype_Recessive	-5.6737	0	0
1	0.0991	9.914	Phenotype_Recessive	-5.6737	0	0
1	0.0992	9.918	Phenotype_Recessive	-5.6737	0	0
1	0.0992	9.922	Phenotype_Recessive	-5.6737	0	0
1	0.0993	9.926	Phenotype_Recessive	-5.6736	0	0
1	0.0997	9.966	Phenotype_Recessive	-5.673	0	0
1	0.1001	10.007	Phenotype_Recessive	-5.6726	0	0
1	0.1005	10.048	Phenotype_Recessive	-5.6726	0	0
1	0.1009	10.089	Phenotype_Recessive	-5.673	0	0
1	0.1009	10.09	Phenotype_Recessive	-5.673	0	0
1	0.1009	10.091	Phenotype_Recessive	-5.673	0	0
1	0.1009	10.092	Phenotype_Recessive	-5.673	0	0
1	0.1009	10.092	Phenotype_Recessive	-5.673	0	0
1	0.1011	10.106	Phenotype_Recessive	-5.6731	0	0
1	0.1012	10.12	Phenotype_Recessive	-5.6731	0	0
1	0.1013	10.133	Phenotype_Recessive	-5.6733	0	0
1	0.1015	10.147	Phenotype_Recessive	-5.6734	0	0
1	0.1017	10.167	Phenotype_Recessive	-5.6732	0	0
1	0.1019	10.188	Phenotype_Recessive	-5.6731	0	0
1	0.1021	10.208	Phenotype_Recessive	-5.6732	0	0
1	0.1023	10.229	Phenotype_Recessive	-5.6732	0	0
1	0.1023	10.23	Phenotype_Recessive	-5.6732	0	0
1	0.1023	10.232	Phenotype_Recessive	-5.6732	0	0
1	0.1023	10.233	Phenotype_Recessive	-5.6732	0	0
1	0.1023	10.234	Phenotype_Recessive	-5.6732	0	0
1	0.1024	10.241	Phenotype_Recessive	-5.6732	0	0
1	0.1025	10.248	Phenotype_Recessive	-5.6732	0	0
1	0.1026	10.256	Phenotype_Recessive	-5.6733	0	0
1	0.1026	10.263	Phenotype_Recessive	-5.6733	0	0
1	0.1027	10.269	Phenotype_Recessive	-5.6733	0	0
1	0.1028	10.275	Phenotype_Recessive	-5.6733	0	0
1	0.1028	10.281	Phenotype_Recessive	-5.6733	0	0
1	0.1029	10.288	Phenotype_Recessive	-5.6733	0	0
1	0.1029	10.291	Phenotype_Recessive	-5.6734	0	0
1	0.1029	10.295	Phenotype_Recessive	-5.6734	0	0
1	0.103	10.298	Phenotype_Recessive	-5.6734	0	0
1	0.103	10.302	Phenotype_Recessive	-5.6734	0	0
1	0.1031	10.312	Phenotype_Recessive	-5.6734	0	0
1	0.1032	10.321	Phenotype_Recessive	-5.6735	0	0
1	0.1033	10.331	Phenotype_Recessive	-5.6735	0	0
1	0.1034	10.34	Phenotype_Recessive	-5.6736	0	0
1	0.1035	10.345	Phenotype_Recessive	-5.6736	0	0
1	0.1035	10.35	Phenotype_Recessive	-5.6736	0	0
1	0.1035	10.355	Phenotype_Recessive	-5.6737	0	0
1	0.1036	10.36	Phenotype_Recessive	-5.6737	0	0
1	0.1036	10.363	Phenotype_Recessive	-5.6737	0	0
1	0.1037	10.366	Phenotype_Recessive	-5.6737	0	0
1	0.1037	10.369	Phenotype_Recessive	-5.6737	0	0
1	0.1037	10.372	Phenotype_Recessive	-5.6737	0	0
1	0.1038	10.376	Phenotype_Recessive	-5.6736	0	0
1	0.1038	10.38	Phenotype_Recessive	-5.6736	0	0
1	0.1038	10.384	Phenotype_Recessive	-5.6736	0	0
1	0.1039	10.388	Phenotype_Recessive	-5.6736	0	0
1	0.1043	10.426	Phenotype_Recessive	-5.673	0	0
1	0.1046	10.464	Phenotype_Recessive	-5.6726	0	0
1	0.105	10.501	Phenotype_Recessive	-5.6725	0	0
1	0.1054	10.539	Phenotype_Recessive	-5.6728	0	0
1	0.1056	10.559	Phenotype_Recessive	-5.6729	0	0
1	0.1058	10.579	Phenotype_Recessive	-5.6731	0	0
1	0.106	10.599	Phenotype_Recessive	-5.6734	0	0
1	0.1062	10.619	Phenotype_Recessive	-5.6737	0	0
1	0.1065	10.649	Phenotype_Recessive	-5.6734	0	0
1	0.1068	10.68	Phenotype_Recessive	-5.6733	0	0
1	0.1071	10.711	Phenotype_Recessive	-5.6734	0	0
1	0.1074	10.741	Phenotype_Recessive	-5.6736	0	0
1	0.1074	10.741	Phenotype_Recessive	-5.6736	0	0
1	0.1074	10.741	Phenotype_Recessive	-5.6736	0	0
1	0.1074	10.742	Phenotype_Recessive	-5.6736	0	0
1	0.1074	10.742	Phenotype_Recessive	-5.6736	0	0
1	0.1074	10.744	Phenotype_Recessive	-5.6736	0	0
1	0.1075	10.747	Phenotype_Recessive	-5.6736	0	0
1	0.1075	10.75	Phenotype_Recessive	-5.6736	0	0
1	0.1075	10.753	Phenotype_Recessive	-5.6737	0	0
1	0.1076	10.757	Phenotype_Recessive	-5.6736	0	0
1	0.1076	10.761	Phenotype_Recessive	-5.6736	0	0
1	0.1076	10.765	Phenotype_Recessive	-5.6736	0	0
1	0.1077	10.769	Phenotype_Recessive	-5.6736	0	0
1	0.1079	10.789	Phenotype_Recessive	-5.6734	0	0
1	0.1081	10.809	Phenotype_Recessive	-5.6732	0	0
1	0.1083	10.83	Phenotype_Recessive	-5.6731	0	0
1	0.1085	10.85	Phenotype_Recessive	-5.6731	0	0
1	0.1085	10.853	Phenotype_Recessive	-5.6731	0	0
1	0.1086	10.856	Phenotype_Recessive	-5.6731	0	0
1	0.1086	10.859	Phenotype_Recessive	-5.6731	0	0
1	0.1086	10.862	Phenotype_Recessive	-5.6731	0	0
1	0.1091	10.908	Phenotype_Recessive	-5.6725	0	0
1	0.1095	10.955	Phenotype_Recessive	-5.6723	0	0
1	0.11	11.001	Phenotype_Recessive	-5.6725	0	0
1	0.1105	11.047	Phenotype_Recessive	-5.6732	0	0
1	0.1106	11.061	Phenotype_Recessive	-5.6733	0	0
1	0.1107	11.074	Phenotype_Recessive	-5.6734	0	0
1	0.1109	11.087	Phenotype_Recessive	-5.6735	0	0
1	0.111	11.101	Phenotype_Recessive	-5.6736	0	0
1	0.111	11.103	Phenotype_Recessive	-5.6736	0	0
1	0.1111	11.106	Phenotype_Recessive	-5.6736	0	0
1	0.1111	11.109	Phenotype_Recessive	-5.6737	0	0
1	0.1111	11.111	Phenotype_Recessive	-5.6737	0	0
1	0.1112	11.124	Phenotype_Recessive	-5.6736	0	0
1	0.1114	11.137	Phenotype_Recessive	-5.6736	0	0
1	0.1115	11.149	Phenotype_Recessive	-5.6737	0	0
1	0.1116	11.162	Phenotype_Recessive	-5.6737	0	0
1	0.1116	11.164	Phenotype_Recessive	-5.6737	0	0
1	0.1117	11.165	Phenotype_Recessive	-5.6737	0	0
1	0.1117	11.166	Phenotype_Recessive	-5.6737	0	0
1	0.1117	11.168	Phenotype_Recessive	-5.6737	0	0
1	0.1117	11.168	Phenotype_Recessive	-5.6737	0	0
1	0.1117	11.168	Phenotype_Recessive	-5.6737	0	0
1	0.1117	11.168	Phenotype_Recessive	-5.6737	0	0
1	0.1117	11.168	Phenotype_Recessive	-5.6737	0	0
1	0.1117	11.174	Phenotype_Recessive	-5.6737	0	0
1	0.1118	11.179	Phenotype_Recessive	-5.6737	0	0
1	0.1118	11.185	Phenotype_Recessive	-5.6736	0	0
1	0.1119	11.19	Phenotype_Recessive	-5.6736	0	0
1	0.112	11.202	Phenotype_Recessive	-5.6736	0	0
1	0.1121	11.213	Phenotype_Recessive	-5.6736	0	0
1	0.1122	11.225	Phenotype_Recessive	-5.6737	0	0
1	0.1124	11.236	Phenotype_Recessive	-5.6737	0	0
1	0.1124	11.237	Phenotype_Recessive	-5.6737	0	0
1	0.1124	11.237	Phenotype_Recessive	-5.6737	0	0
1	0.1124	11.238	Phenotype_Recessive	-5.6737	0	0
1	0.1124	11.238	Phenotype_Recessive	-5.6737	0	0
1	0.1124	11.244	Phenotype_Recessive	-5.6737	0	0
1	0.1125	11.25	Phenotype_Recessive	-5.6737	0	0
1	0.1126	11.257	Phenotype_Recessive	-5.6737	0	0
1	0.1126	11.263	Phenotype_Recessive	-5.6737	0	0
1	0.1126	11.265	Phenotype_Recessive	-5.6737	0	0
1	0.1127	11.267	Phenotype_Recessive	-5.6737	0	0
1	0.1127	11.269	Phenotype_Recessive	-5.6737	0	0
1	0.1127	11.271	Phenotype_Recessive	-5.6737	0	0
1	0.1127	11.274	Phenotype_Recessive	-5.6737	0	0
1	0.1128	11.278	Phenotype_Recessive	-5.6737	0	0
1	0.1128	11.282	Phenotype_Recessive	-5.6736	0	0
1	0.1129	11.286	Phenotype_Recessive	-5.6736	0	0
1	0.1129	11.294	Phenotype_Recessive	-5.6736	0	0
1	0.113	11.302	Phenotype_Recessive	-5.6736	0	0
1	0.1131	11.31	Phenotype_Recessive	-5.6736	0	0
1	0.1132	11.318	Phenotype_Recessive	-5.6736	0	0
1	0.1133	11.328	Phenotype_Recessive	-5.6736	0	0
1	0.1134	11.337	Phenotype_Recessive	-5.6736	0	0
1	0.1135	11.347	Phenotype_Recessive	-5.6736	0	0
1	0.1136	11.356	Phenotype_Recessive	-5.6736	0	0
1	0.1138	11.383	Phenotype_Recessive	-5.6734	0	0
1	0.1141	11.411	Phenotype_Recessive	-5.6733	0	0
1	0.1144	11.438	Phenotype_Recessive	-5.6733	0	0
1	0.1147	11.465	Phenotype_Recessive	-5.6735	0	0
1	0.1147	11.471	Phenotype_Recessive	-5.6736	0	0
1	0.1148	11.476	Phenotype_Recessive	-5.6736	0	0
1	0.1148	11.482	Phenotype_Recessive	-5.6737	0	0
1	0.1149	11.487	Phenotype_Recessive	-5.6737	0	0
1	0.115	11.497	Phenotype_Recessive	-5.6802	0	0
1	0.1151	11.507	Phenotype_Recessive	-5.6867	0	0
1	0.1152	11.517	Phenotype_Recessive	-5.6934	0	0
1	0.1153	11.527	Phenotype_Recessive	-5.7003	0	0
1	0.1154	11.537	Phenotype_Recessive	-5.6934	0	0
1	0.1155	11.547	Phenotype_Recessive	-5.6867	0	0
1	0.1156	11.557	Phenotype_Recessive	-5.68	0	0
1	0.1157	11.568	Phenotype_Recessive	-5.6735	0	0
1	0.1157	11.574	Phenotype_Recessive	-5.6735	0	0
1	0.1158	11.581	Phenotype_Recessive	-5.6735	0	0
1	0.1159	11.587	Phenotype_Recessive	-5.6735	0	0
1	0.1159	11.593	Phenotype_Recessive	-5.6735	0	0
1	0.1161	11.608	Phenotype_Recessive	-5.6735	0	0
1	0.1162	11.623	Phenotype_Recessive	-5.6735	0	0
1	0.1164	11.638	Phenotype_Recessive	-5.6735	0	0
1	0.1165	11.653	Phenotype_Recessive	-5.6736	0	0
1	0.1166	11.66	Phenotype_Recessive	-5.6736	0	0
1	0.1167	11.666	Phenotype_Recessive	-5.6736	0	0
1	0.1167	11.672	Phenotype_Recessive	-5.6737	0	0
1	0.1168	11.678	Phenotype_Recessive	-5.6737	0	0
1	0.1168	11.682	Phenotype_Recessive	-5.6737	0	0
1	0.1169	11.686	Phenotype_Recessive	-5.6737	0	0
1	0.1169	11.689	Phenotype_Recessive	-5.6737	0	0
1	0.1169	11.693	Phenotype_Recessive	-5.6737	0	0
1	0.1169	11.694	Phenotype_Recessive	-5.6737	0	0
1	0.117	11.696	Phenotype_Recessive	-5.6737	0	0
1	0.117	11.697	Phenotype_Recessive	-5.6737	0	0
1	0.117	11.699	Phenotype_Recessive	-5.6737	0	0
1	0.117	11.705	Phenotype_Recessive	-5.6736	0	0
1	0.1171	11.711	Phenotype_Recessive	-5.6736	0	0
1	0.1172	11.717	Phenotype_Recessive	-5.6736	0	0
1	0.1172	11.723	Phenotype_Recessive	-5.6736	0	0
1	0.1174	11.74	Phenotype_Recessive	-3.4976	0	0
1	0.1176	11.757	Phenotype_Recessive	-3.1981	0	0
1	0.1177	11.774	Phenotype_Recessive	-3.0225	0	0
1	0.1179	11.791	Phenotype_Recessive	-2.8978	0	0
1	0.118	11.797	Phenotype_Recessive	-3.0225	0	0
1	0.118	11.802	Phenotype_Recessive	-3.1981	0	0
1	0.1181	11.808	Phenotype_Recessive	-3.4976	0	0
1	0.1181	11.814	Phenotype_Recessive	-5.6737	0	0
1	0.1182	11.818	Phenotype_Recessive	-5.6737	0	0
1	0.1182	11.822	Phenotype_Recessive	-5.6737	0	0
1	0.1183	11.825	Phenotype_Recessive	-5.6737	0	0
1	0.1183	11.829	Phenotype_Recessive	-5.6737	0	0
1	0.1183	11.834	Phenotype_Recessive	-5.6737	0	0
1	0.1184	11.839	Phenotype_Recessive	-5.6737	0	0
1	0.1184	11.844	Phenotype_Recessive	-5.6736	0	0
1	0.1185	11.849	Phenotype_Recessive	-5.6736	0	0
1	0.1185	11.849	Phenotype_Recessive	-5.6736	0	0
1	0.1185	11.85	Phenotype_Recessive	-5.6736	0	0
1	0.1185	11.851	Phenotype_Recessive	-5.6736	0	0
1	0.1185	11.852	Phenotype_Recessive	-5.6736	0	0
1	0.1186	11.865	Phenotype_Recessive	-5.6736	0	0
1	0.1188	11.878	Phenotype_Recessive	-5.6736	0	0
1	0.1189	11.891	Phenotype_Recessive	-5.6736	0	0
1	0.119	11.904	Phenotype_Recessive	-5.6737	0	0
1	0.1191	11.914	Phenotype_Recessive	-5.6737	0	0
1	0.1192	11.924	Phenotype_Recessive	-5.6737	0	0
1	0.1193	11.934	Phenotype_Recessive	-5.6737	0	0
1	0.1194	11.944	Phenotype_Recessive	-5.6737	0	0
1	0.1195	11.947	Phenotype_Recessive	-5.6737	0	0
1	0.1195	11.949	Phenotype_Recessive	-5.6737	0	0
1	0.1195	11.951	Phenotype_Recessive	-5.6737	0	0
1	0.1195	11.953	Phenotype_Recessive	-5.6737	0	0
1	0.1196	11.963	Phenotype_Recessive	-5.6737	0	0
1	0.1197	11.974	Phenotype_Recessive	-5.6737	0	0
1	0.1198	11.984	Phenotype_Recessive	-5.6737	0	0
1	0.1199	11.994	Phenotype_Recessive	-5.6737	0	0
1	0.12	12.001	Phenotype_Recessive	-5.6737	0	0
1	0.1201	12.007	Phenotype_Recessive	-5.6737	0	0
1	0.1201	12.014	Phenotype_Recessive	-5.6737	0	0
1	0.1202	12.021	Phenotype_Recessive	-5.6737	0	0
1	0.1203	12.03	Phenotype_Recessive	-5.6736	0	0
1	0.1204	12.038	Phenotype_Recessive	-5.6736	0	0
1	0.1205	12.047	Phenotype_Recessive	-5.6736	0	0
1	0.1206	12.056	Phenotype_Recessive	-5.6737	0	0
1	0.1206	12.059	Phenotype_Recessive	-5.6737	0	0
1	0.1206	12.062	Phenotype_Recessive	-5.6737	0	0
1	0.1207	12.065	Phenotype_Recessive	-5.6737	0	0
1	0.1207	12.068	Phenotype_Recessive	-5.6737	0	0
1	0.1207	12.075	Phenotype_Recessive	-5.6737	0	0
1	0.1208	12.081	Phenotype_Recessive	-5.6737	0	0
1	0.1209	12.088	Phenotype_Recessive	-5.6737	0	0
1	0.1209	12.094	Phenotype_Recessive	-5.6737	0	0
1	0.121	12.096	Phenotype_Recessive	-5.6737	0	0
1	0.121	12.098	Phenotype_Recessive	-5.6737	0	0
1	0.121	12.101	Phenotype_Recessive	-5.6737	0	0
1	0.121	12.103	Phenotype_Recessive	-5.6737	0	0
1	0.1211	12.113	Phenotype_Recessive	-5.6736	0	0
1	0.1212	12.124	Phenotype_Recessive	-5.6736	0	0
1	0.1213	12.134	Phenotype_Recessive	-5.6736	0	0
1	0.1214	12.145	Phenotype_Recessive	-5.6737	0	0
1	0.1216	12.156	Phenotype_Recessive	-5.6736	0	0
1	0.1217	12.167	Phenotype_Recessive	-5.6736	0	0
1	0.1218	12.177	Phenotype_Recessive	-5.6736	0	0
1	0.1219	12.188	Phenotype_Recessive	-5.6736	0	0
1	0.1219	12.194	Phenotype_Recessive	-5.6736	0	0
1	0.122	12.201	Phenotype_Recessive	-5.6736	0	0
1	0.1221	12.207	Phenotype_Recessive	-5.6736	0	0
1	0.1221	12.213	Phenotype_Recessive	-5.6736	0	0
1	0.1223	12.231	Phenotype_Recessive	-5.6735	0	0
1	0.1225	12.25	Phenotype_Recessive	-5.6734	0	0
1	0.1227	12.268	Phenotype_Recessive	-5.6735	0	0
1	0.1229	12.286	Phenotype_Recessive	-5.6735	0	0
1	0.123	12.303	Phenotype_Recessive	-5.6735	0	0
1	0.1232	12.32	Phenotype_Recessive	-5.6735	0	0
1	0.1234	12.338	Phenotype_Recessive	-5.6736	0	0
1	0.1236	12.355	Phenotype_Recessive	-5.6737	0	0
1	0.1237	12.366	Phenotype_Recessive	-5.4321	0	0
1	0.1238	12.377	Phenotype_Recessive	-5.2545	0	0
1	0.1239	12.387	Phenotype_Recessive	-5.1123	0	0
1	0.124	12.398	Phenotype_Recessive	-4.9928	0	0
1	0.124	12.403	Phenotype_Recessive	-4.9475	0	0
1	0.1241	12.407	Phenotype_Recessive	-4.9046	0	0
1	0.1241	12.412	Phenotype_Recessive	-4.864	0	0
1	0.1242	12.416	Phenotype_Recessive	-4.8253	0	0
1	0.1243	12.427	Phenotype_Recessive	-4.7372	0	0
1	0.1244	12.439	Phenotype_Recessive	-4.6578	0	0
1	0.1245	12.45	Phenotype_Recessive	-4.5855	0	0
1	0.1246	12.461	Phenotype_Recessive	-4.519	0	0
1	0.1246	12.462	Phenotype_Recessive	-4.5164	0	0
1	0.1246	12.462	Phenotype_Recessive	-4.5137	0	0
1	0.1246	12.462	Phenotype_Recessive	-4.5111	0	0
1	0.1246	12.463	Phenotype_Recessive	-4.5084	0	0
1	0.1247	12.469	Phenotype_Recessive	-4.475	0	0
1	0.1248	12.475	Phenotype_Recessive	-4.4429	0	0
1	0.1248	12.481	Phenotype_Recessive	-4.412	0	0
1	0.1249	12.487	Phenotype_Recessive	-4.3822	0	0
1	0.125	12.501	Phenotype_Recessive	-4.319	0	0
1	0.1251	12.514	Phenotype_Recessive	-4.2603	0	0
1	0.1253	12.528	Phenotype_Recessive	-4.2055	0	0
1	0.1254	12.542	Phenotype_Recessive	-4.1541	0	0
1	0.1254	12.544	Phenotype_Recessive	-4.1443	0	0
1	0.1255	12.547	Phenotype_Recessive	-4.1346	0	0
1	0.1255	12.55	Phenotype_Recessive	-4.125	0	0
1	0.1255	12.553	Phenotype_Recessive	-4.1155	0	0
1	0.1258	12.578	Phenotype_Recessive	-4.0313	0	0
1	0.126	12.603	Phenotype_Recessive	-3.9548	0	0
1	0.1263	12.629	Phenotype_Recessive	-3.8848	0	0
1	0.1265	12.654	Phenotype_Recessive	-3.8202	0	0
1	0.1269	12.69	Phenotype_Recessive	-3.7377	0	0
1	0.1273	12.725	Phenotype_Recessive	-3.6627	0	0
1	0.1276	12.761	Phenotype_Recessive	-3.5939	0	0
1	0.128	12.796	Phenotype_Recessive	-3.5305	0	0
1	0.128	12.798	Phenotype_Recessive	-3.5271	0	0
1	0.128	12.8	Phenotype_Recessive	-3.5237	0	0
1	0.128	12.802	Phenotype_Recessive	-3.5204	0	0
1	0.128	12.804	Phenotype_Recessive	-3.5171	0	0
1	0.1281	12.807	Phenotype_Recessive	-3.5116	0	0
1	0.1281	12.811	Phenotype_Recessive	-3.5062	0	0
1	0.1281	12.814	Phenotype_Recessive	-3.5009	0	0
1	0.1282	12.817	Phenotype_Recessive	-3.4956	0	0
1	0.1282	12.819	Phenotype_Recessive	-3.4927	0	0
1	0.1282	12.82	Phenotype_Recessive	-3.4899	0	0
1	0.1282	12.822	Phenotype_Recessive	-3.4871	0	0
1	0.1282	12.824	Phenotype_Recessive	-3.4842	0	0
1	0.1283	12.827	Phenotype_Recessive	-3.4791	0	0
1	0.1283	12.83	Phenotype_Recessive	-3.474	0	0
1	0.1283	12.833	Phenotype_Recessive	-3.4689	0	0
1	0.1284	12.837	Phenotype_Recessive	-3.4638	0	0
1	0.1284	12.842	Phenotype_Recessive	-3.4548	0	0
1	0.1285	12.848	Phenotype_Recessive	-3.4459	0	0
1	0.1285	12.854	Phenotype_Recessive	-3.4371	0	0
1	0.1286	12.86	Phenotype_Recessive	-3.4284	0	0
1	0.1287	12.873	Phenotype_Recessive	-3.4076	0	0
1	0.1289	12.887	Phenotype_Recessive	-3.3872	0	0
1	0.129	12.901	Phenotype_Recessive	-3.3674	0	0
1	0.1292	12.915	Phenotype_Recessive	-3.3481	0	0
1	0.1294	12.944	Phenotype_Recessive	-3.309	0	0
1	0.1297	12.974	Phenotype_Recessive	-3.2717	0	0
1	0.13	13.003	Phenotype_Recessive	-3.236	0	0
1	0.1303	13.032	Phenotype_Recessive	-3.2019	0	0
1	0.1304	13.043	Phenotype_Recessive	-3.1897	0	0
1	0.1305	13.054	Phenotype_Recessive	-3.1777	0	0
1	0.1306	13.064	Phenotype_Recessive	-3.1659	0	0
1	0.1308	13.075	Phenotype_Recessive	-3.1542	0	0
1	0.1309	13.085	Phenotype_Recessive	-3.1432	0	0
1	0.131	13.096	Phenotype_Recessive	-3.1323	0	0
1	0.1311	13.106	Phenotype_Recessive	-3.1215	0	0
1	0.1312	13.116	Phenotype_Recessive	-3.1109	0	0
1	0.1313	13.134	Phenotype_Recessive	-3.093	0	0
1	0.1315	13.152	Phenotype_Recessive	-3.0755	0	0
1	0.1317	13.17	Phenotype_Recessive	-3.0583	0	0
1	0.1319	13.188	Phenotype_Recessive	-3.0416	0	0
1	0.1319	13.192	Phenotype_Recessive	-3.0378	0	0
1	0.132	13.196	Phenotype_Recessive	-3.034	0	0
1	0.132	13.2	Phenotype_Recessive	-3.0302	0	0
1	0.132	13.204	Phenotype_Recessive	-3.0264	0	0
1	0.1321	13.205	Phenotype_Recessive	-3.0252	0	0
1	0.1321	13.207	Phenotype_Recessive	-3.024	0	0
1	0.1321	13.208	Phenotype_Recessive	-3.0228	0	0
1	0.1321	13.209	Phenotype_Recessive	-3.0216	0	0
1	0.1326	13.258	Phenotype_Recessive	-2.9789	0	0
1	0.1331	13.306	Phenotype_Recessive	-2.9384	0	0
1	0.1335	13.355	Phenotype_Recessive	-2.8999	0	0
1	0.134	13.403	Phenotype_Recessive	-2.8633	0	0
1	0.1341	13.407	Phenotype_Recessive	-2.8603	0	0
1	0.1341	13.411	Phenotype_Recessive	-2.8572	0	0
1	0.1342	13.415	Phenotype_Recessive	-2.8542	0	0
1	0.1342	13.42	Phenotype_Recessive	-2.8512	0	0
1	0.1343	13.425	Phenotype_Recessive	-2.8472	0	0
1	0.1343	13.431	Phenotype_Recessive	-2.8432	0	0
1	0.1344	13.436	Phenotype_Recessive	-2.8392	0	0
1	0.1344	13.442	Phenotype_Recessive	-2.8352	0	0
1	0.1344	13.443	Phenotype_Recessive	-2.8341	0	0
1	0.1344	13.445	Phenotype_Recessive	-2.8331	0	0
1	0.1345	13.446	Phenotype_Recessive	-2.832	0	0
1	0.1345	13.448	Phenotype_Recessive	-2.831	0	0
1	0.1346	13.457	Phenotype_Recessive	-2.8245	0	0
1	0.1347	13.466	Phenotype_Recessive	-2.8181	0	0
1	0.1348	13.475	Phenotype_Recessive	-2.8118	0	0
1	0.1348	13.484	Phenotype_Recessive	-2.8055	0	0
1	0.1349	13.488	Phenotype_Recessive	-2.8029	0	0
1	0.1349	13.492	Phenotype_Recessive	-2.8002	0	0
1	0.135	13.496	Phenotype_Recessive	-2.7976	0	0
1	0.135	13.5	Phenotype_Recessive	-2.7949	0	0
1	0.135	13.501	Phenotype_Recessive	-2.7944	0	0
1	0.135	13.502	Phenotype_Recessive	-2.7939	0	0
1	0.135	13.502	Phenotype_Recessive	-2.7934	0	0
1	0.135	13.503	Phenotype_Recessive	-2.7929	0	0
1	0.1351	13.507	Phenotype_Recessive	-2.7903	0	0
1	0.1351	13.511	Phenotype_Recessive	-2.7877	0	0
1	0.1351	13.515	Phenotype_Recessive	-2.7851	0	0
1	0.1352	13.519	Phenotype_Recessive	-2.7825	0	0
1	0.1352	13.521	Phenotype_Recessive	-2.7812	0	0
1	0.1352	13.523	Phenotype_Recessive	-2.78	0	0
1	0.1352	13.524	Phenotype_Recessive	-2.7788	0	0
1	0.1353	13.526	Phenotype_Recessive	-2.7776	0	0
1	0.1353	13.529	Phenotype_Recessive	-2.776	0	0
1	0.1353	13.531	Phenotype_Recessive	-2.7744	0	0
1	0.1353	13.534	Phenotype_Recessive	-2.7728	0	0
1	0.1354	13.536	Phenotype_Recessive	-2.7712	0	0
1	0.1354	13.538	Phenotype_Recessive	-2.7699	0	0
1	0.1354	13.54	Phenotype_Recessive	-2.7687	0	0
1	0.1354	13.542	Phenotype_Recessive	-2.7674	0	0
1	0.1354	13.544	Phenotype_Recessive	-2.7661	0	0
1	0.1354	13.544	Phenotype_Recessive	-2.7661	0	0
1	0.1354	13.544	Phenotype_Recessive	-2.7661	0	0
1	0.1354	13.544	Phenotype_Recessive	-2.766	0	0
1	0.1354	13.544	Phenotype_Recessive	-2.766	0	0
1	0.1355	13.546	Phenotype_Recessive	-2.765	0	0
1	0.1355	13.547	Phenotype_Recessive	-2.7639	0	0
1	0.1355	13.549	Phenotype_Recessive	-2.7628	0	0
1	0.1355	13.55	Phenotype_Recessive	-2.7618	0	0
1	0.1356	13.557	Phenotype_Recessive	-2.7574	0	0
1	0.1356	13.564	Phenotype_Recessive	-2.7529	0	0
1	0.1357	13.571	Phenotype_Recessive	-2.7486	0	0
1	0.1358	13.578	Phenotype_Recessive	-2.7442	0	0
1	0.1358	13.581	Phenotype_Recessive	-2.7422	0	0
1	0.1358	13.585	Phenotype_Recessive	-2.7402	0	0
1	0.1359	13.588	Phenotype_Recessive	-2.7381	0	0
1	0.1359	13.591	Phenotype_Recessive	-2.7361	0	0
1	0.136	13.6	Phenotype_Recessive	-2.7307	0	0
1	0.1361	13.609	Phenotype_Recessive	-2.7253	0	0
1	0.1362	13.617	Phenotype_Recessive	-2.7199	0	0
1	0.1363	13.626	Phenotype_Recessive	-2.7146	0	0
1	0.1368	13.679	Phenotype_Recessive	-2.6834	0	0
1	0.1373	13.732	Phenotype_Recessive	-2.6536	0	0
1	0.1378	13.785	Phenotype_Recessive	-2.6249	0	0
1	0.1384	13.837	Phenotype_Recessive	-2.5974	0	0
1	0.1384	13.841	Phenotype_Recessive	-2.5956	0	0
1	0.1384	13.844	Phenotype_Recessive	-2.5939	0	0
1	0.1385	13.848	Phenotype_Recessive	-2.5921	0	0
1	0.1385	13.851	Phenotype_Recessive	-2.5903	0	0
1	0.1386	13.864	Phenotype_Recessive	-2.5841	0	0
1	0.1388	13.876	Phenotype_Recessive	-2.578	0	0
1	0.1389	13.888	Phenotype_Recessive	-2.5719	0	0
1	0.139	13.901	Phenotype_Recessive	-2.5659	0	0
1	0.139	13.902	Phenotype_Recessive	-2.565	0	0
1	0.139	13.904	Phenotype_Recessive	-2.5642	0	0
1	0.1391	13.906	Phenotype_Recessive	-2.5634	0	0
1	0.1391	13.907	Phenotype_Recessive	-2.5626	0	0
1	0.1392	13.925	Phenotype_Recessive	-2.5542	0	0
1	0.1394	13.942	Phenotype_Recessive	-2.5459	0	0
1	0.1396	13.959	Phenotype_Recessive	-2.5377	0	0
1	0.1398	13.977	Phenotype_Recessive	-2.5296	0	0
1	0.1398	13.977	Phenotype_Recessive	-2.5293	0	0
1	0.1398	13.978	Phenotype_Recessive	-2.529	0	0
1	0.1398	13.979	Phenotype_Recessive	-2.5287	0	0
1	0.1398	13.979	Phenotype_Recessive	-2.5284	0	0
1	0.1398	13.979	Phenotype_Recessive	-2.5284	0	0
1	0.1398	13.979	Phenotype_Recessive	-2.5284	0	0
1	0.1398	13.979	Phenotype_Recessive	-2.5283	0	0
1	0.1398	13.98	Phenotype_Recessive	-2.5283	0	0
1	0.1398	13.98	Phenotype_Recessive	-2.5283	0	0
1	0.1398	13.98	Phenotype_Recessive	-2.5282	0	0
1	0.1398	13.98	Phenotype_Recessive	-2.5282	0	0
1	0.1398	13.98	Phenotype_Recessive	-2.5282	0	0
1	0.1398	13.98	Phenotype_Recessive	-2.5281	0	0
1	0.1398	13.98	Phenotype_Recessive	-2.528	0	0
1	0.1398	13.98	Phenotype_Recessive	-2.528	0	0
1	0.1398	13.98	Phenotype_Recessive	-2.5279	0	0
1	0.1398	13.981	Phenotype_Recessive	-2.5278	0	0
1	0.1398	13.981	Phenotype_Recessive	-2.5277	0	0
1	0.1398	13.981	Phenotype_Recessive	-2.5276	0	0
1	0.1398	13.981	Phenotype_Recessive	-2.5275	0	0
1	0.14	14.002	Phenotype_Recessive	-2.5179	0	0
1	0.1402	14.023	Phenotype_Recessive	-2.5083	0	0
1	0.1404	14.044	Phenotype_Recessive	-2.4989	0	0
1	0.1407	14.066	Phenotype_Recessive	-2.4897	0	0
1	0.1407	14.075	Phenotype_Recessive	-2.4856	0	0
1	0.1408	14.084	Phenotype_Recessive	-2.4815	0	0
1	0.1409	14.094	Phenotype_Recessive	-2.4775	0	0
1	0.141	14.103	Phenotype_Recessive	-2.4735	0	0
1	0.141	14.103	Phenotype_Recessive	-2.4735	0	0
1	0.141	14.103	Phenotype_Recessive	-2.4735	0	0
1	0.141	14.103	Phenotype_Recessive	-2.4735	0	0
1	0.141	14.103	Phenotype_Recessive	-2.4735	0	0
1	0.1411	14.109	Phenotype_Recessive	-2.471	0	0
1	0.1411	14.115	Phenotype_Recessive	-2.4686	0	0
1	0.1412	14.12	Phenotype_Recessive	-2.4662	0	0
1	0.1413	14.126	Phenotype_Recessive	-2.4638	0	0
1	0.1414	14.138	Phenotype_Recessive	-2.4586	0	0
1	0.1415	14.151	Phenotype_Recessive	-2.4535	0	0
1	0.1416	14.163	Phenotype_Recessive	-2.4484	0	0
1	0.1418	14.175	Phenotype_Recessive	-2.4433	0	0
1	0.1418	14.181	Phenotype_Recessive	-2.4409	0	0
1	0.1419	14.187	Phenotype_Recessive	-2.4385	0	0
1	0.1419	14.193	Phenotype_Recessive	-2.4361	0	0
1	0.142	14.199	Phenotype_Recessive	-2.4337	0	0
1	0.142	14.202	Phenotype_Recessive	-2.4328	0	0
1	0.142	14.204	Phenotype_Recessive	-2.4319	0	0
1	0.1421	14.206	Phenotype_Recessive	-2.431	0	0
1	0.1421	14.208	Phenotype_Recessive	-2.4301	0	0
1	0.1422	14.218	Phenotype_Recessive	-2.4264	0	0
1	0.1423	14.227	Phenotype_Recessive	-2.4226	0	0
1	0.1424	14.237	Phenotype_Recessive	-2.4189	0	0
1	0.1425	14.246	Phenotype_Recessive	-2.4152	0	0
1	0.1425	14.247	Phenotype_Recessive	-2.415	0	0
1	0.1425	14.247	Phenotype_Recessive	-2.4147	0	0
1	0.1425	14.248	Phenotype_Recessive	-2.4145	0	0
1	0.1425	14.249	Phenotype_Recessive	-2.4142	0	0
1	0.1425	14.252	Phenotype_Recessive	-2.4129	0	0
1	0.1426	14.256	Phenotype_Recessive	-2.4115	0	0
1	0.1426	14.259	Phenotype_Recessive	-2.4101	0	0
1	0.1426	14.263	Phenotype_Recessive	-2.4088	0	0
1	0.1427	14.266	Phenotype_Recessive	-2.4074	0	0
1	0.1427	14.27	Phenotype_Recessive	-2.406	0	0
1	0.1427	14.273	Phenotype_Recessive	-2.4047	0	0
1	0.1428	14.277	Phenotype_Recessive	-2.4033	0	0
1	0.1428	14.281	Phenotype_Recessive	-2.4018	0	0
1	0.1428	14.285	Phenotype_Recessive	-2.4003	0	0
1	0.1429	14.289	Phenotype_Recessive	-2.3989	0	0
1	0.1429	14.292	Phenotype_Recessive	-2.3974	0	0
1	0.143	14.3	Phenotype_Recessive	-2.3944	0	0
1	0.1431	14.308	Phenotype_Recessive	-2.3915	0	0
1	0.1432	14.316	Phenotype_Recessive	-2.3885	0	0
1	0.1432	14.324	Phenotype_Recessive	-2.3856	0	0
1	0.1432	14.325	Phenotype_Recessive	-2.3852	0	0
1	0.1433	14.326	Phenotype_Recessive	-2.3849	0	0
1	0.1433	14.327	Phenotype_Recessive	-2.3845	0	0
1	0.1433	14.328	Phenotype_Recessive	-2.3841	0	0
1	0.1434	14.335	Phenotype_Recessive	-2.3814	0	0
1	0.1434	14.342	Phenotype_Recessive	-2.3788	0	0
1	0.1435	14.35	Phenotype_Recessive	-2.3761	0	0
1	0.1436	14.357	Phenotype_Recessive	-2.3735	0	0
1	0.1437	14.37	Phenotype_Recessive	-2.3688	0	0
1	0.1438	14.383	Phenotype_Recessive	-2.3641	0	0
1	0.144	14.396	Phenotype_Recessive	-2.3595	0	0
1	0.1441	14.409	Phenotype_Recessive	-2.3549	0	0
1	0.1443	14.426	Phenotype_Recessive	-2.3488	0	0
1	0.1444	14.443	Phenotype_Recessive	-2.3428	0	0
1	0.1446	14.46	Phenotype_Recessive	-2.3368	0	0
1	0.1448	14.478	Phenotype_Recessive	-2.3309	0	0
1	0.1448	14.481	Phenotype_Recessive	-2.3298	0	0
1	0.1448	14.484	Phenotype_Recessive	-2.3286	0	0
1	0.1449	14.488	Phenotype_Recessive	-2.3274	0	0
1	0.1449	14.491	Phenotype_Recessive	-2.3263	0	0
1	0.1449	14.495	Phenotype_Recessive	-2.3252	0	0
1	0.145	14.498	Phenotype_Recessive	-2.324	0	0
1	0.145	14.501	Phenotype_Recessive	-2.3229	0	0
1	0.145	14.505	Phenotype_Recessive	-2.3218	0	0
1	0.1453	14.529	Phenotype_Recessive	-2.3137	0	0
1	0.1455	14.553	Phenotype_Recessive	-2.3057	0	0
1	0.1458	14.578	Phenotype_Recessive	-2.2979	0	0
1	0.146	14.602	Phenotype_Recessive	-2.2901	0	0
1	0.146	14.604	Phenotype_Recessive	-2.2894	0	0
1	0.1461	14.606	Phenotype_Recessive	-2.2886	0	0
1	0.1461	14.609	Phenotype_Recessive	-2.2879	0	0
1	0.1461	14.611	Phenotype_Recessive	-2.2872	0	0
1	0.1461	14.612	Phenotype_Recessive	-2.287	0	0
1	0.1461	14.612	Phenotype_Recessive	-2.2868	0	0
1	0.1461	14.613	Phenotype_Recessive	-2.2866	0	0
1	0.1461	14.613	Phenotype_Recessive	-2.2865	0	0
1	0.1471	14.709	Phenotype_Recessive	-2.257	0	0
1	0.148	14.805	Phenotype_Recessive	-2.229	0	0
1	0.149	14.9	Phenotype_Recessive	-2.2023	0	0
1	0.15	14.996	Phenotype_Recessive	-2.1769	0	0
1	0.15	14.997	Phenotype_Recessive	-2.1767	0	0
1	0.15	14.997	Phenotype_Recessive	-2.1766	0	0
1	0.15	14.998	Phenotype_Recessive	-2.1764	0	0
1	0.15	14.999	Phenotype_Recessive	-2.1762	0	0
1	0.1502	15.022	Phenotype_Recessive	-2.1703	0	0
1	0.1504	15.045	Phenotype_Recessive	-2.1644	0	0
1	0.1507	15.068	Phenotype_Recessive	-2.1585	0	0
1	0.1509	15.091	Phenotype_Recessive	-2.1527	0	0
1	0.151	15.097	Phenotype_Recessive	-2.1514	0	0
1	0.151	15.102	Phenotype_Recessive	-2.15	0	0
1	0.1511	15.108	Phenotype_Recessive	-2.1487	0	0
1	0.1511	15.113	Phenotype_Recessive	-2.1473	0	0
1	0.1512	15.118	Phenotype_Recessive	-2.1463	0	0
1	0.1512	15.122	Phenotype_Recessive	-2.1452	0	0
1	0.1513	15.127	Phenotype_Recessive	-2.1441	0	0
1	0.1513	15.131	Phenotype_Recessive	-2.143	0	0
1	0.1513	15.132	Phenotype_Recessive	-2.1428	0	0
1	0.1513	15.133	Phenotype_Recessive	-2.1425	0	0
1	0.1513	15.134	Phenotype_Recessive	-2.1423	0	0
1	0.1514	15.135	Phenotype_Recessive	-2.142	0	0
1	0.1515	15.145	Phenotype_Recessive	-2.1396	0	0
1	0.1516	15.156	Phenotype_Recessive	-2.1371	0	0
1	0.1517	15.166	Phenotype_Recessive	-2.1347	0	0
1	0.1518	15.176	Phenotype_Recessive	-2.1322	0	0
1	0.1518	15.179	Phenotype_Recessive	-2.1316	0	0
1	0.1518	15.181	Phenotype_Recessive	-2.131	0	0
1	0.1518	15.184	Phenotype_Recessive	-2.1304	0	0
1	0.1519	15.186	Phenotype_Recessive	-2.1297	0	0
1	0.152	15.199	Phenotype_Recessive	-2.1267	0	0
1	0.1521	15.212	Phenotype_Recessive	-2.1236	0	0
1	0.1523	15.225	Phenotype_Recessive	-2.1206	0	0
1	0.1524	15.238	Phenotype_Recessive	-2.1176	0	0
1	0.1525	15.245	Phenotype_Recessive	-2.116	0	0
1	0.1525	15.253	Phenotype_Recessive	-2.1143	0	0
1	0.1526	15.26	Phenotype_Recessive	-2.1127	0	0
1	0.1527	15.267	Phenotype_Recessive	-2.1111	0	0
1	0.1527	15.269	Phenotype_Recessive	-2.1105	0	0
1	0.1527	15.272	Phenotype_Recessive	-2.1099	0	0
1	0.1527	15.274	Phenotype_Recessive	-2.1094	0	0
1	0.1528	15.277	Phenotype_Recessive	-2.1088	0	0
1	0.1528	15.278	Phenotype_Recessive	-2.1085	0	0
1	0.1528	15.28	Phenotype_Recessive	-2.1082	0	0
1	0.1528	15.281	Phenotype_Recessive	-2.1079	0	0
1	0.1528	15.282	Phenotype_Recessive	-2.1076	0	0
1	0.1529	15.286	Phenotype_Recessive	-2.1068	0	0
1	0.1529	15.289	Phenotype_Recessive	-2.106	0	0
1	0.1529	15.293	Phenotype_Recessive	-2.1053	0	0
1	0.153	15.296	Phenotype_Recessive	-2.1045	0	0
1	0.153	15.299	Phenotype_Recessive	-2.1038	0	0
1	0.153	15.302	Phenotype_Recessive	-2.1031	0	0
1	0.1531	15.305	Phenotype_Recessive	-2.1024	0	0
1	0.1531	15.308	Phenotype_Recessive	-2.1018	0	0
1	0.1531	15.313	Phenotype_Recessive	-2.1008	0	0
1	0.1532	15.317	Phenotype_Recessive	-2.0998	0	0
1	0.1532	15.321	Phenotype_Recessive	-2.0989	0	0
1	0.1533	15.326	Phenotype_Recessive	-2.0979	0	0
1	0.1533	15.33	Phenotype_Recessive	-2.0969	0	0
1	0.1533	15.335	Phenotype_Recessive	-2.0958	0	0
1	0.1534	15.34	Phenotype_Recessive	-2.0948	0	0
1	0.1534	15.344	Phenotype_Recessive	-2.0938	0	0
1	0.1536	15.358	Phenotype_Recessive	-2.0908	0	0
1	0.1537	15.372	Phenotype_Recessive	-2.0878	0	0
1	0.1539	15.385	Phenotype_Recessive	-2.0849	0	0
1	0.154	15.399	Phenotype_Recessive	-2.082	0	0
1	0.1541	15.41	Phenotype_Recessive	-2.0796	0	0
1	0.1542	15.421	Phenotype_Recessive	-2.0773	0	0
1	0.1543	15.432	Phenotype_Recessive	-2.075	0	0
1	0.1544	15.443	Phenotype_Recessive	-2.0727	0	0
1	0.1544	15.445	Phenotype_Recessive	-2.0723	0	0
1	0.1545	15.447	Phenotype_Recessive	-2.0719	0	0
1	0.1545	15.449	Phenotype_Recessive	-2.0715	0	0
1	0.1545	15.45	Phenotype_Recessive	-2.0711	0	0
1	0.1545	15.452	Phenotype_Recessive	-2.0707	0	0
1	0.1545	15.454	Phenotype_Recessive	-2.0703	0	0
1	0.1546	15.456	Phenotype_Recessive	-2.0699	0	0
1	0.1546	15.458	Phenotype_Recessive	-2.0695	0	0
1	0.1546	15.461	Phenotype_Recessive	-2.0689	0	0
1	0.1546	15.464	Phenotype_Recessive	-2.0683	0	0
1	0.1547	15.467	Phenotype_Recessive	-2.0677	0	0
1	0.1547	15.47	Phenotype_Recessive	-2.0671	0	0
1	0.1548	15.476	Phenotype_Recessive	-2.0657	0	0
1	0.1548	15.483	Phenotype_Recessive	-2.0643	0	0
1	0.1549	15.49	Phenotype_Recessive	-2.0629	0	0
1	0.155	15.497	Phenotype_Recessive	-2.0616	0	0
1	0.1552	15.524	Phenotype_Recessive	-2.0559	0	0
1	0.1555	15.552	Phenotype_Recessive	-2.0503	0	0
1	0.1558	15.58	Phenotype_Recessive	-2.0448	0	0
1	0.1561	15.608	Phenotype_Recessive	-2.0393	0	0
1	0.1561	15.614	Phenotype_Recessive	-2.0382	0	0
1	0.1562	15.62	Phenotype_Recessive	-2.0371	0	0
1	0.1563	15.626	Phenotype_Recessive	-2.036	0	0
1	0.1563	15.632	Phenotype_Recessive	-2.0348	0	0
1	0.1564	15.641	Phenotype_Recessive	-2.0331	0	0
1	0.1565	15.65	Phenotype_Recessive	-2.0313	0	0
1	0.1566	15.659	Phenotype_Recessive	-2.0296	0	0
1	0.1567	15.668	Phenotype_Recessive	-2.0278	0	0
1	0.1567	15.671	Phenotype_Recessive	-2.0274	0	0
1	0.1567	15.673	Phenotype_Recessive	-2.027	0	0
1	0.1568	15.675	Phenotype_Recessive	-2.0266	0	0
1	0.1568	15.677	Phenotype_Recessive	-2.0262	0	0
1	0.1572	15.717	Phenotype_Recessive	-2.0188	0	0
1	0.1576	15.756	Phenotype_Recessive	-2.0116	0	0
1	0.158	15.796	Phenotype_Recessive	-2.0045	0	0
1	0.1584	15.835	Phenotype_Recessive	-1.9976	0	0
1	0.1584	15.839	Phenotype_Recessive	-1.997	0	0
1	0.1584	15.842	Phenotype_Recessive	-1.9964	0	0
1	0.1585	15.845	Phenotype_Recessive	-1.9958	0	0
1	0.1585	15.849	Phenotype_Recessive	-1.9952	0	0
1	0.1585	15.855	Phenotype_Recessive	-1.9942	0	0
1	0.1586	15.861	Phenotype_Recessive	-1.9932	0	0
1	0.1587	15.866	Phenotype_Recessive	-1.9922	0	0
1	0.1587	15.872	Phenotype_Recessive	-1.9912	0	0
1	0.1587	15.875	Phenotype_Recessive	-1.9907	0	0
1	0.1588	15.878	Phenotype_Recessive	-1.9902	0	0
1	0.1588	15.88	Phenotype_Recessive	-1.9897	0	0
1	0.1588	15.883	Phenotype_Recessive	-1.9893	0	0
1	0.1589	15.886	Phenotype_Recessive	-1.9888	0	0
1	0.1589	15.889	Phenotype_Recessive	-1.9883	0	0
1	0.1589	15.891	Phenotype_Recessive	-1.9879	0	0
1	0.1589	15.894	Phenotype_Recessive	-1.9874	0	0
1	0.159	15.901	Phenotype_Recessive	-1.9863	0	0
1	0.1591	15.907	Phenotype_Recessive	-1.9852	0	0
1	0.1591	15.913	Phenotype_Recessive	-1.9841	0	0
1	0.1592	15.92	Phenotype_Recessive	-1.9831	0	0
1	0.1592	15.923	Phenotype_Recessive	-1.9826	0	0
1	0.1593	15.926	Phenotype_Recessive	-1.9821	0	0
1	0.1593	15.929	Phenotype_Recessive	-1.9816	0	0
1	0.1593	15.932	Phenotype_Recessive	-1.9811	0	0
1	0.1594	15.944	Phenotype_Recessive	-1.979	0	0
1	0.1596	15.956	Phenotype_Recessive	-1.977	0	0
1	0.1597	15.968	Phenotype_Recessive	-1.975	0	0
1	0.1598	15.981	Phenotype_Recessive	-1.973	0	0
1	0.16	15.997	Phenotype_Recessive	-1.9704	0	0
1	0.1601	16.013	Phenotype_Recessive	-1.9678	0	0
1	0.1603	16.029	Phenotype_Recessive	-1.9652	0	0
1	0.1604	16.045	Phenotype_Recessive	-1.9627	0	0
1	0.1606	16.056	Phenotype_Recessive	-1.9609	0	0
1	0.1607	16.068	Phenotype_Recessive	-1.959	0	0
1	0.1608	16.08	Phenotype_Recessive	-1.9572	0	0
1	0.1609	16.092	Phenotype_Recessive	-1.9554	0	0
1	0.161	16.101	Phenotype_Recessive	-1.9539	0	0
1	0.1611	16.11	Phenotype_Recessive	-1.9525	0	0
1	0.1612	16.119	Phenotype_Recessive	-1.9511	0	0
1	0.1613	16.128	Phenotype_Recessive	-1.9497	0	0
1	0.1614	16.137	Phenotype_Recessive	-1.9485	0	0
1	0.1614	16.145	Phenotype_Recessive	-1.9472	0	0
1	0.1615	16.153	Phenotype_Recessive	-1.946	0	0
1	0.1616	16.161	Phenotype_Recessive	-1.9448	0	0
1	0.1617	16.168	Phenotype_Recessive	-1.9437	0	0
1	0.1617	16.175	Phenotype_Recessive	-1.9427	0	0
1	0.1618	16.182	Phenotype_Recessive	-1.9416	0	0
1	0.1619	16.189	Phenotype_Recessive	-1.9406	0	0
1	0.162	16.196	Phenotype_Recessive	-1.9396	0	0
1	0.162	16.202	Phenotype_Recessive	-1.9386	0	0
1	0.1621	16.209	Phenotype_Recessive	-1.9377	0	0
1	0.1622	16.216	Phenotype_Recessive	-1.9367	0	0
1	0.1622	16.217	Phenotype_Recessive	-1.9365	0	0
1	0.1622	16.219	Phenotype_Recessive	-1.9362	0	0
1	0.1622	16.22	Phenotype_Recessive	-1.936	0	0
1	0.1622	16.222	Phenotype_Recessive	-1.9358	0	0
1	0.1623	16.226	Phenotype_Recessive	-1.9352	0	0
1	0.1623	16.23	Phenotype_Recessive	-1.9345	0	0
1	0.1623	16.235	Phenotype_Recessive	-1.9339	0	0
1	0.1624	16.239	Phenotype_Recessive	-1.9332	0	0
1	0.1624	16.241	Phenotype_Recessive	-1.933	0	0
1	0.1624	16.242	Phenotype_Recessive	-1.9328	0	0
1	0.1624	16.243	Phenotype_Recessive	-1.9326	0	0
1	0.1624	16.245	Phenotype_Recessive	-1.9324	0	0
1	0.1624	16.245	Phenotype_Recessive	-1.9324	0	0
1	0.1625	16.245	Phenotype_Recessive	-1.9324	0	0
1	0.1625	16.245	Phenotype_Recessive	-1.9324	0	0
1	0.1625	16.245	Phenotype_Recessive	-1.9324	0	0
1	0.1625	16.249	Phenotype_Recessive	-1.9319	0	0
1	0.1625	16.252	Phenotype_Recessive	-1.9314	0	0
1	0.1626	16.255	Phenotype_Recessive	-1.931	0	0
1	0.1626	16.258	Phenotype_Recessive	-1.9305	0	0
1	0.1626	16.261	Phenotype_Recessive	-1.9301	0	0
1	0.1626	16.263	Phenotype_Recessive	-1.9298	0	0
1	0.1627	16.266	Phenotype_Recessive	-1.9294	0	0
1	0.1627	16.268	Phenotype_Recessive	-1.9291	0	0
1	0.1628	16.28	Phenotype_Recessive	-1.9275	0	0
1	0.1629	16.291	Phenotype_Recessive	-1.9259	0	0
1	0.163	16.302	Phenotype_Recessive	-1.9243	0	0
1	0.1631	16.314	Phenotype_Recessive	-1.9227	0	0
1	0.1632	16.322	Phenotype_Recessive	-1.9215	0	0
1	0.1633	16.331	Phenotype_Recessive	-1.9203	0	0
1	0.1634	16.339	Phenotype_Recessive	-1.9191	0	0
1	0.1635	16.348	Phenotype_Recessive	-1.9179	0	0
1	0.1635	16.352	Phenotype_Recessive	-1.9174	0	0
1	0.1636	16.356	Phenotype_Recessive	-1.9168	0	0
1	0.1636	16.36	Phenotype_Recessive	-1.9163	0	0
1	0.1636	16.364	Phenotype_Recessive	-1.9157	0	0
1	0.1637	16.374	Phenotype_Recessive	-1.9144	0	0
1	0.1638	16.383	Phenotype_Recessive	-1.9131	0	0
1	0.1639	16.393	Phenotype_Recessive	-1.9118	0	0
1	0.164	16.403	Phenotype_Recessive	-1.9105	0	0
1	0.1642	16.419	Phenotype_Recessive	-1.9083	0	0
1	0.1644	16.436	Phenotype_Recessive	-1.9061	0	0
1	0.1645	16.452	Phenotype_Recessive	-1.904	0	0
1	0.1647	16.468	Phenotype_Recessive	-1.9019	0	0
1	0.1649	16.489	Phenotype_Recessive	-1.8993	0	0
1	0.1651	16.509	Phenotype_Recessive	-1.8967	0	0
1	0.1653	16.529	Phenotype_Recessive	-1.8941	0	0
1	0.1655	16.549	Phenotype_Recessive	-1.8916	0	0
1	0.1655	16.55	Phenotype_Recessive	-1.8916	0	0
1	0.1655	16.55	Phenotype_Recessive	-1.8916	0	0
1	0.1655	16.55	Phenotype_Recessive	-1.8915	0	0
1	0.1655	16.55	Phenotype_Recessive	-1.8915	0	0
1	0.1659	16.595	Phenotype_Recessive	-1.886	0	0
1	0.1664	16.64	Phenotype_Recessive	-1.8807	0	0
1	0.1668	16.684	Phenotype_Recessive	-1.8754	0	0
1	0.1673	16.729	Phenotype_Recessive	-1.8703	0	0
1	0.1674	16.741	Phenotype_Recessive	-1.8689	0	0
1	0.1675	16.753	Phenotype_Recessive	-1.8675	0	0
1	0.1677	16.766	Phenotype_Recessive	-1.8662	0	0
1	0.1678	16.778	Phenotype_Recessive	-1.8648	0	0
1	0.1681	16.807	Phenotype_Recessive	-1.8616	0	0
1	0.1684	16.836	Phenotype_Recessive	-1.8585	0	0
1	0.1687	16.866	Phenotype_Recessive	-1.8553	0	0
1	0.169	16.895	Phenotype_Recessive	-1.8523	0	0
1	0.169	16.897	Phenotype_Recessive	-1.8521	0	0
1	0.169	16.899	Phenotype_Recessive	-1.8519	0	0
1	0.169	16.9	Phenotype_Recessive	-1.8518	0	0
1	0.169	16.902	Phenotype_Recessive	-1.8516	0	0
1	0.169	16.903	Phenotype_Recessive	-1.8514	0	0
1	0.169	16.905	Phenotype_Recessive	-1.8513	0	0
1	0.1691	16.906	Phenotype_Recessive	-1.8512	0	0
1	0.1691	16.907	Phenotype_Recessive	-1.851	0	0
1	0.1691	16.909	Phenotype_Recessive	-1.8508	0	0
1	0.1691	16.911	Phenotype_Recessive	-1.8506	0	0
1	0.1691	16.913	Phenotype_Recessive	-1.8504	0	0
1	0.1692	16.915	Phenotype_Recessive	-1.8502	0	0
1	0.1694	16.939	Phenotype_Recessive	-1.8478	0	0
1	0.1696	16.963	Phenotype_Recessive	-1.8454	0	0
1	0.1699	16.987	Phenotype_Recessive	-1.843	0	0
1	0.1701	17.011	Phenotype_Recessive	-1.8407	0	0
1	0.1702	17.021	Phenotype_Recessive	-1.8397	0	0
1	0.1703	17.031	Phenotype_Recessive	-1.8387	0	0
1	0.1704	17.041	Phenotype_Recessive	-1.8378	0	0
1	0.1705	17.051	Phenotype_Recessive	-1.8368	0	0
1	0.1706	17.056	Phenotype_Recessive	-1.8364	0	0
1	0.1706	17.06	Phenotype_Recessive	-1.8359	0	0
1	0.1707	17.065	Phenotype_Recessive	-1.8355	0	0
1	0.1707	17.07	Phenotype_Recessive	-1.8351	0	0
1	0.1707	17.072	Phenotype_Recessive	-1.8349	0	0
1	0.1707	17.074	Phenotype_Recessive	-1.8347	0	0
1	0.1708	17.076	Phenotype_Recessive	-1.8345	0	0
1	0.1708	17.078	Phenotype_Recessive	-1.8343	0	0
1	0.1708	17.082	Phenotype_Recessive	-1.8339	0	0
1	0.1709	17.085	Phenotype_Recessive	-1.8336	0	0
1	0.1709	17.089	Phenotype_Recessive	-1.8333	0	0
1	0.1709	17.092	Phenotype_Recessive	-1.833	0	0
1	0.1711	17.109	Phenotype_Recessive	-1.8314	0	0
1	0.1713	17.125	Phenotype_Recessive	-1.83	0	0
1	0.1714	17.142	Phenotype_Recessive	-1.8285	0	0
1	0.1716	17.158	Phenotype_Recessive	-1.827	0	0
1	0.1716	17.162	Phenotype_Recessive	-1.8266	0	0
1	0.1717	17.166	Phenotype_Recessive	-1.8263	0	0
1	0.1717	17.171	Phenotype_Recessive	-1.8259	0	0
1	0.1717	17.175	Phenotype_Recessive	-1.8255	0	0
1	0.1717	17.175	Phenotype_Recessive	-1.8255	0	0
1	0.1718	17.175	Phenotype_Recessive	-1.8255	0	0
1	0.1718	17.175	Phenotype_Recessive	-1.8255	0	0
1	0.1718	17.176	Phenotype_Recessive	-1.8255	0	0
1	0.1718	17.18	Phenotype_Recessive	-1.8251	0	0
1	0.1718	17.184	Phenotype_Recessive	-1.8247	0	0
1	0.1719	17.188	Phenotype_Recessive	-1.8244	0	0
1	0.1719	17.192	Phenotype_Recessive	-1.824	0	0
1	0.1719	17.195	Phenotype_Recessive	-1.8238	0	0
1	0.172	17.197	Phenotype_Recessive	-1.8236	0	0
1	0.172	17.199	Phenotype_Recessive	-1.8234	0	0
1	0.172	17.202	Phenotype_Recessive	-1.8232	0	0
1	0.1721	17.209	Phenotype_Recessive	-1.8226	0	0
1	0.1722	17.216	Phenotype_Recessive	-1.822	0	0
1	0.1722	17.223	Phenotype_Recessive	-1.8214	0	0
1	0.1723	17.23	Phenotype_Recessive	-1.8208	0	0
1	0.1723	17.232	Phenotype_Recessive	-1.8206	0	0
1	0.1723	17.234	Phenotype_Recessive	-1.8205	0	0
1	0.1724	17.235	Phenotype_Recessive	-1.8203	0	0
1	0.1724	17.237	Phenotype_Recessive	-1.8202	0	0
1	0.1724	17.241	Phenotype_Recessive	-1.8199	0	0
1	0.1724	17.244	Phenotype_Recessive	-1.8196	0	0
1	0.1725	17.248	Phenotype_Recessive	-1.8193	0	0
1	0.1725	17.251	Phenotype_Recessive	-1.819	0	0
1	0.1727	17.273	Phenotype_Recessive	-1.8172	0	0
1	0.1729	17.295	Phenotype_Recessive	-1.8154	0	0
1	0.1732	17.316	Phenotype_Recessive	-1.8137	0	0
1	0.1734	17.338	Phenotype_Recessive	-1.8119	0	0
1	0.1734	17.341	Phenotype_Recessive	-1.8117	0	0
1	0.1734	17.343	Phenotype_Recessive	-1.8115	0	0
1	0.1735	17.345	Phenotype_Recessive	-1.8114	0	0
1	0.1735	17.348	Phenotype_Recessive	-1.8112	0	0
1	0.1735	17.349	Phenotype_Recessive	-1.8111	0	0
1	0.1735	17.349	Phenotype_Recessive	-1.811	0	0
1	0.1735	17.35	Phenotype_Recessive	-1.811	0	0
1	0.1735	17.351	Phenotype_Recessive	-1.8109	0	0
1	0.1738	17.378	Phenotype_Recessive	-1.8088	0	0
1	0.1741	17.405	Phenotype_Recessive	-1.8068	0	0
1	0.1743	17.432	Phenotype_Recessive	-1.8047	0	0
1	0.1746	17.459	Phenotype_Recessive	-1.8028	0	0
1	0.1746	17.465	Phenotype_Recessive	-1.8024	0	0
1	0.1747	17.47	Phenotype_Recessive	-1.802	0	0
1	0.1748	17.475	Phenotype_Recessive	-1.8016	0	0
1	0.1748	17.48	Phenotype_Recessive	-1.8012	0	0
1	0.1748	17.48	Phenotype_Recessive	-1.8012	0	0
1	0.1748	17.481	Phenotype_Recessive	-1.8012	0	0
1	0.1748	17.481	Phenotype_Recessive	-1.8012	0	0
1	0.1748	17.481	Phenotype_Recessive	-1.8012	0	0
1	0.1748	17.482	Phenotype_Recessive	-1.8011	0	0
1	0.1748	17.484	Phenotype_Recessive	-1.801	0	0
1	0.1749	17.486	Phenotype_Recessive	-1.8009	0	0
1	0.1749	17.487	Phenotype_Recessive	-1.8008	0	0
1	0.1749	17.491	Phenotype_Recessive	-1.8005	0	0
1	0.1749	17.495	Phenotype_Recessive	-1.8002	0	0
1	0.175	17.499	Phenotype_Recessive	-1.7999	0	0
1	0.175	17.503	Phenotype_Recessive	-1.7997	0	0
1	0.1751	17.515	Phenotype_Recessive	-1.7988	0	0
1	0.1753	17.527	Phenotype_Recessive	-1.798	0	0
1	0.1754	17.539	Phenotype_Recessive	-1.7972	0	0
1	0.1755	17.551	Phenotype_Recessive	-1.7964	0	0
1	0.1755	17.551	Phenotype_Recessive	-1.7964	0	0
1	0.1755	17.551	Phenotype_Recessive	-1.7964	0	0
1	0.1755	17.551	Phenotype_Recessive	-1.7963	0	0
1	0.1755	17.551	Phenotype_Recessive	-1.7963	0	0
1	0.1755	17.552	Phenotype_Recessive	-1.7963	0	0
1	0.1755	17.553	Phenotype_Recessive	-1.7962	0	0
1	0.1755	17.555	Phenotype_Recessive	-1.7961	0	0
1	0.1756	17.556	Phenotype_Recessive	-1.796	0	0
1	0.1756	17.563	Phenotype_Recessive	-1.7955	0	0
1	0.1757	17.57	Phenotype_Recessive	-1.7951	0	0
1	0.1758	17.577	Phenotype_Recessive	-1.7946	0	0
1	0.1758	17.584	Phenotype_Recessive	-1.7941	0	0
1	0.1759	17.587	Phenotype_Recessive	-1.7939	0	0
1	0.1759	17.59	Phenotype_Recessive	-1.7938	0	0
1	0.1759	17.593	Phenotype_Recessive	-1.7936	0	0
1	0.176	17.595	Phenotype_Recessive	-1.7934	0	0
1	0.176	17.6	Phenotype_Recessive	-1.7931	0	0
1	0.176	17.604	Phenotype_Recessive	-1.7928	0	0
1	0.1761	17.609	Phenotype_Recessive	-1.7925	0	0
1	0.1761	17.613	Phenotype_Recessive	-1.7923	0	0
1	0.1761	17.614	Phenotype_Recessive	-1.7922	0	0
1	0.1761	17.614	Phenotype_Recessive	-1.7922	0	0
1	0.1761	17.615	Phenotype_Recessive	-1.7922	0	0
1	0.1762	17.615	Phenotype_Recessive	-1.7921	0	0
1	0.1762	17.619	Phenotype_Recessive	-1.7919	0	0
1	0.1762	17.623	Phenotype_Recessive	-1.7916	0	0
1	0.1763	17.627	Phenotype_Recessive	-1.7913	0	0
1	0.1763	17.631	Phenotype_Recessive	-1.7911	0	0
1	0.1763	17.634	Phenotype_Recessive	-1.7909	0	0
1	0.1764	17.636	Phenotype_Recessive	-1.7908	0	0
1	0.1764	17.639	Phenotype_Recessive	-1.7906	0	0
1	0.1764	17.641	Phenotype_Recessive	-1.7905	0	0
1	0.1764	17.644	Phenotype_Recessive	-1.7903	0	0
1	0.1765	17.647	Phenotype_Recessive	-1.7901	0	0
1	0.1765	17.65	Phenotype_Recessive	-1.7899	0	0
1	0.1765	17.653	Phenotype_Recessive	-1.7897	0	0
1	0.1766	17.655	Phenotype_Recessive	-1.7896	0	0
1	0.1766	17.658	Phenotype_Recessive	-1.7895	0	0
1	0.1766	17.66	Phenotype_Recessive	-1.7893	0	0
1	0.1766	17.662	Phenotype_Recessive	-1.7892	0	0
1	0.1767	17.666	Phenotype_Recessive	-1.7889	0	0
1	0.1767	17.671	Phenotype_Recessive	-1.7886	0	0
1	0.1768	17.675	Phenotype_Recessive	-1.7884	0	0
1	0.1768	17.68	Phenotype_Recessive	-1.7881	0	0
1	0.1769	17.694	Phenotype_Recessive	-1.7872	0	0
1	0.1771	17.708	Phenotype_Recessive	-1.7864	0	0
1	0.1772	17.722	Phenotype_Recessive	-1.7856	0	0
1	0.1774	17.735	Phenotype_Recessive	-1.7848	0	0
1	0.1774	17.736	Phenotype_Recessive	-1.7848	0	0
1	0.1774	17.736	Phenotype_Recessive	-1.7848	0	0
1	0.1774	17.736	Phenotype_Recessive	-1.7848	0	0
1	0.1774	17.736	Phenotype_Recessive	-1.7848	0	0
1	0.1774	17.736	Phenotype_Recessive	-1.7848	0	0
1	0.1774	17.736	Phenotype_Recessive	-1.7848	0	0
1	0.1774	17.736	Phenotype_Recessive	-1.7848	0	0
1	0.1774	17.736	Phenotype_Recessive	-1.7848	0	0
1	0.1776	17.76	Phenotype_Recessive	-1.7834	0	0
[truncated: 308,833+ more rows]

## Sheet: Homozygosity (raw Plink output)
Raw output from the Plink homozygosity analysis.
POOL	FID	IID	PHE	CHR	SNP1	SNP2	BP1	BP2	KB	NSNP	NSIM	GRP
S1	EU121	EU121	-9	1	BICF2P301927	BICF2P1430501	12225820	21859562	9633.74	904	1	1*
S1	EU122	EU122	-9	1	CHRUN_JH373247_391756	BICF2G630719730	63551	35008786	34945.2	3079	1	1
S1	CON	2	00:02:00	1	BICF2P301927	BICF2P1430501	12225820	21859562	9633.74	904	NA	NA
S1	UNION	2	00:02:00	1	CHRUN_JH373247_391756	BICF2G630719730	63551	35008786	34945.2	3079	NA	NA
S2	EU121	EU121	-9	1	BICF2S23634487	BICF2P1330507	23607858	24842760	1234.9	120	1	1*
S2	EU122	EU122	-9	1	CHRUN_JH373247_391756	BICF2G630719730	63551	35008786	34945.2	3079	1	1
S2	CON	2	00:02:00	1	BICF2S23634487	BICF2P1330507	23607858	24842760	1234.9	120	NA	NA
S2	UNION	2	00:02:00	1	CHRUN_JH373247_391756	BICF2G630719730	63551	35008786	34945.2	3079	NA	NA
S3	EU121	EU121	-9	1	CHR1_54335986	BICF2P687562	54883277	95971204	41087.9	3634	1	1*
S3	EU122	EU122	-9	1	BICF2P758402	BICF2P103641	57299355	58541231	1241.88	155	1	1
S3	CON	2	00:02:00	1	BICF2P758402	BICF2P103641	57299355	58541231	1241.88	155	NA	NA
S3	UNION	2	00:02:00	1	CHR1_54335986	BICF2P687562	54883277	95971204	41087.9	3634	NA	NA
S4	EU121	EU121	-9	2	BICF2P631628	BICF2G630464946	64920681	83449900	18529.2	2038	1	1*
S4	EU122	EU122	-9	2	BICF2G630787454	BICF2P1255471	255451	83381522	83126.1	7505	1	1
S4	CON	2	00:02:00	2	BICF2P631628	BICF2P1255471	64920681	83381522	18460.8	2036	NA	NA
S4	UNION	2	00:02:00	2	BICF2G630787454	BICF2G630464946	255451	83449900	83194.4	7507	NA	NA
S5	EU121	EU121	-9	2	CHR2_84102925	BICF2G630464809	83578357	84963968	1385.61	162	1	1*
S5	EU122	EU122	-9	2	CHR2_84102925	BICF2G630464809	83578357	84963968	1385.61	162	1	1
S5	CON	2	00:02:00	2	CHR2_84102925	BICF2G630464809	83578357	84963968	1385.61	162	NA	NA
S5	UNION	2	00:02:00	2	CHR2_84102925	BICF2G630464809	83578357	84963968	1385.61	162	NA	NA
S6	EU121	EU121	-9	3	CHRUN_JH373233_1915593	BICF2G630345618	19183	67443648	67424.5	5987	1	1*
S6	EU122	EU122	-9	3	CHRUN_JH373233_1915593	CHR3_18576789	19183	18710740	18691.6	1589	1	1
S6	CON	2	00:02:00	3	CHRUN_JH373233_1915593	CHR3_18576789	19183	18710740	18691.6	1589	NA	NA
S6	UNION	2	00:02:00	3	CHRUN_JH373233_1915593	BICF2G630345618	19183	67443648	67424.5	5987	NA	NA
S7	EU121	EU121	-9	3	CHRUN_JH373233_1915593	BICF2G630345618	19183	67443648	67424.5	5987	1	1*
S7	EU122	EU122	-9	3	BICF2G630343035	BICF2G630345618	59259229	67443648	8184.42	848	1	1
S7	CON	2	00:02:00	3	BICF2G630343035	BICF2G630345618	59259229	67443648	8184.42	848	NA	NA
S7	UNION	2	00:02:00	3	CHRUN_JH373233_1915593	BICF2G630345618	19183	67443648	67424.5	5987	NA	NA
S8	EU121	EU121	-9	3	BICF2P1097235	BICF2G630361781	89494344	91920168	2425.82	233	1	1*
S8	EU122	EU122	-9	3	BICF2P1097235	BICF2G630361781	89494344	91920168	2425.82	233	1	1
S8	CON	2	00:02:00	3	BICF2P1097235	BICF2G630361781	89494344	91920168	2425.82	233	NA	NA
S8	UNION	2	00:02:00	3	BICF2P1097235	BICF2G630361781	89494344	91920168	2425.82	233	NA	NA
S9	EU121	EU121	-9	4	CHR4_75512487	BICF2S23029274	76427746	78593331	2165.59	179	1	1*
S9	EU122	EU122	-9	4	CHR4_75512487	BICF2S23029274	76427746	78593331	2165.59	179	1	1
S9	CON	2	00:02:00	4	CHR4_75512487	BICF2S23029274	76427746	78593331	2165.59	179	NA	NA
S9	UNION	2	00:02:00	4	CHR4_75512487	BICF2S23029274	76427746	78593331	2165.59	179	NA	NA
S10	EU121	EU121	-9	5	CHR5_18224	BICF2P12807	8873	19927323	19918.5	1993	1	1*
S10	EU122	EU122	-9	5	CHR5_18224	BICF2P12807	8873	19927323	19918.5	1993	1	1
S10	CON	2	00:02:00	5	CHR5_18224	BICF2P12807	8873	19927323	19918.5	1993	NA	NA
S10	UNION	2	00:02:00	5	CHR5_18224	BICF2P12807	8873	19927323	19918.5	1993	NA	NA
S11	EU121	EU121	-9	5	BICF2P417824	BICF2P807704	84395806	87234258	2838.45	252	1	1*
S11	EU122	EU122	-9	5	BICF2G630237373	BICF2P798075	86971026	89541517	2570.49	238	1	1
S11	CON	2	00:02:00	5	BICF2G630237373	BICF2P807704	86971026	87234258	263.233	33	NA	NA
S11	UNION	2	00:02:00	5	BICF2P417824	BICF2P798075	84395806	89541517	5145.71	457	NA	NA
S12	EU121	EU121	-9	6	BICF2P1318132	BICF2G630574168	15838225	54088885	38250.7	3688	0	1*
S12	EU122	EU122	-9	6	BICF2G630584915	BICF2P758479	31276857	42600537	11323.7	1075	0	2*
S12	CON	2	00:02:00	6	BICF2G630584915	BICF2P758479	31276857	42600537	11323.7	1075	NA	NA
S12	UNION	2	00:02:00	6	BICF2P1318132	BICF2G630574168	15838225	54088885	38250.7	3688	NA	NA
S13	EU121	EU121	-9	6	BICF2P1318132	BICF2G630574168	15838225	54088885	38250.7	3688	1	1*
S13	EU122	EU122	-9	6	BICF2P802024	BICF2P824783	53686798	73474591	19787.8	1861	1	1
S13	CON	2	00:02:00	6	BICF2P802024	BICF2G630574168	53686798	54088885	402.088	28	NA	NA
S13	UNION	2	00:02:00	6	BICF2P1318132	BICF2P824783	15838225	73474591	57636.4	5521	NA	NA
S14	EU121	EU121	-9	6	BICF2P193228	BICF2P84609	54836088	56689510	1853.42	182	1	1*
S14	EU122	EU122	-9	6	BICF2P802024	BICF2P824783	53686798	73474591	19787.8	1861	1	1
S14	CON	2	00:02:00	6	BICF2P193228	BICF2P84609	54836088	56689510	1853.42	182	NA	NA
S14	UNION	2	00:02:00	6	BICF2P802024	BICF2P824783	53686798	73474591	19787.8	1861	NA	NA
S15	EU121	EU121	-9	6	TIGRP2P89107_RS8622542	BICF2S23517874	73521324	74847441	1326.12	110	0	1*
S15	EU122	EU122	-9	6	TIGRP2P89107_RS8622542	BICF2G630570484	73521324	77015790	3494.47	313	0	2*
S15	CON	2	00:02:00	6	TIGRP2P89107_RS8622542	BICF2S23517874	73521324	74847441	1326.12	110	NA	NA
S15	UNION	2	00:02:00	6	TIGRP2P89107_RS8622542	BICF2G630570484	73521324	77015790	3494.47	313	NA	NA
S16	EU121	EU121	-9	7	BICF2S2336345	BICF2S23297	131143	9389967	9258.83	953	0	1*
S16	EU122	EU122	-9	7	BICF2S2336345	CHR7_22603398	131143	22498914	22367.8	2217	0	2*
S16	CON	2	00:02:00	7	BICF2S2336345	BICF2S23297	131143	9389967	9258.83	953	NA	NA
S16	UNION	2	00:02:00	7	BICF2S2336345	CHR7_22603398	131143	22498914	22367.8	2217	NA	NA
S17	EU121	EU121	-9	8	CHR8_30885	TIGRP2P112047_RS8721866	55060	32743537	32688.5	2692	1	1*
S17	EU122	EU122	-9	8	CHR8_30885	BICF2P882343	55060	76373658	76318.6	6396	1	1
S17	CON	2	00:02:00	8	CHR8_30885	TIGRP2P112047_RS8721866	55060	32743537	32688.5	2692	NA	NA
S17	UNION	2	00:02:00	8	CHR8_30885	BICF2P882343	55060	76373658	76318.6	6396	NA	NA
S18	EU121	EU121	-9	8	BICF2G630416192	CHR8_63576360	59935762	63901698	3965.94	402	1	1*
S18	EU122	EU122	-9	8	CHR8_30885	BICF2P882343	55060	76373658	76318.6	6396	1	1
S18	CON	2	00:02:00	8	BICF2G630416192	CHR8_63576360	59935762	63901698	3965.94	402	NA	NA
S18	UNION	2	00:02:00	8	CHR8_30885	BICF2P882343	55060	76373658	76318.6	6396	NA	NA
S19	EU121	EU121	-9	8	BICF2P4715	BICF2P1326316	66727368	68656123	1928.76	168	1	1*
S19	EU122	EU122	-9	8	CHR8_30885	BICF2P882343	55060	76373658	76318.6	6396	1	1
S19	CON	2	00:02:00	8	BICF2P4715	BICF2P1326316	66727368	68656123	1928.76	168	NA	NA
S19	UNION	2	00:02:00	8	CHR8_30885	BICF2P882343	55060	76373658	76318.6	6396	NA	NA
S20	EU121	EU121	-9	8	BICF2S2291323	BICF2P882343	72713681	76373658	3659.98	137	1	1*
S20	EU122	EU122	-9	8	CHR8_30885	BICF2P882343	55060	76373658	76318.6	6396	1	1
S20	CON	2	00:02:00	8	BICF2S2291323	BICF2P882343	72713681	76373658	3659.98	137	NA	NA
S20	UNION	2	00:02:00	8	CHR8_30885	BICF2P882343	55060	76373658	76318.6	6396	NA	NA
S21	EU121	EU121	-9	9	BICF2P1444473	CHR9_2577907	837387	3457622	2620.24	247	1	1*
S21	EU122	EU122	-9	9	BICF2P1444473	BICF2G63024896	837387	8395961	7558.57	811	1	1
S21	CON	2	00:02:00	9	BICF2P1444473	CHR9_2577907	837387	3457622	2620.24	247	NA	NA
S21	UNION	2	00:02:00	9	BICF2P1444473	BICF2G63024896	837387	8395961	7558.57	811	NA	NA
S22	EU121	EU121	-9	10	BICF2G630666199	BICF2G630479036	15533294	22190221	6656.93	565	1	1*
S22	EU122	EU122	-9	10	BICF2S23447377	BICF2G630479036	292203	22190221	21898	1838	1	1
S22	CON	2	00:02:00	10	BICF2G630666199	BICF2G630479036	15533294	22190221	6656.93	565	NA	NA
S22	UNION	2	00:02:00	10	BICF2S23447377	BICF2G630479036	292203	22190221	21898	1838	NA	NA
S23	EU121	EU121	-9	10	BICF2G630484994	BICF2P945003	33939955	70019788	36079.8	3250	1	1*
S23	EU122	EU122	-9	10	BICF2G630484921	BICF2P945003	33833949	70019788	36185.8	3259	1	1
S23	CON	2	00:02:00	10	BICF2G630484994	BICF2P945003	33939955	70019788	36079.8	3250	NA	NA
S23	UNION	2	00:02:00	10	BICF2G630484921	BICF2P945003	33833949	70019788	36185.8	3259	NA	NA
S24	EU121	EU121	-9	12	BICF2P391911	BICF2G630122957	156577	55107836	54951.3	5276	1	1*
S24	EU122	EU122	-9	12	BICF2P960359	BICF2S23148255	19728780	23473044	3744.26	381	1	1
S24	CON	2	00:02:00	12	BICF2P960359	BICF2S23148255	19728780	23473044	3744.26	381	NA	NA
S24	UNION	2	00:02:00	12	BICF2P391911	BICF2G630122957	156577	55107836	54951.3	5276	NA	NA
S25	EU121	EU121	-9	12	BICF2P391911	BICF2G630122957	156577	55107836	54951.3	5276	1	1*
S25	EU122	EU122	-9	12	BICF2P151696	TIGRP2P174000_RS8757648	51531510	72962817	21431.3	1959	1	1
S25	CON	2	00:02:00	12	BICF2P151696	BICF2G630122957	51531510	55107836	3576.33	297	NA	NA
S25	UNION	2	00:02:00	12	BICF2P391911	TIGRP2P174000_RS8757648	156577	72962817	72806.2	6938	NA	NA
S26	EU121	EU121	-9	13	BICF2G630614418	BICF2S22918116	22172957	23810049	1637.09	171	1	1*
S26	EU122	EU122	-9	13	TIGRP2P181413_RS9073163	CHR13_59995535	6795085	61055020	54259.9	4876	1	1
S26	CON	2	00:02:00	13	BICF2G630614418	BICF2S22918116	22172957	23810049	1637.09	171	NA	NA
S26	UNION	2	00:02:00	13	TIGRP2P181413_RS9073163	CHR13_59995535	6795085	61055020	54259.9	4876	NA	NA
S27	EU121	EU121	-9	13	CHR13_59962327	BICF2G630745980	61021931	62856930	1835	188	1	1*
S27	EU122	EU122	-9	13	TIGRP2P181413_RS9073163	CHR13_59995535	6795085	61055020	54259.9	4876	1	1
S27	CON	2	00:02:00	13	CHR13_59962327	CHR13_59995535	61021931	61055020	33.09	8	NA	NA
S27	UNION	2	00:02:00	13	TIGRP2P181413_RS9073163	BICF2G630745980	6795085	62856930	56061.8	5056	NA	NA
S28	EU121	EU121	-9	14	BICF2P812813	TIGRP2P194258_RS8678681	44920218	55622578	10702.4	895	1	1*
S28	EU122	EU122	-9	14	BICF2P1350413	CHR14_55711290	47754926	55840652	8085.73	668	1	1
S28	CON	2	00:02:00	14	BICF2P1350413	TIGRP2P194258_RS8678681	47754926	55622578	7867.65	645	NA	NA
S28	UNION	2	00:02:00	14	BICF2P812813	CHR14_55711290	44920218	55840652	10920.4	918	NA	NA
S29	EU121	EU121	-9	15	BICF2G630439948	BICF2G630433003	18275105	30257708	11982.6	1032	1	1*
S29	EU122	EU122	-9	15	BICF2G630439948	BICF2P482804	18275105	29936271	11661.2	1012	1	1
S29	CON	2	00:02:00	15	BICF2G630439948	BICF2P482804	18275105	29936271	11661.2	1012	NA	NA
S29	UNION	2	00:02:00	15	BICF2G630439948	BICF2G630433003	18275105	30257708	11982.6	1032	NA	NA
S30	EU121	EU121	-9	15	BICF2S2374707	BICF2P308505	34693475	41150217	6456.74	551	1	1*
S30	EU122	EU122	-9	15	BICF2S2374707	TIGRP2P200032_RS8680045	34693475	36189559	1496.09	130	1	1
S30	CON	2	00:02:00	15	BICF2S2374707	TIGRP2P200032_RS8680045	34693475	36189559	1496.09	130	NA	NA
S30	UNION	2	00:02:00	15	BICF2S2374707	BICF2P308505	34693475	41150217	6456.74	551	NA	NA
S31	EU121	EU121	-9	17	BICF2P1265480	BICF2S23739508	39983708	46327996	6344.29	538	1	1*
S31	EU122	EU122	-9	17	BICF2P774790	BICF2S23739508	34871314	46327996	11456.7	1112	1	1
S31	CON	2	00:02:00	17	BICF2P1265480	BICF2S23739508	39983708	46327996	6344.29	538	NA	NA
S31	UNION	2	00:02:00	17	BICF2P774790	BICF2S23739508	34871314	46327996	11456.7	1112	NA	NA
S32	EU121	EU121	-9	18	BICF2P709242	TIGRP2P247574_RS8728926	27118942	29065430	1946.49	160	1	1*
S32	EU122	EU122	-9	18	CHRUN_JH373295_1257	BICF2P1379035	87823	36017154	35929.3	3101	1	1
S32	CON	2	00:02:00	18	BICF2P709242	TIGRP2P247574_RS8728926	27118942	29065430	1946.49	160	NA	NA
S32	UNION	2	00:02:00	18	CHRUN_JH373295_1257	BICF2P1379035	87823	36017154	35929.3	3101	NA	NA
S33	EU121	EU121	-9	19	BICF2G63047255	BICF2P1070720	27012013	28309293	1297.28	113	1	1*
S33	EU122	EU122	-9	19	BICF2G63047255	BICF2P1070720	27012013	28309293	1297.28	113	1	1
S33	CON	2	00:02:00	19	BICF2G63047255	BICF2P1070720	27012013	28309293	1297.28	113	NA	NA
S33	UNION	2	00:02:00	19	BICF2G63047255	BICF2P1070720	27012013	28309293	1297.28	113	NA	NA
S34	EU121	EU121	-9	19	BICF2P985642	BICF2G630251793	53619216	55498305	1879.09	210	1	1*
S34	EU122	EU122	-9	19	BICF2P985642	BICF2G630251793	53619216	55498305	1879.09	210	1	1
S34	CON	2	00:02:00	19	BICF2P985642	BICF2G630251793	53619216	55498305	1879.09	210	NA	NA
S34	UNION	2	00:02:00	19	BICF2P985642	BICF2G630251793	53619216	55498305	1879.09	210	NA	NA
S35	EU121	EU121	-9	20	BICF2G630233714	BICF2G630444785	22013981	58595562	36581.6	4009	1	1*
S35	EU122	EU122	-9	20	BICF2P250483	BICF2G630444785	46797364	58595562	11798.2	1582	1	1
S35	CON	2	00:02:00	20	BICF2P250483	BICF2G630444785	46797364	58595562	11798.2	1582	NA	NA
S35	UNION	2	00:02:00	20	BICF2G630233714	BICF2G630444785	22013981	58595562	36581.6	4009	NA	NA
S36	EU121	EU121	-9	21	BICF2G630658359	CHR21_10344873	7045399	10429236	3383.84	299	1	1*
S36	EU122	EU122	-9	21	TIGRP2P279607_RS9157868	BICF2G630652582	10188559	16770179	6581.62	603	1	1
S36	CON	2	00:02:00	21	TIGRP2P279607_RS9157868	CHR21_10344873	10188559	10429236	240.678	21	NA	NA
S36	UNION	2	00:02:00	21	BICF2G630658359	BICF2G630652582	7045399	16770179	9724.78	881	NA	NA
S37	EU121	EU121	-9	21	BICF2P394080	BICF2P166540	13940502	19282500	5342	464	1	1*
S37	EU122	EU122	-9	21	TIGRP2P279607_RS9157868	BICF2G630652582	10188559	16770179	6581.62	603	1	1
S37	CON	2	00:02:00	21	BICF2P394080	BICF2G630652582	13940502	16770179	2829.68	248	NA	NA
S37	UNION	2	00:02:00	21	TIGRP2P279607_RS9157868	BICF2P166540	10188559	19282500	9093.94	819	NA	NA
S38	EU121	EU121	-9	22	BICF2G630334504	BICF2P660528	47739052	48940910	1201.86	122	1	1*
S38	EU122	EU122	-9	22	BICF2G630334504	BICF2P660528	47739052	48940910	1201.86	122	1	1
S38	CON	2	00:02:00	22	BICF2G630334504	BICF2P660528	47739052	48940910	1201.86	122	NA	NA
S38	UNION	2	00:02:00	22	BICF2G630334504	BICF2P660528	47739052	48940910	1201.86	122	NA	NA
S39	EU121	EU121	-9	23	CHRUN_JH373301_13047	BICF2S23233931	54108	42260069	42206	3790	1	1*
S39	EU122	EU122	-9	23	CHRUN_JH373301_13047	BICF2G630389944	54108	9159978	9105.87	813	1	1
S39	CON	2	00:02:00	23	CHRUN_JH373301_13047	BICF2G630389944	54108	9159978	9105.87	813	NA	NA
S39	UNION	2	00:02:00	23	CHRUN_JH373301_13047	BICF2S23233931	54108	42260069	42206	3790	NA	NA
S40	EU121	EU121	-9	23	CHRUN_JH373301_13047	BICF2S23233931	54108	42260069	42206	3790	1	1*
S40	EU122	EU122	-9	23	BICF2G630386641	BICF2G630385806	13194594	14365125	1170.53	117	1	1
S40	CON	2	00:02:00	23	BICF2G630386641	BICF2G630385806	13194594	14365125	1170.53	117	NA	NA
S40	UNION	2	00:02:00	23	CHRUN_JH373301_13047	BICF2S23233931	54108	42260069	42206	3790	NA	NA
S41	EU121	EU121	-9	24	BICF2G630841381	BICF2P787588	2329	46298118	46295.8	4566	1	1*
S41	EU122	EU122	-9	24	BICF2G630841381	BICF2P787588	2329	46298118	46295.8	4566	1	1
S41	CON	2	00:02:00	24	BICF2G630841381	BICF2P787588	2329	46298118	46295.8	4566	NA	NA
S41	UNION	2	00:02:00	24	BICF2G630841381	BICF2P787588	2329	46298118	46295.8	4566	NA	NA
S42	EU121	EU121	-9	26	BICF2G630194001	BICF2G630191119	37338269	39250987	1912.72	260	1	1*
S42	EU122	EU122	-9	26	TIGRP2P341849_RS8432576	BICF2G630191119	26494093	39250987	12756.9	1329	1	1
S42	CON	2	00:02:00	26	BICF2G630194001	BICF2G630191119	37338269	39250987	1912.72	260	NA	NA
S42	UNION	2	00:02:00	26	TIGRP2P341849_RS8432576	BICF2G630191119	26494093	39250987	12756.9	1329	NA	NA
S43	EU121	EU121	-9	28	BICF2P1161864	TIGRP2P278766_RS8517909	39639683	41723582	2083.9	239	1	1*
S43	EU122	EU122	-9	28	BICF2P836718	TIGRP2P278766_RS8517909	34180147	41723582	7543.44	800	1	1
S43	CON	2	00:02:00	28	BICF2P1161864	TIGRP2P278766_RS8517909	39639683	41723582	2083.9	239	NA	NA
S43	UNION	2	00:02:00	28	BICF2P836718	TIGRP2P278766_RS8517909	34180147	41723582	7543.44	800	NA	NA
S44	EU121	EU121	-9	29	BICF2P1433782	BICF2P647086	297133	10694647	10397.5	864	1	1*
S44	EU122	EU122	-9	29	BICF2P1433782	BICF2G630622529	297133	12096729	11799.6	995	1	1
S44	CON	2	00:02:00	29	BICF2P1433782	BICF2P647086	297133	10694647	10397.5	864	NA	NA
S44	UNION	2	00:02:00	29	BICF2P1433782	BICF2G630622529	297133	12096729	11799.6	995	NA	NA
S45	EU121	EU121	-9	30	BICF2P1120808	TIGRP2P369186_RS9188853	14948071	16592679	1644.61	169	1	1*
S45	EU122	EU122	-9	30	BICF2P1120808	TIGRP2P369186_RS9188853	14948071	16592679	1644.61	169	1	1
S45	CON	2	00:02:00	30	BICF2P1120808	TIGRP2P369186_RS9188853	14948071	16592679	1644.61	169	NA	NA
S45	UNION	2	00:02:00	30	BICF2P1120808	TIGRP2P369186_RS9188853	14948071	16592679	1644.61	169	NA	NA
S46	EU121	EU121	-9	30	BICF2G630400760	BICF2G630399838	30118355	32458523	2340.17	236	1	1*
S46	EU122	EU122	-9	30	BICF2G630400760	BICF2G630399838	30118355	32458523	2340.17	236	1	1
S46	CON	2	00:02:00	30	BICF2G630400760	BICF2G630399838	30118355	32458523	2340.17	236	NA	NA
S46	UNION	2	00:02:00	30	BICF2G630400760	BICF2G630399838	30118355	32458523	2340.17	236	NA	NA
S47	EU121	EU121	-9	31	CHR31_37131582	BICF2G630743944	37017781	38695258	1677.48	205	1	1*
S47	EU122	EU122	-9	31	BICF2P371284	CHR31_37746395	30230556	37636658	7406.1	771	1	1
S47	CON	2	00:02:00	31	CHR31_37131582	CHR31_37746395	37017781	37636658	618.878	85	NA	NA
S47	UNION	2	00:02:00	31	BICF2P371284	BICF2G630743944	30230556	38695258	8464.7	891	NA	NA
S48	EU121	EU121	-9	32	BICF2S2343631	CHR32_43908	8877392	40158046	31280.7	2792	1	1*
S48	EU122	EU122	-9	32	BICF2S2343631	BICF2P82669	8877392	25536833	16659.4	1451	1	1
S48	CON	2	00:02:00	32	BICF2S2343631	BICF2P82669	8877392	25536833	16659.4	1451	NA	NA
S48	UNION	2	00:02:00	32	BICF2S2343631	CHR32_43908	8877392	40158046	31280.7	2792	NA	NA
S49	EU121	EU121	-9	32	BICF2S2343631	CHR32_43908	8877392	40158046	31280.7	2792	1	1*
S49	EU122	EU122	-9	32	BICF2P1197413	CHR32_43908	26154468	40158046	14003.6	1283	1	1
S49	CON	2	00:02:00	32	BICF2P1197413	CHR32_43908	26154468	40158046	14003.6	1283	NA	NA
S49	UNION	2	00:02:00	32	BICF2S2343631	CHR32_43908	8877392	40158046	31280.7	2792	NA	NA
S50	EU121	EU121	-9	33	CHR33_23623408	CHR33_25781702	24269334	26414736	2145.4	255	1	1*
S50	EU122	EU122	-9	33	CHR33_23623408	CHR33_25781702	24269334	26414736	2145.4	255	1	1
S50	CON	2	00:02:00	33	CHR33_23623408	CHR33_25781702	24269334	26414736	2145.4	255	NA	NA
S50	UNION	2	00:02:00	33	CHR33_23623408	CHR33_25781702	24269334	26414736	2145.4	255	NA	NA
S51	EU121	EU121	-9	33	BICF2P177083	BICF2P885780	27627958	30978060	3350.1	404	1	1*
S51	EU122	EU122	-9	33	BICF2P177083	BICF2P885780	27627958	30978060	3350.1	404	1	1
S51	CON	2	00:02:00	33	BICF2P177083	BICF2P885780	27627958	30978060	3350.1	404	NA	NA
S51	UNION	2	00:02:00	33	BICF2P177083	BICF2P885780	27627958	30978060	3350.1	404	NA	NA
S52	EU121	EU121	-9	34	BICF2G630456311	BICF2G630454156	29434566	31806764	2372.2	208	1	1*
S52	EU122	EU122	-9	34	BICF2G630456311	BICF2G630454156	29434566	31806764	2372.2	208	1	1
S52	CON	2	00:02:00	34	BICF2G630456311	BICF2G630454156	29434566	31806764	2372.2	208	NA	NA
S52	UNION	2	00:02:00	34	BICF2G630456311	BICF2G630454156	29434566	31806764	2372.2	208	NA	NA
S53	EU121	EU121	-9	34	TIGRP2P399195_RS9254922	TIGRP2P400055_RS9210002	32551297	36538309	3987.01	419	1	1*
S53	EU122	EU122	-9	34	TIGRP2P399195_RS9254922	TIGRP2P400055_RS9210002	32551297	36538309	3987.01	419	1	1
S53	CON	2	00:02:00	34	TIGRP2P399195_RS9254922	TIGRP2P400055_RS9210002	32551297	36538309	3987.01	419	NA	NA
S53	UNION	2	00:02:00	34	TIGRP2P399195_RS9254922	TIGRP2P400055_RS9210002	32551297	36538309	3987.01	419	NA	NA
S54	EU121	EU121	-9	37	CHRUN_JH373264_247019	TIGRP2P423279_RS9236372	1591	4501892	4500.3	375	1	1*
S54	EU122	EU122	-9	37	CHRUN_JH373264_247019	TIGRP2P423279_RS9236372	1591	4501892	4500.3	375	1	1
S54	CON	2	00:02:00	37	CHRUN_JH373264_247019	TIGRP2P423279_RS9236372	1591	4501892	4500.3	375	NA	NA
S54	UNION	2	00:02:00	37	CHRUN_JH373264_247019	TIGRP2P423279_RS9236372	1591	4501892	4500.3	375	NA	NA
S55	EU121	EU121	-9	37	CHR37_6589166	BICF2P250824	6467852	15495877	9028.03	864	1	1*
S55	EU122	EU122	-9	37	CHR37_6589166	BICF2G630129324	6467852	23690904	17223.1	1601	1	1
S55	CON	2	00:02:00	37	CHR37_6589166	BICF2P250824	6467852	15495877	9028.03	864	NA	NA
S55	UNION	2	00:02:00	37	CHR37_6589166	BICF2G630129324	6467852	23690904	17223.1	1601	NA	NA
S56	EU121	EU121	-9	39	CHRX_6657486	BICF2G630536639	6620386	11766691	5146.31	431	0	1*
S56	EU122	EU122	-9	39	CHRX_6657486	CHRX_123833839	6620386	124955433	118335	6079	0	2*
S56	CON	2	00:02:00	39	CHRX_6657486	BICF2G630536639	6620386	11766691	5146.31	431	NA	NA
S56	UNION	2	00:02:00	39	CHRX_6657486	CHRX_123833839	6620386	124955433	118335	6079	NA	NA
S57	EU121	EU121	-9	39	BICF2G630536604	CHRX_123833839	11809515	124955433	113146	5643	0	1*
S57	EU122	EU122	-9	39	CHRX_6657486	CHRX_123833839	6620386	124955433	118335	6079	0	2*
S57	CON	2	00:02:00	39	BICF2G630536604	CHRX_123833839	11809515	124955433	113146	5643	NA	NA
S57	UNION	2	00:02:00	39	CHRX_6657486	CHRX_123833839	6620386	124955433	118335	6079	NA	NA
