# Supplementary material for: Polioencephalopathy in Eurasier dogs
Source: J Vet Intern Med. 2023 Dec 2;38(1):277–84. doi: 10.1111/jvim.16945 (PMC10800227; doi:10.1111/jvim.16945)
Supplement: Supplementary file 11 — Table S4. Linkage‐Homozygosity_3cases. [file JVIM-38-277-s001.xlsx]

## Sheet: Combined linkage & homozygosity
Table S1. Critical interval derived by intersecting the results from linkage analysis and homozygosity mapping. Coordinates refer to the UU_Cfam_GSD_1.0 assembly
Chromosome	Start critical interval	Stop critical interval	Size (bp)	SNP Start	SNP Stop
2	64920681	84963968	20043287	BICF2P631628	BICF2G630464809
3	19183	18710740	18691557	CHRUN_JH373233_1915593	CHR3_18576789
3	89494344	91920168	2425824	BICF2P1097235	BICF2G630361781
15	18275105	30000361	11725256	BICF2G630439948	BICF2G630433222
19	26963376	28309293	1345917	CHR19_25564745	BICF2P1070720
24	44000259	46298118	2297859	BICF2S2342291	BICF2P787588
28	41445851	41723582	277731	CHR28_40934300	TIGRP2P278766_RS8517909
32	26154468	40158046	14003578	BICF2P1197413	CHR32_43908
37	1591	4480859	4479268	CHRUN_JH373264_247019	BICF2P339911
37	6467852	15495877	9028025	CHR37_6589166	BICF2P250824
		Total	84318302

## Sheet: Linkage summary
Genome regions that showed positive LOD scores for linkage to Encephalopathy in one family with three cases
Linkage analysis	Chromosome	Start critical interval	Stop critical interval	Size (bp)	First SNV (critical interval)	Last SNV (critical interval)	Maximum LOD Score	Alpha
	1	106323418	106381772	58354	CHR1_105706063	CHR1_105764395	0.9657	1
	1	121710837	123556469	1845632	CHR1_120859799	-	1.5785	1
	2	64629124	84979418	20350294	BICF2P916782	-	1.5785	1
	3	1	18741000	18740999	-	CHR3_18607099	1.5785	1
	3	80934387	92479059	11544672	BICF2P665409	-	1.5785	1
	10	70471924	70643054	171130	CHR10_69170103	-	1.5764	1
	11	63952595	68184330	4231735	BICF2P39300	CHR11_67774213	1.5785	1
	15	181336	30000361	29819025	TIGRP2P208192_RS8673098	BICF2G630433222	1.5785	1
	19	1	21296113	21296112	-	CHR19_20034966	1.5785	1
	19	21552087	32219453	10667366	TIGRP2P262866_RS8719937	CHR19_30795213	1.5785	1
	24	19566812	20028302	461490	BICF2G630504086	BICF2G630502751	1.2202	1
	24	44000259	47712590	3712331	BICF2S2342291	BICF2G630495724	1.5785	1
	28	41445851	41733330	287479	CHR28_40934300	-	0.3875	1
	32	26141846	40225481	14083635	BICF2G630597592	-	1.5785	1
	35	1	14041734	14041733	-	BICF2S22958232	1.5785	1
	37	1	15530660	15530659	-	BICF2S2337543	1.5785	1
Total				166842646

## Sheet: Linkage (raw Merlin output)
Raw output from the Merlin parametric linkage analysis. Positions are given in Mb with respect to the UU_Cfam_GSD_1.0 reference genome assembly.
CHR	POS	LABEL	MODEL	LOD	ALPHA	HLOD
1	0.0013	0.131	Phenotype_Recessive	-8.1627	0	0
1	0.0015	0.151	Phenotype_Recessive	-8.3582	0	0
1	0.0017	0.171	Phenotype_Recessive	-8.6005	0	0
1	0.0019	0.192	Phenotype_Recessive	-8.9001	0	0
1	0.0021	0.212	Phenotype_Recessive	-9.1967	0	0
1	0.0022	0.216	Phenotype_Recessive	-9.1967	0	0
1	0.0022	0.22	Phenotype_Recessive	-9.1967	0	0
1	0.0022	0.224	Phenotype_Recessive	-9.1967	0	0
1	0.0023	0.227	Phenotype_Recessive	-9.1967	0	0
1	0.0025	0.248	Phenotype_Recessive	-9.1965	0	0
1	0.0027	0.268	Phenotype_Recessive	-9.1965	0	0
1	0.0029	0.289	Phenotype_Recessive	-9.1965	0	0
1	0.0031	0.309	Phenotype_Recessive	-9.1967	0	0
1	0.0031	0.313	Phenotype_Recessive	-9.1967	0	0
1	0.0032	0.317	Phenotype_Recessive	-9.1967	0	0
1	0.0032	0.321	Phenotype_Recessive	-9.1967	0	0
1	0.0033	0.325	Phenotype_Recessive	-9.1967	0	0
1	0.0034	0.341	Phenotype_Recessive	-9.1966	0	0
1	0.0036	0.357	Phenotype_Recessive	-9.1966	0	0
1	0.0037	0.373	Phenotype_Recessive	-9.1966	0	0
1	0.0039	0.388	Phenotype_Recessive	-9.1967	0	0
1	0.0041	0.411	Phenotype_Recessive	-9.1965	0	0
1	0.0043	0.434	Phenotype_Recessive	-9.1964	0	0
1	0.0046	0.457	Phenotype_Recessive	-9.1965	0	0
1	0.0048	0.48	Phenotype_Recessive	-9.1967	0	0
1	0.0049	0.486	Phenotype_Recessive	-9.1967	0	0
1	0.0049	0.492	Phenotype_Recessive	-9.1967	0	0
1	0.005	0.498	Phenotype_Recessive	-9.1967	0	0
1	0.005	0.504	Phenotype_Recessive	-9.1967	0	0
1	0.0061	0.615	Phenotype_Recessive	-9.1916	0	0
1	0.0073	0.725	Phenotype_Recessive	-9.1898	0	0
1	0.0084	0.836	Phenotype_Recessive	-9.1916	0	0
1	0.0095	0.947	Phenotype_Recessive	-9.1967	0	0
1	0.0098	0.981	Phenotype_Recessive	-9.1962	0	0
1	0.0102	1.016	Phenotype_Recessive	-9.1961	0	0
1	0.0105	1.05	Phenotype_Recessive	-9.1962	0	0
1	0.0108	1.085	Phenotype_Recessive	-9.1967	0	0
1	0.0109	1.087	Phenotype_Recessive	-9.1967	0	0
1	0.0109	1.089	Phenotype_Recessive	-9.1967	0	0
1	0.0109	1.091	Phenotype_Recessive	-9.1967	0	0
1	0.0109	1.092	Phenotype_Recessive	-9.1967	0	0
1	0.0119	1.19	Phenotype_Recessive	-9.1928	0	0
1	0.0129	1.287	Phenotype_Recessive	-9.1915	0	0
1	0.0138	1.384	Phenotype_Recessive	-9.1929	0	0
1	0.0148	1.481	Phenotype_Recessive	-9.1967	0	0
1	0.0154	1.538	Phenotype_Recessive	-9.1954	0	0
1	0.0159	1.595	Phenotype_Recessive	-9.195	0	0
1	0.0165	1.652	Phenotype_Recessive	-9.1954	0	0
1	0.0171	1.708	Phenotype_Recessive	-9.1967	0	0
1	0.0176	1.756	Phenotype_Recessive	-9.1958	0	0
1	0.018	1.805	Phenotype_Recessive	-9.1955	0	0
1	0.0185	1.853	Phenotype_Recessive	-9.1958	0	0
1	0.019	1.901	Phenotype_Recessive	-9.1967	0	0
1	0.019	1.903	Phenotype_Recessive	-9.1967	0	0
1	0.0191	1.905	Phenotype_Recessive	-9.1967	0	0
1	0.0191	1.907	Phenotype_Recessive	-9.1967	0	0
1	0.0191	1.91	Phenotype_Recessive	-9.1967	0	0
1	0.0192	1.918	Phenotype_Recessive	-9.1967	0	0
1	0.0193	1.926	Phenotype_Recessive	-9.1967	0	0
1	0.0193	1.934	Phenotype_Recessive	-9.1967	0	0
1	0.0194	1.942	Phenotype_Recessive	-9.1967	0	0
1	0.0195	1.954	Phenotype_Recessive	-9.1966	0	0
1	0.0197	1.966	Phenotype_Recessive	-9.1966	0	0
1	0.0198	1.978	Phenotype_Recessive	-9.1966	0	0
1	0.0199	1.989	Phenotype_Recessive	-9.1967	0	0
1	0.0203	2.027	Phenotype_Recessive	-9.1962	0	0
1	0.0206	2.064	Phenotype_Recessive	-9.196	0	0
1	0.021	2.101	Phenotype_Recessive	-9.1962	0	0
1	0.0214	2.138	Phenotype_Recessive	-9.1967	0	0
1	0.0214	2.141	Phenotype_Recessive	-9.1967	0	0
1	0.0214	2.144	Phenotype_Recessive	-9.1967	0	0
1	0.0215	2.147	Phenotype_Recessive	-9.1967	0	0
1	0.0215	2.149	Phenotype_Recessive	-9.1967	0	0
1	0.0215	2.153	Phenotype_Recessive	-9.1967	0	0
1	0.0216	2.157	Phenotype_Recessive	-9.1967	0	0
1	0.0216	2.162	Phenotype_Recessive	-9.1967	0	0
1	0.0217	2.166	Phenotype_Recessive	-9.1967	0	0
1	0.0217	2.167	Phenotype_Recessive	-9.1967	0	0
1	0.0217	2.168	Phenotype_Recessive	-9.1967	0	0
1	0.0217	2.169	Phenotype_Recessive	-9.1967	0	0
1	0.0217	2.17	Phenotype_Recessive	-9.1967	0	0
1	0.0218	2.183	Phenotype_Recessive	-9.1966	0	0
1	0.022	2.195	Phenotype_Recessive	-9.1966	0	0
1	0.0221	2.208	Phenotype_Recessive	-9.1966	0	0
1	0.0222	2.22	Phenotype_Recessive	-9.1967	0	0
1	0.0222	2.224	Phenotype_Recessive	-9.1967	0	0
1	0.0223	2.227	Phenotype_Recessive	-9.1967	0	0
1	0.0223	2.23	Phenotype_Recessive	-9.1967	0	0
1	0.0223	2.233	Phenotype_Recessive	-9.1967	0	0
1	0.0224	2.238	Phenotype_Recessive	-9.1967	0	0
1	0.0224	2.242	Phenotype_Recessive	-9.1967	0	0
1	0.0225	2.247	Phenotype_Recessive	-9.1967	0	0
1	0.0225	2.252	Phenotype_Recessive	-9.1967	0	0
1	0.0226	2.258	Phenotype_Recessive	-9.1967	0	0
1	0.0226	2.264	Phenotype_Recessive	-9.1967	0	0
1	0.0227	2.27	Phenotype_Recessive	-9.1967	0	0
1	0.0228	2.276	Phenotype_Recessive	-9.1967	0	0
1	0.0228	2.28	Phenotype_Recessive	-9.1967	0	0
1	0.0229	2.285	Phenotype_Recessive	-9.1967	0	0
1	0.0229	2.29	Phenotype_Recessive	-9.1967	0	0
1	0.023	2.295	Phenotype_Recessive	-9.1967	0	0
1	0.023	2.297	Phenotype_Recessive	-9.1967	0	0
1	0.023	2.299	Phenotype_Recessive	-9.1967	0	0
1	0.023	2.3	Phenotype_Recessive	-9.1967	0	0
1	0.023	2.302	Phenotype_Recessive	-9.1967	0	0
1	0.023	2.304	Phenotype_Recessive	-9.1967	0	0
1	0.0231	2.305	Phenotype_Recessive	-9.1967	0	0
1	0.0231	2.307	Phenotype_Recessive	-9.1967	0	0
1	0.0231	2.309	Phenotype_Recessive	-9.1967	0	0
1	0.0231	2.312	Phenotype_Recessive	-9.1967	0	0
1	0.0231	2.315	Phenotype_Recessive	-9.1967	0	0
1	0.0232	2.318	Phenotype_Recessive	-9.1967	0	0
1	0.0232	2.321	Phenotype_Recessive	-9.1967	0	0
1	0.0232	2.325	Phenotype_Recessive	-9.1967	0	0
1	0.0233	2.328	Phenotype_Recessive	-9.1967	0	0
1	0.0233	2.332	Phenotype_Recessive	-9.1967	0	0
1	0.0234	2.336	Phenotype_Recessive	-9.1967	0	0
1	0.0234	2.339	Phenotype_Recessive	-9.1967	0	0
1	0.0234	2.343	Phenotype_Recessive	-9.1967	0	0
1	0.0235	2.346	Phenotype_Recessive	-9.1967	0	0
1	0.0235	2.35	Phenotype_Recessive	-9.1967	0	0
1	0.0235	2.352	Phenotype_Recessive	-9.1967	0	0
1	0.0235	2.353	Phenotype_Recessive	-9.1967	0	0
1	0.0236	2.355	Phenotype_Recessive	-9.1967	0	0
1	0.0236	2.357	Phenotype_Recessive	-9.1967	0	0
1	0.0236	2.359	Phenotype_Recessive	-9.1967	0	0
1	0.0236	2.361	Phenotype_Recessive	-9.1967	0	0
1	0.0236	2.363	Phenotype_Recessive	-9.1967	0	0
1	0.0237	2.365	Phenotype_Recessive	-9.1967	0	0
1	0.0237	2.369	Phenotype_Recessive	-9.1967	0	0
1	0.0237	2.373	Phenotype_Recessive	-9.1967	0	0
1	0.0238	2.377	Phenotype_Recessive	-9.1967	0	0
1	0.0238	2.381	Phenotype_Recessive	-9.1967	0	0
1	0.0238	2.382	Phenotype_Recessive	-9.1967	0	0
1	0.0238	2.384	Phenotype_Recessive	-9.1967	0	0
1	0.0239	2.386	Phenotype_Recessive	-9.1967	0	0
1	0.0239	2.387	Phenotype_Recessive	-9.1967	0	0
1	0.0241	2.409	Phenotype_Recessive	-9.1965	0	0
1	0.0243	2.431	Phenotype_Recessive	-9.1965	0	0
1	0.0245	2.452	Phenotype_Recessive	-9.1965	0	0
1	0.0247	2.474	Phenotype_Recessive	-9.1967	0	0
1	0.0248	2.476	Phenotype_Recessive	-9.1967	0	0
1	0.0248	2.477	Phenotype_Recessive	-9.1967	0	0
1	0.0248	2.479	Phenotype_Recessive	-9.1967	0	0
1	0.0248	2.481	Phenotype_Recessive	-9.1967	0	0
1	0.0248	2.485	Phenotype_Recessive	-9.1967	0	0
1	0.0249	2.489	Phenotype_Recessive	-9.1967	0	0
1	0.0249	2.493	Phenotype_Recessive	-9.1967	0	0
1	0.025	2.497	Phenotype_Recessive	-9.1967	0	0
1	0.0251	2.511	Phenotype_Recessive	-9.1966	0	0
1	0.0252	2.525	Phenotype_Recessive	-9.1966	0	0
1	0.0254	2.539	Phenotype_Recessive	-9.1966	0	0
1	0.0255	2.553	Phenotype_Recessive	-9.1967	0	0
1	0.0256	2.56	Phenotype_Recessive	-9.1967	0	0
1	0.0257	2.567	Phenotype_Recessive	-9.1967	0	0
1	0.0257	2.575	Phenotype_Recessive	-9.1967	0	0
1	0.0258	2.582	Phenotype_Recessive	-9.1967	0	0
1	0.0258	2.584	Phenotype_Recessive	-9.1967	0	0
1	0.0259	2.585	Phenotype_Recessive	-9.1967	0	0
1	0.0259	2.587	Phenotype_Recessive	-9.1967	0	0
1	0.0259	2.588	Phenotype_Recessive	-9.1967	0	0
1	0.0259	2.593	Phenotype_Recessive	-9.1967	0	0
1	0.026	2.598	Phenotype_Recessive	-9.1967	0	0
1	0.026	2.603	Phenotype_Recessive	-9.1967	0	0
1	0.0261	2.608	Phenotype_Recessive	-9.1967	0	0
1	0.0262	2.617	Phenotype_Recessive	-9.1967	0	0
1	0.0263	2.627	Phenotype_Recessive	-9.1967	0	0
1	0.0264	2.636	Phenotype_Recessive	-9.1967	0	0
1	0.0265	2.646	Phenotype_Recessive	-9.1967	0	0
1	0.0265	2.651	Phenotype_Recessive	-9.1967	0	0
1	0.0266	2.656	Phenotype_Recessive	-9.1967	0	0
1	0.0266	2.66	Phenotype_Recessive	-9.1967	0	0
1	0.0267	2.665	Phenotype_Recessive	-9.1967	0	0
1	0.027	2.696	Phenotype_Recessive	-9.1963	0	0
1	0.0273	2.726	Phenotype_Recessive	-9.1962	0	0
1	0.0276	2.757	Phenotype_Recessive	-9.1963	0	0
1	0.0279	2.788	Phenotype_Recessive	-9.1967	0	0
1	0.028	2.797	Phenotype_Recessive	-9.1967	0	0
1	0.0281	2.806	Phenotype_Recessive	-9.1967	0	0
1	0.0282	2.816	Phenotype_Recessive	-9.1967	0	0
1	0.0282	2.825	Phenotype_Recessive	-9.1967	0	0
1	0.0284	2.836	Phenotype_Recessive	-9.1967	0	0
1	0.0285	2.848	Phenotype_Recessive	-9.1966	0	0
1	0.0286	2.859	Phenotype_Recessive	-9.1967	0	0
1	0.0287	2.871	Phenotype_Recessive	-9.1967	0	0
1	0.0288	2.879	Phenotype_Recessive	-9.1967	0	0
1	0.0289	2.888	Phenotype_Recessive	-9.1967	0	0
1	0.029	2.896	Phenotype_Recessive	-9.1967	0	0
1	0.029	2.904	Phenotype_Recessive	-9.1967	0	0
1	0.0294	2.945	Phenotype_Recessive	-9.1961	0	0
1	0.0298	2.985	Phenotype_Recessive	-9.1959	0	0
1	0.0302	3.025	Phenotype_Recessive	-9.1961	0	0
1	0.0306	3.065	Phenotype_Recessive	-9.1967	0	0
1	0.0307	3.069	Phenotype_Recessive	-9.1967	0	0
1	0.0307	3.074	Phenotype_Recessive	-9.1967	0	0
1	0.0308	3.079	Phenotype_Recessive	-9.1967	0	0
1	0.0308	3.084	Phenotype_Recessive	-9.1967	0	0
1	0.0309	3.088	Phenotype_Recessive	-9.1967	0	0
1	0.0309	3.093	Phenotype_Recessive	-9.1967	0	0
1	0.031	3.097	Phenotype_Recessive	-9.1967	0	0
1	0.031	3.102	Phenotype_Recessive	-9.1967	0	0
1	0.0311	3.111	Phenotype_Recessive	-9.1967	0	0
1	0.0312	3.12	Phenotype_Recessive	-9.1967	0	0
1	0.0313	3.13	Phenotype_Recessive	-9.1967	0	0
1	0.0314	3.139	Phenotype_Recessive	-9.1967	0	0
1	0.0319	3.191	Phenotype_Recessive	-9.1956	0	0
1	0.0324	3.243	Phenotype_Recessive	-9.1953	0	0
1	0.033	3.295	Phenotype_Recessive	-9.1956	0	0
1	0.0335	3.347	Phenotype_Recessive	-9.1967	0	0
1	0.0336	3.358	Phenotype_Recessive	-9.1967	0	0
1	0.0337	3.37	Phenotype_Recessive	-9.1966	0	0
1	0.0338	3.381	Phenotype_Recessive	-9.1967	0	0
1	0.0339	3.392	Phenotype_Recessive	-9.1967	0	0
1	0.034	3.402	Phenotype_Recessive	-9.1967	0	0
1	0.0341	3.412	Phenotype_Recessive	-9.1967	0	0
1	0.0342	3.421	Phenotype_Recessive	-9.1967	0	0
1	0.0343	3.431	Phenotype_Recessive	-9.1967	0	0
1	0.0345	3.446	Phenotype_Recessive	-9.1966	0	0
1	0.0346	3.462	Phenotype_Recessive	-9.1966	0	0
1	0.0348	3.477	Phenotype_Recessive	-9.1966	0	0
1	0.0349	3.493	Phenotype_Recessive	-9.1967	0	0
1	0.0351	3.512	Phenotype_Recessive	-9.1966	0	0
1	0.0353	3.532	Phenotype_Recessive	-9.1965	0	0
1	0.0355	3.552	Phenotype_Recessive	-9.1966	0	0
1	0.0357	3.571	Phenotype_Recessive	-9.1967	0	0
1	0.0358	3.582	Phenotype_Recessive	-9.1967	0	0
1	0.0359	3.592	Phenotype_Recessive	-9.1967	0	0
1	0.036	3.602	Phenotype_Recessive	-9.1967	0	0
1	0.0361	3.613	Phenotype_Recessive	-9.1967	0	0
1	0.0365	3.652	Phenotype_Recessive	-9.1961	0	0
1	0.0369	3.691	Phenotype_Recessive	-9.1959	0	0
1	0.0373	3.73	Phenotype_Recessive	-9.1961	0	0
1	0.0377	3.77	Phenotype_Recessive	-9.1967	0	0
1	0.0379	3.793	Phenotype_Recessive	-9.1965	0	0
1	0.0382	3.816	Phenotype_Recessive	-9.1964	0	0
1	0.0384	3.84	Phenotype_Recessive	-9.1965	0	0
1	0.0386	3.863	Phenotype_Recessive	-9.1967	0	0
1	0.0393	3.926	Phenotype_Recessive	-9.1951	0	0
1	0.0399	3.99	Phenotype_Recessive	-9.1946	0	0
1	0.0405	4.053	Phenotype_Recessive	-9.1951	0	0
1	0.0412	4.116	Phenotype_Recessive	-9.1967	0	0
1	0.0414	4.137	Phenotype_Recessive	-9.1965	0	0
1	0.0416	4.159	Phenotype_Recessive	-9.1965	0	0
1	0.0418	4.18	Phenotype_Recessive	-9.1965	0	0
1	0.042	4.201	Phenotype_Recessive	-9.1967	0	0
1	0.042	4.201	Phenotype_Recessive	-9.1967	0	0
1	0.042	4.202	Phenotype_Recessive	-9.1967	0	0
1	0.042	4.202	Phenotype_Recessive	-9.1967	0	0
1	0.042	4.202	Phenotype_Recessive	-9.1967	0	0
1	0.042	4.205	Phenotype_Recessive	-9.1967	0	0
1	0.0421	4.208	Phenotype_Recessive	-9.1967	0	0
1	0.0421	4.211	Phenotype_Recessive	-9.1967	0	0
1	0.0421	4.214	Phenotype_Recessive	-9.1967	0	0
1	0.0422	4.215	Phenotype_Recessive	-9.1967	0	0
1	0.0422	4.217	Phenotype_Recessive	-9.1967	0	0
1	0.0422	4.218	Phenotype_Recessive	-9.1967	0	0
1	0.0422	4.22	Phenotype_Recessive	-9.1967	0	0
1	0.0423	4.229	Phenotype_Recessive	-9.1967	0	0
1	0.0424	4.239	Phenotype_Recessive	-9.1967	0	0
1	0.0425	4.248	Phenotype_Recessive	-9.1967	0	0
1	0.0426	4.258	Phenotype_Recessive	-9.1967	0	0
1	0.0426	4.263	Phenotype_Recessive	-9.1967	0	0
1	0.0427	4.269	Phenotype_Recessive	-9.1967	0	0
1	0.0427	4.274	Phenotype_Recessive	-9.1967	0	0
1	0.0428	4.28	Phenotype_Recessive	-9.1967	0	0
1	0.0428	4.283	Phenotype_Recessive	-9.1967	0	0
1	0.0429	4.287	Phenotype_Recessive	-9.1967	0	0
1	0.0429	4.291	Phenotype_Recessive	-9.1967	0	0
1	0.0429	4.294	Phenotype_Recessive	-9.1967	0	0
1	0.0432	4.319	Phenotype_Recessive	-9.1965	0	0
1	0.0434	4.344	Phenotype_Recessive	-9.1964	0	0
1	0.0437	4.368	Phenotype_Recessive	-9.1965	0	0
1	0.0439	4.393	Phenotype_Recessive	-9.1967	0	0
1	0.0439	4.393	Phenotype_Recessive	-9.1967	0	0
1	0.0439	4.393	Phenotype_Recessive	-9.1967	0	0
1	0.0439	4.394	Phenotype_Recessive	-9.1967	0	0
1	0.0439	4.394	Phenotype_Recessive	-9.1967	0	0
1	0.044	4.395	Phenotype_Recessive	-9.1967	0	0
1	0.044	4.397	Phenotype_Recessive	-9.1967	0	0
1	0.044	4.399	Phenotype_Recessive	-9.1967	0	0
1	0.044	4.4	Phenotype_Recessive	-9.1967	0	0
1	0.0441	4.406	Phenotype_Recessive	-9.1967	0	0
1	0.0441	4.412	Phenotype_Recessive	-9.1967	0	0
1	0.0442	4.418	Phenotype_Recessive	-9.1967	0	0
1	0.0442	4.424	Phenotype_Recessive	-9.1967	0	0
1	0.0443	4.426	Phenotype_Recessive	-9.1967	0	0
1	0.0443	4.429	Phenotype_Recessive	-9.1967	0	0
1	0.0443	4.431	Phenotype_Recessive	-9.1967	0	0
1	0.0443	4.433	Phenotype_Recessive	-9.1967	0	0
1	0.0444	4.436	Phenotype_Recessive	-9.1967	0	0
1	0.0444	4.439	Phenotype_Recessive	-9.1967	0	0
1	0.0444	4.441	Phenotype_Recessive	-9.1967	0	0
1	0.0444	4.444	Phenotype_Recessive	-9.1967	0	0
1	0.0445	4.445	Phenotype_Recessive	-9.1967	0	0
1	0.0445	4.447	Phenotype_Recessive	-9.1967	0	0
1	0.0445	4.448	Phenotype_Recessive	-9.1967	0	0
1	0.0445	4.449	Phenotype_Recessive	-9.1967	0	0
1	0.0445	4.452	Phenotype_Recessive	-9.1967	0	0
1	0.0445	4.454	Phenotype_Recessive	-9.1967	0	0
1	0.0446	4.457	Phenotype_Recessive	-9.1967	0	0
1	0.0446	4.459	Phenotype_Recessive	-9.1967	0	0
1	0.0446	4.463	Phenotype_Recessive	-9.1967	0	0
1	0.0447	4.466	Phenotype_Recessive	-9.1967	0	0
1	0.0447	4.47	Phenotype_Recessive	-9.1967	0	0
1	0.0447	4.473	Phenotype_Recessive	-9.1967	0	0
1	0.0448	4.479	Phenotype_Recessive	-9.1967	0	0
1	0.0449	4.485	Phenotype_Recessive	-9.1967	0	0
1	0.0449	4.491	Phenotype_Recessive	-9.1967	0	0
1	0.045	4.497	Phenotype_Recessive	-9.1967	0	0
1	0.0451	4.51	Phenotype_Recessive	-9.1966	0	0
1	0.0452	4.523	Phenotype_Recessive	-9.1966	0	0
1	0.0454	4.536	Phenotype_Recessive	-9.1966	0	0
1	0.0455	4.549	Phenotype_Recessive	-9.1967	0	0
1	0.0455	4.553	Phenotype_Recessive	-9.1967	0	0
1	0.0456	4.557	Phenotype_Recessive	-9.1967	0	0
1	0.0456	4.561	Phenotype_Recessive	-9.1967	0	0
1	0.0456	4.565	Phenotype_Recessive	-9.1967	0	0
1	0.0457	4.567	Phenotype_Recessive	-9.1967	0	0
1	0.0457	4.57	Phenotype_Recessive	-9.1967	0	0
1	0.0457	4.572	Phenotype_Recessive	-9.1967	0	0
1	0.0457	4.575	Phenotype_Recessive	-9.1967	0	0
1	0.0458	4.576	Phenotype_Recessive	-9.1967	0	0
1	0.0458	4.577	Phenotype_Recessive	-9.1967	0	0
1	0.0458	4.579	Phenotype_Recessive	-9.1967	0	0
1	0.0458	4.58	Phenotype_Recessive	-9.1967	0	0
1	0.0459	4.587	Phenotype_Recessive	-9.1967	0	0
1	0.0459	4.595	Phenotype_Recessive	-9.1967	0	0
1	0.046	4.602	Phenotype_Recessive	-9.1967	0	0
1	0.0461	4.609	Phenotype_Recessive	-9.1967	0	0
1	0.0462	4.616	Phenotype_Recessive	-9.1967	0	0
1	0.0462	4.623	Phenotype_Recessive	-9.1967	0	0
1	0.0463	4.63	Phenotype_Recessive	-9.1967	0	0
1	0.0464	4.637	Phenotype_Recessive	-9.1967	0	0
1	0.0464	4.641	Phenotype_Recessive	-9.1967	0	0
1	0.0465	4.646	Phenotype_Recessive	-9.1967	0	0
1	0.0465	4.65	Phenotype_Recessive	-9.1967	0	0
1	0.0465	4.655	Phenotype_Recessive	-9.1967	0	0
1	0.0467	4.666	Phenotype_Recessive	-9.1967	0	0
1	0.0468	4.677	Phenotype_Recessive	-9.1966	0	0
1	0.0469	4.688	Phenotype_Recessive	-9.1967	0	0
1	0.047	4.699	Phenotype_Recessive	-9.1967	0	0
1	0.047	4.705	Phenotype_Recessive	-9.1967	0	0
1	0.0471	4.711	Phenotype_Recessive	-9.1967	0	0
1	0.0472	4.716	Phenotype_Recessive	-9.1967	0	0
1	0.0472	4.722	Phenotype_Recessive	-9.1967	0	0
1	0.0472	4.724	Phenotype_Recessive	-9.1967	0	0
1	0.0473	4.727	Phenotype_Recessive	-9.1967	0	0
1	0.0473	4.729	Phenotype_Recessive	-9.1967	0	0
1	0.0473	4.731	Phenotype_Recessive	-9.1967	0	0
1	0.0473	4.733	Phenotype_Recessive	-9.1967	0	0
1	0.0473	4.735	Phenotype_Recessive	-9.1967	0	0
1	0.0474	4.737	Phenotype_Recessive	-9.1967	0	0
1	0.0474	4.738	Phenotype_Recessive	-9.1967	0	0
1	0.0475	4.75	Phenotype_Recessive	-9.1967	0	0
1	0.0476	4.761	Phenotype_Recessive	-9.1966	0	0
1	0.0477	4.772	Phenotype_Recessive	-9.1967	0	0
1	0.0478	4.783	Phenotype_Recessive	-9.1967	0	0
1	0.048	4.803	Phenotype_Recessive	-9.1966	0	0
1	0.0482	4.822	Phenotype_Recessive	-9.1965	0	0
1	0.0484	4.841	Phenotype_Recessive	-9.1966	0	0
1	0.0486	4.861	Phenotype_Recessive	-9.1967	0	0
1	0.0486	4.862	Phenotype_Recessive	-9.1967	0	0
1	0.0486	4.864	Phenotype_Recessive	-9.1967	0	0
1	0.0487	4.866	Phenotype_Recessive	-9.1967	0	0
1	0.0487	4.867	Phenotype_Recessive	-9.1967	0	0
1	0.0487	4.872	Phenotype_Recessive	-9.1967	0	0
1	0.0488	4.877	Phenotype_Recessive	-9.1967	0	0
1	0.0488	4.882	Phenotype_Recessive	-9.1967	0	0
1	0.0489	4.887	Phenotype_Recessive	-9.1967	0	0
1	0.049	4.897	Phenotype_Recessive	-9.1967	0	0
1	0.0491	4.907	Phenotype_Recessive	-9.1967	0	0
1	0.0492	4.916	Phenotype_Recessive	-9.1967	0	0
1	0.0493	4.926	Phenotype_Recessive	-9.1967	0	0
1	0.0494	4.945	Phenotype_Recessive	-9.1966	0	0
1	0.0496	4.963	Phenotype_Recessive	-9.1965	0	0
1	0.0498	4.982	Phenotype_Recessive	-9.1966	0	0
1	0.05	5.001	Phenotype_Recessive	-9.1967	0	0
1	0.05	5.002	Phenotype_Recessive	-9.1967	0	0
1	0.05	5.003	Phenotype_Recessive	-9.1967	0	0
1	0.05	5.003	Phenotype_Recessive	-9.1967	0	0
1	0.05	5.004	Phenotype_Recessive	-9.1967	0	0
1	0.0501	5.005	Phenotype_Recessive	-9.1967	0	0
1	0.0501	5.006	Phenotype_Recessive	-9.1967	0	0
1	0.0501	5.006	Phenotype_Recessive	-9.1967	0	0
1	0.0501	5.007	Phenotype_Recessive	-9.1967	0	0
1	0.0501	5.01	Phenotype_Recessive	-9.1967	0	0
1	0.0501	5.013	Phenotype_Recessive	-9.1967	0	0
1	0.0502	5.015	Phenotype_Recessive	-9.1967	0	0
1	0.0502	5.018	Phenotype_Recessive	-9.1967	0	0
1	0.0502	5.022	Phenotype_Recessive	-9.1967	0	0
1	0.0503	5.026	Phenotype_Recessive	-9.1967	0	0
1	0.0503	5.029	Phenotype_Recessive	-9.1967	0	0
1	0.0503	5.033	Phenotype_Recessive	-9.1967	0	0
1	0.0504	5.041	Phenotype_Recessive	-9.1967	0	0
1	0.0505	5.05	Phenotype_Recessive	-9.1967	0	0
1	0.0506	5.058	Phenotype_Recessive	-9.1967	0	0
1	0.0507	5.066	Phenotype_Recessive	-9.1967	0	0
1	0.0507	5.067	Phenotype_Recessive	-9.1967	0	0
1	0.0507	5.067	Phenotype_Recessive	-9.1967	0	0
1	0.0507	5.068	Phenotype_Recessive	-9.1967	0	0
1	0.0507	5.069	Phenotype_Recessive	-9.1967	0	0
1	0.0507	5.073	Phenotype_Recessive	-9.1967	0	0
1	0.0508	5.076	Phenotype_Recessive	-9.1967	0	0
1	0.0508	5.08	Phenotype_Recessive	-9.1967	0	0
1	0.0508	5.084	Phenotype_Recessive	-9.1967	0	0
1	0.0509	5.089	Phenotype_Recessive	-9.1967	0	0
1	0.0509	5.093	Phenotype_Recessive	-9.1967	0	0
1	0.051	5.098	Phenotype_Recessive	-9.1967	0	0
1	0.051	5.103	Phenotype_Recessive	-9.1967	0	0
1	0.0511	5.11	Phenotype_Recessive	-9.1967	0	0
1	0.0512	5.117	Phenotype_Recessive	-9.1967	0	0
1	0.0512	5.124	Phenotype_Recessive	-9.1967	0	0
1	0.0513	5.131	Phenotype_Recessive	-9.1967	0	0
1	0.0513	5.132	Phenotype_Recessive	-9.1967	0	0
1	0.0513	5.132	Phenotype_Recessive	-9.1967	0	0
1	0.0513	5.133	Phenotype_Recessive	-9.1967	0	0
1	0.0513	5.134	Phenotype_Recessive	-9.1967	0	0
1	0.0514	5.143	Phenotype_Recessive	-9.1967	0	0
1	0.0515	5.152	Phenotype_Recessive	-9.1967	0	0
1	0.0516	5.162	Phenotype_Recessive	-9.1967	0	0
1	0.0517	5.171	Phenotype_Recessive	-9.1967	0	0
1	0.0517	5.171	Phenotype_Recessive	-9.1967	0	0
1	0.0517	5.172	Phenotype_Recessive	-9.1967	0	0
1	0.0517	5.172	Phenotype_Recessive	-9.1967	0	0
1	0.0517	5.173	Phenotype_Recessive	-9.1967	0	0
1	0.0518	5.176	Phenotype_Recessive	-9.1967	0	0
1	0.0518	5.179	Phenotype_Recessive	-9.1967	0	0
1	0.0518	5.182	Phenotype_Recessive	-9.1967	0	0
1	0.0519	5.185	Phenotype_Recessive	-9.1967	0	0
1	0.0519	5.193	Phenotype_Recessive	-9.1967	0	0
1	0.052	5.201	Phenotype_Recessive	-9.1967	0	0
1	0.0521	5.209	Phenotype_Recessive	-9.1967	0	0
1	0.0522	5.217	Phenotype_Recessive	-9.1967	0	0
1	0.0524	5.242	Phenotype_Recessive	-9.1965	0	0
1	0.0527	5.267	Phenotype_Recessive	-9.1964	0	0
1	0.0529	5.292	Phenotype_Recessive	-9.1965	0	0
1	0.0532	5.317	Phenotype_Recessive	-9.1967	0	0
1	0.0532	5.319	Phenotype_Recessive	-9.1967	0	0
1	0.0532	5.322	Phenotype_Recessive	-9.1967	0	0
1	0.0532	5.325	Phenotype_Recessive	-9.1967	0	0
1	0.0533	5.328	Phenotype_Recessive	-9.1967	0	0
1	0.0534	5.337	Phenotype_Recessive	-9.1967	0	0
1	0.0535	5.347	Phenotype_Recessive	-9.1967	0	0
1	0.0536	5.357	Phenotype_Recessive	-9.1967	0	0
1	0.0537	5.367	Phenotype_Recessive	-9.1967	0	0
1	0.0537	5.37	Phenotype_Recessive	-9.1967	0	0
1	0.0537	5.374	Phenotype_Recessive	-9.1967	0	0
1	0.0538	5.378	Phenotype_Recessive	-9.1967	0	0
1	0.0538	5.381	Phenotype_Recessive	-9.1967	0	0
1	0.054	5.398	Phenotype_Recessive	-9.1966	0	0
1	0.0541	5.414	Phenotype_Recessive	-9.1966	0	0
1	0.0543	5.43	Phenotype_Recessive	-9.1966	0	0
1	0.0545	5.447	Phenotype_Recessive	-9.1967	0	0
1	0.0545	5.45	Phenotype_Recessive	-9.1967	0	0
1	0.0545	5.454	Phenotype_Recessive	-9.1967	0	0
1	0.0546	5.458	Phenotype_Recessive	-9.1967	0	0
1	0.0546	5.461	Phenotype_Recessive	-9.1967	0	0
1	0.0552	5.517	Phenotype_Recessive	-9.1955	0	0
1	0.0557	5.573	Phenotype_Recessive	-9.1951	0	0
1	0.0563	5.628	Phenotype_Recessive	-9.1955	0	0
1	0.0568	5.684	Phenotype_Recessive	-9.1967	0	0
1	0.0569	5.687	Phenotype_Recessive	-9.1967	0	0
1	0.0569	5.69	Phenotype_Recessive	-9.1967	0	0
1	0.0569	5.693	Phenotype_Recessive	-9.1967	0	0
1	0.057	5.697	Phenotype_Recessive	-9.1967	0	0
1	0.057	5.704	Phenotype_Recessive	-9.1967	0	0
1	0.0571	5.712	Phenotype_Recessive	-9.1967	0	0
1	0.0572	5.719	Phenotype_Recessive	-9.1967	0	0
1	0.0573	5.727	Phenotype_Recessive	-9.1967	0	0
1	0.0579	5.786	Phenotype_Recessive	-9.1953	0	0
1	0.0585	5.845	Phenotype_Recessive	-9.1948	0	0
1	0.059	5.905	Phenotype_Recessive	-9.1953	0	0
1	0.0596	5.964	Phenotype_Recessive	-9.1967	0	0
1	0.0597	5.966	Phenotype_Recessive	-9.1967	0	0
1	0.0597	5.967	Phenotype_Recessive	-9.1967	0	0
1	0.0597	5.969	Phenotype_Recessive	-9.1967	0	0
1	0.0597	5.97	Phenotype_Recessive	-9.1967	0	0
1	0.0597	5.974	Phenotype_Recessive	-9.1967	0	0
1	0.0598	5.978	Phenotype_Recessive	-9.1967	0	0
1	0.0598	5.983	Phenotype_Recessive	-9.1967	0	0
1	0.0599	5.987	Phenotype_Recessive	-9.1967	0	0
1	0.0599	5.989	Phenotype_Recessive	-9.1967	0	0
1	0.0599	5.991	Phenotype_Recessive	-9.1967	0	0
1	0.0599	5.992	Phenotype_Recessive	-9.1967	0	0
1	0.0599	5.994	Phenotype_Recessive	-9.1967	0	0
1	0.0603	6.034	Phenotype_Recessive	-9.1961	0	0
1	0.0607	6.074	Phenotype_Recessive	-9.1959	0	0
1	0.0611	6.114	Phenotype_Recessive	-9.1961	0	0
1	0.0615	6.154	Phenotype_Recessive	-9.1967	0	0
1	0.0616	6.157	Phenotype_Recessive	-9.1967	0	0
1	0.0616	6.16	Phenotype_Recessive	-9.1967	0	0
1	0.0616	6.163	Phenotype_Recessive	-9.1967	0	0
1	0.0617	6.165	Phenotype_Recessive	-9.1967	0	0
1	0.0617	6.169	Phenotype_Recessive	-9.1967	0	0
1	0.0617	6.173	Phenotype_Recessive	-9.1967	0	0
1	0.0618	6.177	Phenotype_Recessive	-9.1967	0	0
1	0.0618	6.18	Phenotype_Recessive	-9.1967	0	0
1	0.0618	6.182	Phenotype_Recessive	-9.1967	0	0
1	0.0618	6.184	Phenotype_Recessive	-9.1967	0	0
1	0.0619	6.186	Phenotype_Recessive	-9.1967	0	0
1	0.0619	6.188	Phenotype_Recessive	-9.1967	0	0
1	0.0619	6.195	Phenotype_Recessive	-9.1967	0	0
1	0.062	6.201	Phenotype_Recessive	-9.1967	0	0
1	0.0621	6.208	Phenotype_Recessive	-9.1967	0	0
1	0.0621	6.214	Phenotype_Recessive	-9.1967	0	0
1	0.0622	6.217	Phenotype_Recessive	-9.1967	0	0
1	0.0622	6.22	Phenotype_Recessive	-9.1967	0	0
1	0.0622	6.222	Phenotype_Recessive	-9.1967	0	0
1	0.0622	6.225	Phenotype_Recessive	-9.1967	0	0
1	0.0623	6.227	Phenotype_Recessive	-9.1967	0	0
1	0.0623	6.23	Phenotype_Recessive	-9.1967	0	0
1	0.0623	6.233	Phenotype_Recessive	-9.1967	0	0
1	0.0624	6.235	Phenotype_Recessive	-9.1967	0	0
1	0.0624	6.238	Phenotype_Recessive	-9.1967	0	0
1	0.0624	6.24	Phenotype_Recessive	-9.1967	0	0
1	0.0624	6.242	Phenotype_Recessive	-9.1967	0	0
1	0.0624	6.245	Phenotype_Recessive	-9.1967	0	0
1	0.0625	6.246	Phenotype_Recessive	-9.1967	0	0
1	0.0625	6.248	Phenotype_Recessive	-9.1967	0	0
1	0.0625	6.249	Phenotype_Recessive	-9.1967	0	0
1	0.0625	6.251	Phenotype_Recessive	-9.1967	0	0
1	0.0627	6.269	Phenotype_Recessive	-9.1966	0	0
1	0.0629	6.287	Phenotype_Recessive	-9.1965	0	0
1	0.0631	6.305	Phenotype_Recessive	-9.1966	0	0
1	0.0632	6.323	Phenotype_Recessive	-9.1967	0	0
1	0.0633	6.325	Phenotype_Recessive	-9.1967	0	0
1	0.0633	6.327	Phenotype_Recessive	-9.1967	0	0
1	0.0633	6.329	Phenotype_Recessive	-9.1967	0	0
1	0.0633	6.331	Phenotype_Recessive	-9.1967	0	0
1	0.0633	6.333	Phenotype_Recessive	-9.1967	0	0
1	0.0634	6.335	Phenotype_Recessive	-9.1967	0	0
1	0.0634	6.338	Phenotype_Recessive	-9.1967	0	0
1	0.0634	6.34	Phenotype_Recessive	-9.1967	0	0
1	0.0634	6.343	Phenotype_Recessive	-9.1967	0	0
1	0.0635	6.345	Phenotype_Recessive	-9.1967	0	0
1	0.0635	6.348	Phenotype_Recessive	-9.1967	0	0
1	0.0635	6.35	Phenotype_Recessive	-9.1967	0	0
1	0.0636	6.358	Phenotype_Recessive	-9.1966	0	0
1	0.0637	6.367	Phenotype_Recessive	-9.1966	0	0
1	0.0638	6.375	Phenotype_Recessive	-9.1965	0	0
1	0.0638	6.384	Phenotype_Recessive	-9.1965	0	0
1	0.0639	6.387	Phenotype_Recessive	-9.1965	0	0
1	0.0639	6.39	Phenotype_Recessive	-9.1965	0	0
1	0.0639	6.392	Phenotype_Recessive	-9.1965	0	0
1	0.064	6.395	Phenotype_Recessive	-9.1965	0	0
1	0.064	6.398	Phenotype_Recessive	-9.1964	0	0
1	0.064	6.4	Phenotype_Recessive	-9.1964	0	0
1	0.064	6.402	Phenotype_Recessive	-9.1964	0	0
1	0.064	6.405	Phenotype_Recessive	-9.1964	0	0
1	0.0642	6.417	Phenotype_Recessive	-9.1965	0	0
1	0.0643	6.429	Phenotype_Recessive	-9.1965	0	0
1	0.0644	6.44	Phenotype_Recessive	-9.1966	0	0
1	0.0645	6.452	Phenotype_Recessive	-9.1967	0	0
1	0.0646	6.457	Phenotype_Recessive	-9.1967	0	0
1	0.0646	6.462	Phenotype_Recessive	-9.1967	0	0
1	0.0647	6.467	Phenotype_Recessive	-9.1967	0	0
1	0.0647	6.472	Phenotype_Recessive	-9.1967	0	0
1	0.0647	6.474	Phenotype_Recessive	-9.1967	0	0
1	0.0648	6.476	Phenotype_Recessive	-9.1967	0	0
1	0.0648	6.477	Phenotype_Recessive	-9.1967	0	0
1	0.0648	6.479	Phenotype_Recessive	-9.1967	0	0
1	0.0648	6.482	Phenotype_Recessive	-9.1967	0	0
1	0.0649	6.485	Phenotype_Recessive	-9.1967	0	0
1	0.0649	6.488	Phenotype_Recessive	-9.1967	0	0
1	0.0649	6.491	Phenotype_Recessive	-9.1967	0	0
1	0.0649	6.493	Phenotype_Recessive	-9.1967	0	0
1	0.065	6.495	Phenotype_Recessive	-9.1967	0	0
1	0.065	6.497	Phenotype_Recessive	-9.1967	0	0
1	0.065	6.5	Phenotype_Recessive	-9.1967	0	0
1	0.065	6.504	Phenotype_Recessive	-9.1967	0	0
1	0.0651	6.507	Phenotype_Recessive	-9.1967	0	0
1	0.0651	6.511	Phenotype_Recessive	-9.1967	0	0
1	0.0652	6.515	Phenotype_Recessive	-9.1967	0	0
1	0.0652	6.521	Phenotype_Recessive	-9.1967	0	0
1	0.0653	6.527	Phenotype_Recessive	-9.1967	0	0
1	0.0653	6.533	Phenotype_Recessive	-9.1967	0	0
1	0.0654	6.539	Phenotype_Recessive	-9.1967	0	0
1	0.0655	6.545	Phenotype_Recessive	-9.1967	0	0
1	0.0655	6.552	Phenotype_Recessive	-9.1967	0	0
1	0.0656	6.559	Phenotype_Recessive	-9.1966	0	0
1	0.0657	6.565	Phenotype_Recessive	-9.1966	0	0
1	0.0657	6.568	Phenotype_Recessive	-9.1966	0	0
1	0.0657	6.572	Phenotype_Recessive	-9.1966	0	0
1	0.0657	6.575	Phenotype_Recessive	-9.1966	0	0
1	0.0658	6.578	Phenotype_Recessive	-9.1966	0	0
1	0.0659	6.585	Phenotype_Recessive	-9.1966	0	0
1	0.0659	6.592	Phenotype_Recessive	-9.1966	0	0
1	0.066	6.6	Phenotype_Recessive	-9.1966	0	0
1	0.0661	6.607	Phenotype_Recessive	-9.1966	0	0
1	0.0662	6.615	Phenotype_Recessive	-9.1966	0	0
1	0.0662	6.624	Phenotype_Recessive	-9.1966	0	0
1	0.0663	6.632	Phenotype_Recessive	-9.1966	0	0
1	0.0664	6.64	Phenotype_Recessive	-9.1966	0	0
1	0.0664	6.643	Phenotype_Recessive	-9.1966	0	0
1	0.0665	6.647	Phenotype_Recessive	-9.1966	0	0
1	0.0665	6.65	Phenotype_Recessive	-9.1966	0	0
1	0.0665	6.654	Phenotype_Recessive	-9.1967	0	0
1	0.0666	6.659	Phenotype_Recessive	-9.1966	0	0
1	0.0666	6.664	Phenotype_Recessive	-9.1966	0	0
1	0.0667	6.669	Phenotype_Recessive	-9.1967	0	0
1	0.0667	6.675	Phenotype_Recessive	-9.1967	0	0
1	0.0668	6.681	Phenotype_Recessive	-9.1967	0	0
1	0.0669	6.688	Phenotype_Recessive	-9.1967	0	0
1	0.0669	6.695	Phenotype_Recessive	-9.1967	0	0
1	0.067	6.701	Phenotype_Recessive	-9.1967	0	0
1	0.0671	6.706	Phenotype_Recessive	-9.1967	0	0
1	0.0671	6.71	Phenotype_Recessive	-9.1967	0	0
1	0.0671	6.715	Phenotype_Recessive	-9.1967	0	0
1	0.0672	6.719	Phenotype_Recessive	-9.1967	0	0
1	0.0672	6.724	Phenotype_Recessive	-9.1967	0	0
1	0.0673	6.728	Phenotype_Recessive	-9.1967	0	0
1	0.0673	6.732	Phenotype_Recessive	-9.1967	0	0
1	0.0674	6.737	Phenotype_Recessive	-9.1967	0	0
1	0.0674	6.739	Phenotype_Recessive	-9.1967	0	0
1	0.0674	6.742	Phenotype_Recessive	-9.1967	0	0
1	0.0674	6.745	Phenotype_Recessive	-9.1967	0	0
1	0.0675	6.748	Phenotype_Recessive	-9.1967	0	0
1	0.0675	6.751	Phenotype_Recessive	-9.1967	0	0
1	0.0676	6.755	Phenotype_Recessive	-9.1967	0	0
1	0.0676	6.759	Phenotype_Recessive	-9.1967	0	0
1	0.0676	6.763	Phenotype_Recessive	-9.1967	0	0
1	0.0676	6.763	Phenotype_Recessive	-9.1967	0	0
1	0.0676	6.763	Phenotype_Recessive	-9.1967	0	0
1	0.0676	6.763	Phenotype_Recessive	-9.1967	0	0
1	0.0676	6.764	Phenotype_Recessive	-9.1967	0	0
1	0.0678	6.776	Phenotype_Recessive	-9.1966	0	0
1	0.0679	6.789	Phenotype_Recessive	-9.1965	0	0
1	0.068	6.801	Phenotype_Recessive	-9.1965	0	0
1	0.0681	6.814	Phenotype_Recessive	-9.1965	0	0
1	0.0682	6.816	Phenotype_Recessive	-9.1965	0	0
1	0.0682	6.818	Phenotype_Recessive	-9.1965	0	0
1	0.0682	6.821	Phenotype_Recessive	-9.1965	0	0
1	0.0682	6.823	Phenotype_Recessive	-9.1965	0	0
1	0.0683	6.829	Phenotype_Recessive	-9.1965	0	0
1	0.0683	6.835	Phenotype_Recessive	-9.1965	0	0
1	0.0684	6.84	Phenotype_Recessive	-9.1965	0	0
1	0.0685	6.846	Phenotype_Recessive	-9.1966	0	0
1	0.0685	6.85	Phenotype_Recessive	-9.1966	0	0
1	0.0686	6.855	Phenotype_Recessive	-9.1966	0	0
1	0.0686	6.86	Phenotype_Recessive	-9.1967	0	0
1	0.0686	6.865	Phenotype_Recessive	-9.1967	0	0
1	0.0687	6.867	Phenotype_Recessive	-9.1967	0	0
1	0.0687	6.87	Phenotype_Recessive	-9.1967	0	0
1	0.0687	6.873	Phenotype_Recessive	-9.1967	0	0
1	0.0688	6.875	Phenotype_Recessive	-9.1967	0	0
1	0.0688	6.878	Phenotype_Recessive	-9.1967	0	0
1	0.0688	6.88	Phenotype_Recessive	-9.1967	0	0
1	0.0688	6.883	Phenotype_Recessive	-9.1967	0	0
1	0.0689	6.885	Phenotype_Recessive	-9.1967	0	0
1	0.0689	6.892	Phenotype_Recessive	-9.1967	0	0
1	0.069	6.898	Phenotype_Recessive	-9.1967	0	0
1	0.0691	6.905	Phenotype_Recessive	-9.1967	0	0
1	0.0691	6.912	Phenotype_Recessive	-9.1967	0	0
1	0.0691	6.913	Phenotype_Recessive	-9.1967	0	0
1	0.0692	6.915	Phenotype_Recessive	-9.1967	0	0
1	0.0692	6.917	Phenotype_Recessive	-9.1967	0	0
1	0.0692	6.919	Phenotype_Recessive	-9.1967	0	0
1	0.0695	6.949	Phenotype_Recessive	-9.1963	0	0
1	0.0698	6.979	Phenotype_Recessive	-9.1961	0	0
1	0.0701	7.01	Phenotype_Recessive	-9.1962	0	0
1	0.0704	7.04	Phenotype_Recessive	-9.1965	0	0
1	0.0704	7.044	Phenotype_Recessive	-9.1965	0	0
1	0.0705	7.049	Phenotype_Recessive	-9.1966	0	0
1	0.0705	7.053	Phenotype_Recessive	-9.1967	0	0
1	0.0706	7.057	Phenotype_Recessive	-9.1967	0	0
1	0.0706	7.061	Phenotype_Recessive	-9.1967	0	0
1	0.0706	7.064	Phenotype_Recessive	-9.1967	0	0
1	0.0707	7.067	Phenotype_Recessive	-9.1967	0	0
1	0.0707	7.07	Phenotype_Recessive	-9.1967	0	0
1	0.0708	7.076	Phenotype_Recessive	-9.1967	0	0
1	0.0708	7.083	Phenotype_Recessive	-9.1967	0	0
1	0.0709	7.089	Phenotype_Recessive	-9.1967	0	0
1	0.0709	7.095	Phenotype_Recessive	-9.1967	0	0
1	0.0711	7.107	Phenotype_Recessive	-9.1966	0	0
1	0.0712	7.119	Phenotype_Recessive	-9.1966	0	0
1	0.0713	7.131	Phenotype_Recessive	-9.1967	0	0
1	0.0714	7.144	Phenotype_Recessive	-9.1967	0	0
1	0.0715	7.148	Phenotype_Recessive	-9.1967	0	0
1	0.0715	7.153	Phenotype_Recessive	-9.1967	0	0
1	0.0716	7.158	Phenotype_Recessive	-9.1967	0	0
1	0.0716	7.163	Phenotype_Recessive	-9.1967	0	0
1	0.0717	7.171	Phenotype_Recessive	-9.1967	0	0
1	0.0718	7.179	Phenotype_Recessive	-9.1967	0	0
1	0.0719	7.188	Phenotype_Recessive	-9.1967	0	0
1	0.072	7.196	Phenotype_Recessive	-9.1967	0	0
1	0.072	7.198	Phenotype_Recessive	-9.1967	0	0
1	0.072	7.199	Phenotype_Recessive	-9.1967	0	0
1	0.072	7.201	Phenotype_Recessive	-9.1967	0	0
1	0.072	7.203	Phenotype_Recessive	-9.1967	0	0
1	0.0721	7.208	Phenotype_Recessive	-9.1967	0	0
1	0.0721	7.212	Phenotype_Recessive	-9.1967	0	0
1	0.0722	7.216	Phenotype_Recessive	-9.1967	0	0
1	0.0722	7.221	Phenotype_Recessive	-9.1967	0	0
1	0.0723	7.234	Phenotype_Recessive	-9.1966	0	0
1	0.0725	7.248	Phenotype_Recessive	-9.1966	0	0
1	0.0726	7.262	Phenotype_Recessive	-9.1966	0	0
1	0.0728	7.275	Phenotype_Recessive	-9.1967	0	0
1	0.0728	7.276	Phenotype_Recessive	-9.1967	0	0
1	0.0728	7.277	Phenotype_Recessive	-9.1967	0	0
1	0.0728	7.278	Phenotype_Recessive	-9.1967	0	0
1	0.0728	7.278	Phenotype_Recessive	-9.1967	0	0
1	0.0728	7.284	Phenotype_Recessive	-9.1967	0	0
1	0.0729	7.29	Phenotype_Recessive	-9.1967	0	0
1	0.073	7.295	Phenotype_Recessive	-9.1967	0	0
1	0.073	7.301	Phenotype_Recessive	-9.1967	0	0
1	0.073	7.302	Phenotype_Recessive	-9.1967	0	0
1	0.073	7.304	Phenotype_Recessive	-9.1967	0	0
1	0.0731	7.305	Phenotype_Recessive	-9.1967	0	0
1	0.0731	7.306	Phenotype_Recessive	-9.1967	0	0
1	0.0731	7.314	Phenotype_Recessive	-9.1967	0	0
1	0.0732	7.322	Phenotype_Recessive	-9.1967	0	0
1	0.0733	7.329	Phenotype_Recessive	-9.1967	0	0
1	0.0734	7.337	Phenotype_Recessive	-9.1967	0	0
1	0.0734	7.342	Phenotype_Recessive	-9.1967	0	0
1	0.0735	7.347	Phenotype_Recessive	-9.1967	0	0
1	0.0735	7.352	Phenotype_Recessive	-9.1967	0	0
1	0.0736	7.357	Phenotype_Recessive	-9.1967	0	0
1	0.0736	7.36	Phenotype_Recessive	-9.1967	0	0
1	0.0736	7.363	Phenotype_Recessive	-9.1967	0	0
1	0.0737	7.366	Phenotype_Recessive	-9.1967	0	0
1	0.0737	7.369	Phenotype_Recessive	-9.1967	0	0
1	0.0737	7.371	Phenotype_Recessive	-9.1967	0	0
1	0.0737	7.373	Phenotype_Recessive	-9.1967	0	0
1	0.0738	7.376	Phenotype_Recessive	-9.1967	0	0
1	0.0738	7.378	Phenotype_Recessive	-9.1967	0	0
1	0.0741	7.415	Phenotype_Recessive	-9.1962	0	0
1	0.0745	7.452	Phenotype_Recessive	-9.196	0	0
1	0.0749	7.489	Phenotype_Recessive	-9.1962	0	0
1	0.0753	7.526	Phenotype_Recessive	-9.1967	0	0
1	0.0753	7.529	Phenotype_Recessive	-9.1967	0	0
1	0.0753	7.533	Phenotype_Recessive	-9.1967	0	0
1	0.0754	7.537	Phenotype_Recessive	-9.1967	0	0
1	0.0754	7.54	Phenotype_Recessive	-9.1967	0	0
1	0.0755	7.548	Phenotype_Recessive	-9.1967	0	0
1	0.0756	7.556	Phenotype_Recessive	-9.1967	0	0
1	0.0756	7.564	Phenotype_Recessive	-9.1966	0	0
1	0.0757	7.572	Phenotype_Recessive	-9.1967	0	0
1	0.0757	7.573	Phenotype_Recessive	-9.1967	0	0
1	0.0757	7.573	Phenotype_Recessive	-9.1967	0	0
1	0.0757	7.574	Phenotype_Recessive	-9.1967	0	0
1	0.0757	7.574	Phenotype_Recessive	-9.1967	0	0
1	0.0758	7.579	Phenotype_Recessive	-9.1967	0	0
1	0.0758	7.583	Phenotype_Recessive	-9.1967	0	0
1	0.0759	7.587	Phenotype_Recessive	-9.1967	0	0
1	0.0759	7.591	Phenotype_Recessive	-9.1967	0	0
1	0.0759	7.593	Phenotype_Recessive	-9.1967	0	0
1	0.0759	7.595	Phenotype_Recessive	-9.1967	0	0
1	0.076	7.597	Phenotype_Recessive	-9.1967	0	0
1	0.076	7.599	Phenotype_Recessive	-9.1967	0	0
1	0.0761	7.609	Phenotype_Recessive	-9.1967	0	0
1	0.0762	7.619	Phenotype_Recessive	-9.1967	0	0
1	0.0763	7.628	Phenotype_Recessive	-9.1967	0	0
1	0.0764	7.638	Phenotype_Recessive	-9.1967	0	0
1	0.0766	7.661	Phenotype_Recessive	-9.1964	0	0
1	0.0768	7.683	Phenotype_Recessive	-9.1962	0	0
1	0.0771	7.706	Phenotype_Recessive	-9.1961	0	0
1	0.0773	7.728	Phenotype_Recessive	-9.1961	0	0
1	0.0773	7.732	Phenotype_Recessive	-9.1961	0	0
1	0.0774	7.735	Phenotype_Recessive	-9.1962	0	0
1	0.0774	7.738	Phenotype_Recessive	-9.1962	0	0
1	0.0774	7.742	Phenotype_Recessive	-9.1962	0	0
1	0.0774	7.744	Phenotype_Recessive	-9.1962	0	0
1	0.0775	7.746	Phenotype_Recessive	-9.1962	0	0
1	0.0775	7.748	Phenotype_Recessive	-9.1962	0	0
1	0.0775	7.751	Phenotype_Recessive	-9.1963	0	0
1	0.0775	7.753	Phenotype_Recessive	-9.1963	0	0
1	0.0776	7.756	Phenotype_Recessive	-9.1963	0	0
1	0.0776	7.759	Phenotype_Recessive	-9.1963	0	0
1	0.0776	7.761	Phenotype_Recessive	-9.1963	0	0
1	0.0777	7.769	Phenotype_Recessive	-9.1964	0	0
1	0.0778	7.776	Phenotype_Recessive	-9.1965	0	0
1	0.0778	7.783	Phenotype_Recessive	-9.1965	0	0
1	0.0779	7.791	Phenotype_Recessive	-9.1966	0	0
1	0.0779	7.795	Phenotype_Recessive	-9.1966	0	0
1	0.078	7.799	Phenotype_Recessive	-9.1966	0	0
1	0.078	7.803	Phenotype_Recessive	-9.1966	0	0
1	0.0781	7.807	Phenotype_Recessive	-9.1966	0	0
1	0.0783	7.833	Phenotype_Recessive	-9.1964	0	0
1	0.0786	7.859	Phenotype_Recessive	-9.1963	0	0
1	0.0789	7.886	Phenotype_Recessive	-9.1964	0	0
1	0.0791	7.912	Phenotype_Recessive	-9.1967	0	0
1	0.0792	7.92	Phenotype_Recessive	-9.1967	0	0
1	0.0793	7.929	Phenotype_Recessive	-9.1967	0	0
1	0.0794	7.938	Phenotype_Recessive	-9.1967	0	0
1	0.0795	7.946	Phenotype_Recessive	-9.1967	0	0
1	0.0795	7.947	Phenotype_Recessive	-9.1967	0	0
1	0.0795	7.947	Phenotype_Recessive	-9.1967	0	0
1	0.0795	7.947	Phenotype_Recessive	-9.1967	0	0
1	0.0795	7.948	Phenotype_Recessive	-9.1967	0	0
1	0.0796	7.956	Phenotype_Recessive	-9.1967	0	0
1	0.0796	7.965	Phenotype_Recessive	-9.1966	0	0
1	0.0797	7.974	Phenotype_Recessive	-9.1966	0	0
1	0.0798	7.982	Phenotype_Recessive	-9.1966	0	0
1	0.0798	7.982	Phenotype_Recessive	-9.1966	0	0
1	0.0798	7.982	Phenotype_Recessive	-9.1966	0	0
1	0.0798	7.982	Phenotype_Recessive	-9.1966	0	0
1	0.0798	7.983	Phenotype_Recessive	-9.1966	0	0
1	0.0799	7.987	Phenotype_Recessive	-9.1966	0	0
1	0.0799	7.992	Phenotype_Recessive	-9.1966	0	0
1	0.08	7.997	Phenotype_Recessive	-9.1966	0	0
1	0.08	8.002	Phenotype_Recessive	-9.1966	0	0
1	0.08	8.002	Phenotype_Recessive	-9.1966	0	0
1	0.08	8.002	Phenotype_Recessive	-9.1966	0	0
1	0.08	8.002	Phenotype_Recessive	-9.1966	0	0
1	0.08	8.002	Phenotype_Recessive	-9.1966	0	0
1	0.0801	8.007	Phenotype_Recessive	-9.1966	0	0
1	0.0801	8.013	Phenotype_Recessive	-9.1966	0	0
1	0.0802	8.018	Phenotype_Recessive	-9.1967	0	0
1	0.0802	8.024	Phenotype_Recessive	-9.1967	0	0
1	0.0802	8.025	Phenotype_Recessive	-9.1967	0	0
1	0.0803	8.026	Phenotype_Recessive	-9.1967	0	0
1	0.0803	8.028	Phenotype_Recessive	-9.1967	0	0
1	0.0803	8.029	Phenotype_Recessive	-9.1967	0	0
1	0.0803	8.033	Phenotype_Recessive	-9.1967	0	0
1	0.0804	8.037	Phenotype_Recessive	-9.1967	0	0
1	0.0804	8.041	Phenotype_Recessive	-9.1967	0	0
1	0.0804	8.045	Phenotype_Recessive	-9.1967	0	0
1	0.0805	8.054	Phenotype_Recessive	-9.1967	0	0
1	0.0806	8.063	Phenotype_Recessive	-9.1966	0	0
1	0.0807	8.073	Phenotype_Recessive	-9.1966	0	0
1	0.0808	8.082	Phenotype_Recessive	-9.1966	0	0
1	0.0809	8.088	Phenotype_Recessive	-9.1966	0	0
1	0.0809	8.094	Phenotype_Recessive	-9.1967	0	0
1	0.081	8.1	Phenotype_Recessive	-9.1967	0	0
1	0.0811	8.106	Phenotype_Recessive	-9.1967	0	0
1	0.0811	8.109	Phenotype_Recessive	-9.1967	0	0
1	0.0811	8.111	Phenotype_Recessive	-9.1967	0	0
1	0.0811	8.114	Phenotype_Recessive	-9.1967	0	0
1	0.0812	8.117	Phenotype_Recessive	-9.1967	0	0
1	0.0812	8.121	Phenotype_Recessive	-9.1967	0	0
1	0.0812	8.125	Phenotype_Recessive	-9.1967	0	0
1	0.0813	8.129	Phenotype_Recessive	-9.1967	0	0
1	0.0813	8.133	Phenotype_Recessive	-9.1967	0	0
1	0.0813	8.135	Phenotype_Recessive	-9.1967	0	0
1	0.0814	8.136	Phenotype_Recessive	-9.1967	0	0
1	0.0814	8.138	Phenotype_Recessive	-9.1967	0	0
1	0.0814	8.139	Phenotype_Recessive	-9.1967	0	0
1	0.0815	8.146	Phenotype_Recessive	-9.1967	0	0
1	0.0815	8.152	Phenotype_Recessive	-9.1967	0	0
1	0.0816	8.158	Phenotype_Recessive	-9.1967	0	0
1	0.0816	8.165	Phenotype_Recessive	-9.1967	0	0
1	0.0817	8.17	Phenotype_Recessive	-9.1966	0	0
1	0.0818	8.176	Phenotype_Recessive	-9.1966	0	0
1	0.0818	8.181	Phenotype_Recessive	-9.1966	0	0
1	0.0819	8.186	Phenotype_Recessive	-9.1966	0	0
1	0.082	8.203	Phenotype_Recessive	-9.1965	0	0
1	0.0822	8.219	Phenotype_Recessive	-9.1965	0	0
1	0.0824	8.235	Phenotype_Recessive	-9.1965	0	0
1	0.0825	8.251	Phenotype_Recessive	-9.1966	0	0
1	0.0826	8.261	Phenotype_Recessive	-9.1966	0	0
1	0.0827	8.271	Phenotype_Recessive	-9.1966	0	0
1	0.0828	8.28	Phenotype_Recessive	-9.1966	0	0
1	0.0829	8.29	Phenotype_Recessive	-9.1966	0	0
1	0.083	8.296	Phenotype_Recessive	-9.1966	0	0
1	0.083	8.301	Phenotype_Recessive	-9.1966	0	0
1	0.0831	8.307	Phenotype_Recessive	-9.1966	0	0
1	0.0831	8.313	Phenotype_Recessive	-9.1966	0	0
1	0.0832	8.32	Phenotype_Recessive	-9.1966	0	0
1	0.0833	8.328	Phenotype_Recessive	-9.1967	0	0
1	0.0834	8.335	Phenotype_Recessive	-9.1967	0	0
1	0.0834	8.343	Phenotype_Recessive	-9.1967	0	0
1	0.0834	8.344	Phenotype_Recessive	-9.1967	0	0
1	0.0834	8.344	Phenotype_Recessive	-9.1967	0	0
1	0.0834	8.345	Phenotype_Recessive	-9.1967	0	0
1	0.0835	8.346	Phenotype_Recessive	-9.1967	0	0
1	0.0835	8.346	Phenotype_Recessive	-9.1967	0	0
1	0.0835	8.346	Phenotype_Recessive	-9.1967	0	0
1	0.0835	8.346	Phenotype_Recessive	-9.1967	0	0
1	0.0835	8.346	Phenotype_Recessive	-9.1967	0	0
1	0.0836	8.363	Phenotype_Recessive	-9.1966	0	0
1	0.0838	8.381	Phenotype_Recessive	-9.1965	0	0
1	0.084	8.399	Phenotype_Recessive	-9.1965	0	0
1	0.0842	8.416	Phenotype_Recessive	-9.1966	0	0
1	0.0843	8.425	Phenotype_Recessive	-9.1966	0	0
1	0.0843	8.434	Phenotype_Recessive	-9.1966	0	0
1	0.0844	8.443	Phenotype_Recessive	-9.1966	0	0
1	0.0845	8.452	Phenotype_Recessive	-9.1966	0	0
1	0.0846	8.455	Phenotype_Recessive	-9.1966	0	0
1	0.0846	8.458	Phenotype_Recessive	-9.1966	0	0
1	0.0846	8.462	Phenotype_Recessive	-9.1966	0	0
1	0.0847	8.465	Phenotype_Recessive	-9.1967	0	0
1	0.0847	8.468	Phenotype_Recessive	-9.1967	0	0
1	0.0847	8.471	Phenotype_Recessive	-9.1967	0	0
1	0.0847	8.474	Phenotype_Recessive	-9.1967	0	0
1	0.0848	8.477	Phenotype_Recessive	-9.1967	0	0
1	0.0848	8.479	Phenotype_Recessive	-9.1967	0	0
1	0.0848	8.481	Phenotype_Recessive	-9.1967	0	0
1	0.0848	8.484	Phenotype_Recessive	-9.1967	0	0
1	0.0849	8.486	Phenotype_Recessive	-9.1967	0	0
1	0.085	8.498	Phenotype_Recessive	-9.1966	0	0
1	0.0851	8.511	Phenotype_Recessive	-9.1966	0	0
1	0.0852	8.524	Phenotype_Recessive	-9.1966	0	0
1	0.0854	8.537	Phenotype_Recessive	-9.1967	0	0
1	0.0854	8.545	Phenotype_Recessive	-9.1966	0	0
1	0.0855	8.553	Phenotype_Recessive	-9.1965	0	0
1	0.0856	8.56	Phenotype_Recessive	-9.1965	0	0
1	0.0857	8.568	Phenotype_Recessive	-9.1964	0	0
1	0.0857	8.572	Phenotype_Recessive	-9.1964	0	0
1	0.0858	8.576	Phenotype_Recessive	-9.1964	0	0
1	0.0858	8.58	Phenotype_Recessive	-9.1963	0	0
1	0.0858	8.583	Phenotype_Recessive	-9.1963	0	0
1	0.0859	8.592	Phenotype_Recessive	-9.1962	0	0
1	0.086	8.6	Phenotype_Recessive	-9.1962	0	0
1	0.0861	8.608	Phenotype_Recessive	-9.1961	0	0
1	0.0862	8.617	Phenotype_Recessive	-9.1961	0	0
1	0.0862	8.619	Phenotype_Recessive	-9.1961	0	0
1	0.0862	8.621	Phenotype_Recessive	-9.1961	0	0
1	0.0862	8.624	Phenotype_Recessive	-9.1961	0	0
1	0.0863	8.626	Phenotype_Recessive	-9.196	0	0
1	0.0864	8.645	Phenotype_Recessive	-9.1958	0	0
1	0.0866	8.664	Phenotype_Recessive	-9.1957	0	0
1	0.0868	8.683	Phenotype_Recessive	-9.1957	0	0
1	0.087	8.701	Phenotype_Recessive	-9.1958	0	0
1	0.0871	8.709	Phenotype_Recessive	-9.1958	0	0
1	0.0872	8.717	Phenotype_Recessive	-9.1958	0	0
1	0.0873	8.725	Phenotype_Recessive	-9.1958	0	0
1	0.0873	8.733	Phenotype_Recessive	-9.1958	0	0
1	0.0874	8.743	Phenotype_Recessive	-9.1958	0	0
1	0.0875	8.753	Phenotype_Recessive	-9.1958	0	0
1	0.0876	8.763	Phenotype_Recessive	-9.1958	0	0
1	0.0877	8.773	Phenotype_Recessive	-9.1959	0	0
1	0.088	8.804	Phenotype_Recessive	-9.1957	0	0
1	0.0884	8.835	Phenotype_Recessive	-9.1958	0	0
1	0.0887	8.866	Phenotype_Recessive	-9.1961	0	0
1	0.089	8.897	Phenotype_Recessive	-9.1967	0	0
1	0.089	8.899	Phenotype_Recessive	-9.1967	0	0
1	0.089	8.901	Phenotype_Recessive	-9.1967	0	0
1	0.089	8.903	Phenotype_Recessive	-9.1967	0	0
1	0.0891	8.905	Phenotype_Recessive	-9.1967	0	0
1	0.0891	8.908	Phenotype_Recessive	-9.1967	0	0
1	0.0891	8.91	Phenotype_Recessive	-9.1967	0	0
1	0.0891	8.913	Phenotype_Recessive	-9.1967	0	0
1	0.0892	8.915	Phenotype_Recessive	-9.1967	0	0
1	0.0894	8.938	Phenotype_Recessive	-9.1964	0	0
1	0.0896	8.961	Phenotype_Recessive	-9.1963	0	0
1	0.0898	8.985	Phenotype_Recessive	-9.1963	0	0
1	0.0901	9.008	Phenotype_Recessive	-9.1964	0	0
1	0.0901	9.011	Phenotype_Recessive	-9.1964	0	0
1	0.0901	9.014	Phenotype_Recessive	-9.1965	0	0
1	0.0902	9.017	Phenotype_Recessive	-9.1965	0	0
1	0.0902	9.021	Phenotype_Recessive	-9.1965	0	0
1	0.0903	9.025	Phenotype_Recessive	-9.1965	0	0
1	0.0903	9.029	Phenotype_Recessive	-9.1966	0	0
1	0.0903	9.034	Phenotype_Recessive	-9.1966	0	0
1	0.0904	9.038	Phenotype_Recessive	-9.1966	0	0
1	0.0904	9.04	Phenotype_Recessive	-9.1966	0	0
1	0.0904	9.042	Phenotype_Recessive	-9.1966	0	0
1	0.0904	9.043	Phenotype_Recessive	-9.1966	0	0
1	0.0904	9.045	Phenotype_Recessive	-9.1966	0	0
1	0.0907	9.071	Phenotype_Recessive	-9.1963	0	0
1	0.091	9.097	Phenotype_Recessive	-9.1962	0	0
1	0.0912	9.123	Phenotype_Recessive	-9.1962	0	0
1	0.0915	9.149	Phenotype_Recessive	-9.1964	0	0
1	0.0915	9.152	Phenotype_Recessive	-9.1964	0	0
1	0.0916	9.156	Phenotype_Recessive	-9.1964	0	0
1	0.0916	9.159	Phenotype_Recessive	-9.1965	0	0
1	0.0916	9.162	Phenotype_Recessive	-9.1965	0	0
1	0.0917	9.169	Phenotype_Recessive	-9.1965	0	0
1	0.0918	9.175	Phenotype_Recessive	-9.1965	0	0
1	0.0918	9.181	Phenotype_Recessive	-9.1965	0	0
1	0.0919	9.188	Phenotype_Recessive	-9.1965	0	0
1	0.092	9.195	Phenotype_Recessive	-9.1965	0	0
1	0.092	9.203	Phenotype_Recessive	-9.1966	0	0
1	0.0921	9.21	Phenotype_Recessive	-9.1966	0	0
1	0.0922	9.218	Phenotype_Recessive	-9.1967	0	0
1	0.0922	9.221	Phenotype_Recessive	-9.1967	0	0
1	0.0922	9.224	Phenotype_Recessive	-9.1967	0	0
1	0.0923	9.227	Phenotype_Recessive	-9.1967	0	0
1	0.0923	9.23	Phenotype_Recessive	-9.1967	0	0
1	0.0923	9.23	Phenotype_Recessive	-9.1967	0	0
1	0.0923	9.23	Phenotype_Recessive	-9.1967	0	0
1	0.0923	9.231	Phenotype_Recessive	-9.1967	0	0
1	0.0923	9.231	Phenotype_Recessive	-9.1967	0	0
1	0.0923	9.231	Phenotype_Recessive	-9.1967	0	0
1	0.0923	9.231	Phenotype_Recessive	-9.1967	0	0
1	0.0923	9.232	Phenotype_Recessive	-9.1967	0	0
1	0.0923	9.232	Phenotype_Recessive	-9.1967	0	0
1	0.0923	9.232	Phenotype_Recessive	-9.1967	0	0
1	0.0923	9.232	Phenotype_Recessive	-9.1967	0	0
1	0.0923	9.232	Phenotype_Recessive	-9.1967	0	0
1	0.0923	9.232	Phenotype_Recessive	-9.1967	0	0
1	0.0923	9.235	Phenotype_Recessive	-9.1967	0	0
1	0.0924	9.237	Phenotype_Recessive	-9.1967	0	0
1	0.0924	9.239	Phenotype_Recessive	-9.1967	0	0
1	0.0924	9.241	Phenotype_Recessive	-9.1967	0	0
1	0.0924	9.241	Phenotype_Recessive	-9.1967	0	0
1	0.0924	9.241	Phenotype_Recessive	-9.1967	0	0
1	0.0924	9.242	Phenotype_Recessive	-9.1967	0	0
1	0.0924	9.242	Phenotype_Recessive	-9.1967	0	0
1	0.0924	9.245	Phenotype_Recessive	-9.1967	0	0
1	0.0925	9.247	Phenotype_Recessive	-9.1967	0	0
1	0.0925	9.25	Phenotype_Recessive	-9.1967	0	0
1	0.0925	9.252	Phenotype_Recessive	-9.1967	0	0
1	0.0926	9.26	Phenotype_Recessive	-9.1967	0	0
1	0.0927	9.268	Phenotype_Recessive	-9.1967	0	0
1	0.0928	9.277	Phenotype_Recessive	-9.1967	0	0
1	0.0929	9.285	Phenotype_Recessive	-9.1967	0	0
1	0.093	9.298	Phenotype_Recessive	-9.1967	0	0
1	0.0931	9.311	Phenotype_Recessive	-9.1966	0	0
1	0.0932	9.324	Phenotype_Recessive	-9.1967	0	0
1	0.0934	9.337	Phenotype_Recessive	-9.1967	0	0
1	0.0936	9.359	Phenotype_Recessive	-9.1965	0	0
1	0.0938	9.381	Phenotype_Recessive	-9.1965	0	0
1	0.094	9.403	Phenotype_Recessive	-9.1965	0	0
1	0.0942	9.424	Phenotype_Recessive	-9.1967	0	0
1	0.0944	9.441	Phenotype_Recessive	-9.1966	0	0
1	0.0946	9.458	Phenotype_Recessive	-9.1966	0	0
1	0.0948	9.475	Phenotype_Recessive	-9.1966	0	0
1	0.0949	9.492	Phenotype_Recessive	-9.1967	0	0
1	0.095	9.496	Phenotype_Recessive	-9.1967	0	0
1	0.095	9.499	Phenotype_Recessive	-9.1967	0	0
1	0.095	9.502	Phenotype_Recessive	-9.1967	0	0
1	0.0951	9.506	Phenotype_Recessive	-9.1967	0	0
1	0.0951	9.512	Phenotype_Recessive	-9.1967	0	0
1	0.0952	9.518	Phenotype_Recessive	-9.1967	0	0
1	0.0952	9.525	Phenotype_Recessive	-9.1967	0	0
1	0.0953	9.531	Phenotype_Recessive	-9.1967	0	0
1	0.0954	9.537	Phenotype_Recessive	-9.1967	0	0
1	0.0954	9.543	Phenotype_Recessive	-9.1967	0	0
1	0.0955	9.549	Phenotype_Recessive	-9.1967	0	0
1	0.0955	9.554	Phenotype_Recessive	-9.1967	0	0
1	0.0957	9.567	Phenotype_Recessive	-9.1966	0	0
1	0.0958	9.581	Phenotype_Recessive	-9.1966	0	0
1	0.0959	9.594	Phenotype_Recessive	-9.1966	0	0
1	0.0961	9.607	Phenotype_Recessive	-9.1967	0	0
1	0.0961	9.61	Phenotype_Recessive	-9.1967	0	0
1	0.0961	9.613	Phenotype_Recessive	-9.1967	0	0
1	0.0962	9.617	Phenotype_Recessive	-9.1967	0	0
1	0.0962	9.62	Phenotype_Recessive	-9.1967	0	0
1	0.0962	9.623	Phenotype_Recessive	-9.1967	0	0
1	0.0963	9.626	Phenotype_Recessive	-9.1967	0	0
1	0.0963	9.629	Phenotype_Recessive	-9.1967	0	0
1	0.0963	9.632	Phenotype_Recessive	-9.1967	0	0
1	0.0963	9.634	Phenotype_Recessive	-9.1967	0	0
1	0.0964	9.637	Phenotype_Recessive	-9.1967	0	0
1	0.0964	9.639	Phenotype_Recessive	-9.1967	0	0
1	0.0964	9.641	Phenotype_Recessive	-9.1967	0	0
1	0.0965	9.653	Phenotype_Recessive	-9.1966	0	0
1	0.0966	9.664	Phenotype_Recessive	-9.1966	0	0
1	0.0968	9.676	Phenotype_Recessive	-9.1965	0	0
1	0.0969	9.687	Phenotype_Recessive	-9.1966	0	0
1	0.0969	9.691	Phenotype_Recessive	-9.1966	0	0
1	0.0969	9.694	Phenotype_Recessive	-9.1966	0	0
1	0.097	9.697	Phenotype_Recessive	-9.1966	0	0
1	0.097	9.701	Phenotype_Recessive	-9.1966	0	0
1	0.0971	9.705	Phenotype_Recessive	-9.1966	0	0
1	0.0971	9.71	Phenotype_Recessive	-9.1966	0	0
1	0.0971	9.714	Phenotype_Recessive	-9.1966	0	0
1	0.0972	9.718	Phenotype_Recessive	-9.1967	0	0
1	0.0972	9.72	Phenotype_Recessive	-9.1967	0	0
1	0.0972	9.721	Phenotype_Recessive	-9.1967	0	0
1	0.0972	9.723	Phenotype_Recessive	-9.1967	0	0
1	0.0972	9.724	Phenotype_Recessive	-9.1966	0	0
1	0.0973	9.733	Phenotype_Recessive	-9.1966	0	0
1	0.0974	9.741	Phenotype_Recessive	-9.1966	0	0
1	0.0975	9.749	Phenotype_Recessive	-9.1966	0	0
1	0.0976	9.757	Phenotype_Recessive	-9.1966	0	0
1	0.0976	9.763	Phenotype_Recessive	-9.1966	0	0
1	0.0977	9.768	Phenotype_Recessive	-9.1966	0	0
1	0.0977	9.774	Phenotype_Recessive	-9.1966	0	0
1	0.0978	9.78	Phenotype_Recessive	-9.1966	0	0
1	0.098	9.795	Phenotype_Recessive	-9.1964	0	0
1	0.0981	9.81	Phenotype_Recessive	-9.1963	0	0
1	0.0983	9.825	Phenotype_Recessive	-9.1963	0	0
1	0.0984	9.84	Phenotype_Recessive	-9.1963	0	0
1	0.0984	9.844	Phenotype_Recessive	-9.1963	0	0
1	0.0985	9.847	Phenotype_Recessive	-9.1963	0	0
1	0.0985	9.851	Phenotype_Recessive	-9.1963	0	0
1	0.0985	9.854	Phenotype_Recessive	-9.1963	0	0
1	0.0986	9.856	Phenotype_Recessive	-9.1963	0	0
1	0.0986	9.858	Phenotype_Recessive	-9.1964	0	0
1	0.0986	9.86	Phenotype_Recessive	-9.1964	0	0
1	0.0986	9.862	Phenotype_Recessive	-9.1964	0	0
1	0.0987	9.869	Phenotype_Recessive	-9.1964	0	0
1	0.0988	9.876	Phenotype_Recessive	-9.1964	0	0
1	0.0988	9.883	Phenotype_Recessive	-9.1965	0	0
1	0.0989	9.89	Phenotype_Recessive	-9.1966	0	0
1	0.0989	9.893	Phenotype_Recessive	-9.1966	0	0
1	0.099	9.897	Phenotype_Recessive	-9.1966	0	0
1	0.099	9.9	Phenotype_Recessive	-9.1967	0	0
1	0.099	9.903	Phenotype_Recessive	-9.1967	0	0
1	0.099	9.905	Phenotype_Recessive	-9.1967	0	0
1	0.0991	9.906	Phenotype_Recessive	-9.1967	0	0
1	0.0991	9.908	Phenotype_Recessive	-9.1967	0	0
1	0.0991	9.91	Phenotype_Recessive	-9.1967	0	0
1	0.0991	9.914	Phenotype_Recessive	-9.1967	0	0
1	0.0992	9.918	Phenotype_Recessive	-9.1967	0	0
1	0.0992	9.922	Phenotype_Recessive	-9.1967	0	0
1	0.0993	9.926	Phenotype_Recessive	-9.1967	0	0
1	0.0997	9.966	Phenotype_Recessive	-9.1958	0	0
1	0.1001	10.007	Phenotype_Recessive	-9.1953	0	0
1	0.1005	10.048	Phenotype_Recessive	-9.1953	0	0
1	0.1009	10.089	Phenotype_Recessive	-9.1957	0	0
1	0.1009	10.09	Phenotype_Recessive	-9.1957	0	0
1	0.1009	10.091	Phenotype_Recessive	-9.1958	0	0
1	0.1009	10.092	Phenotype_Recessive	-9.1958	0	0
1	0.1009	10.092	Phenotype_Recessive	-9.1958	0	0
1	0.1011	10.106	Phenotype_Recessive	-9.1959	0	0
1	0.1012	10.12	Phenotype_Recessive	-9.196	0	0
1	0.1013	10.133	Phenotype_Recessive	-9.1962	0	0
1	0.1015	10.147	Phenotype_Recessive	-9.1964	0	0
1	0.1017	10.167	Phenotype_Recessive	-9.1962	0	0
1	0.1019	10.188	Phenotype_Recessive	-9.1961	0	0
1	0.1021	10.208	Phenotype_Recessive	-9.1961	0	0
1	0.1023	10.229	Phenotype_Recessive	-9.1962	0	0
1	0.1023	10.23	Phenotype_Recessive	-9.1962	0	0
1	0.1023	10.232	Phenotype_Recessive	-9.1962	0	0
1	0.1023	10.233	Phenotype_Recessive	-9.1962	0	0
1	0.1023	10.234	Phenotype_Recessive	-9.1962	0	0
1	0.1024	10.241	Phenotype_Recessive	-9.1962	0	0
1	0.1025	10.248	Phenotype_Recessive	-9.1962	0	0
1	0.1026	10.256	Phenotype_Recessive	-9.1962	0	0
1	0.1026	10.263	Phenotype_Recessive	-9.1963	0	0
1	0.1027	10.269	Phenotype_Recessive	-9.1963	0	0
1	0.1028	10.275	Phenotype_Recessive	-9.1963	0	0
1	0.1028	10.281	Phenotype_Recessive	-9.1963	0	0
1	0.1029	10.288	Phenotype_Recessive	-9.1963	0	0
1	0.1029	10.291	Phenotype_Recessive	-9.1963	0	0
1	0.1029	10.295	Phenotype_Recessive	-9.1964	0	0
1	0.103	10.298	Phenotype_Recessive	-9.1964	0	0
1	0.103	10.302	Phenotype_Recessive	-9.1964	0	0
1	0.1031	10.312	Phenotype_Recessive	-9.1964	0	0
1	0.1032	10.321	Phenotype_Recessive	-9.1964	0	0
1	0.1033	10.331	Phenotype_Recessive	-9.1965	0	0
1	0.1034	10.34	Phenotype_Recessive	-9.1966	0	0
1	0.1035	10.345	Phenotype_Recessive	-9.1966	0	0
1	0.1035	10.35	Phenotype_Recessive	-9.1966	0	0
1	0.1035	10.355	Phenotype_Recessive	-9.1967	0	0
1	0.1036	10.36	Phenotype_Recessive	-9.1967	0	0
1	0.1036	10.363	Phenotype_Recessive	-9.1967	0	0
1	0.1037	10.366	Phenotype_Recessive	-9.1967	0	0
1	0.1037	10.369	Phenotype_Recessive	-9.1967	0	0
1	0.1037	10.372	Phenotype_Recessive	-9.1967	0	0
1	0.1038	10.376	Phenotype_Recessive	-9.1966	0	0
1	0.1038	10.38	Phenotype_Recessive	-9.1966	0	0
1	0.1038	10.384	Phenotype_Recessive	-9.1966	0	0
1	0.1039	10.388	Phenotype_Recessive	-9.1966	0	0
1	0.1043	10.426	Phenotype_Recessive	-9.1958	0	0
1	0.1046	10.464	Phenotype_Recessive	-9.1953	0	0
1	0.105	10.501	Phenotype_Recessive	-9.1952	0	0
1	0.1054	10.539	Phenotype_Recessive	-9.1955	0	0
1	0.1056	10.559	Phenotype_Recessive	-9.1956	0	0
1	0.1058	10.579	Phenotype_Recessive	-9.1959	0	0
1	0.106	10.599	Phenotype_Recessive	-9.1963	0	0
1	0.1062	10.619	Phenotype_Recessive	-9.1967	0	0
1	0.1065	10.649	Phenotype_Recessive	-9.1963	0	0
1	0.1068	10.68	Phenotype_Recessive	-9.1962	0	0
1	0.1071	10.711	Phenotype_Recessive	-9.1963	0	0
1	0.1074	10.741	Phenotype_Recessive	-9.1966	0	0
1	0.1074	10.741	Phenotype_Recessive	-9.1966	0	0
1	0.1074	10.741	Phenotype_Recessive	-9.1966	0	0
1	0.1074	10.742	Phenotype_Recessive	-9.1966	0	0
1	0.1074	10.742	Phenotype_Recessive	-9.1966	0	0
1	0.1074	10.744	Phenotype_Recessive	-9.1966	0	0
1	0.1075	10.747	Phenotype_Recessive	-9.1966	0	0
1	0.1075	10.75	Phenotype_Recessive	-9.1967	0	0
1	0.1075	10.753	Phenotype_Recessive	-9.1967	0	0
1	0.1076	10.757	Phenotype_Recessive	-9.1966	0	0
1	0.1076	10.761	Phenotype_Recessive	-9.1966	0	0
1	0.1076	10.765	Phenotype_Recessive	-9.1966	0	0
1	0.1077	10.769	Phenotype_Recessive	-9.1966	0	0
1	0.1079	10.789	Phenotype_Recessive	-9.1963	0	0
1	0.1081	10.809	Phenotype_Recessive	-9.1961	0	0
1	0.1083	10.83	Phenotype_Recessive	-9.1961	0	0
1	0.1085	10.85	Phenotype_Recessive	-9.1961	0	0
1	0.1085	10.853	Phenotype_Recessive	-9.1961	0	0
1	0.1086	10.856	Phenotype_Recessive	-9.1961	0	0
1	0.1086	10.859	Phenotype_Recessive	-9.1961	0	0
1	0.1086	10.862	Phenotype_Recessive	-9.1961	0	0
1	0.1091	10.908	Phenotype_Recessive	-9.1952	0	0
1	0.1095	10.955	Phenotype_Recessive	-9.195	0	0
1	0.11	11.001	Phenotype_Recessive	-9.1953	0	0
1	0.1105	11.047	Phenotype_Recessive	-9.1962	0	0
1	0.1106	11.061	Phenotype_Recessive	-9.1963	0	0
1	0.1107	11.074	Phenotype_Recessive	-9.1963	0	0
1	0.1109	11.087	Phenotype_Recessive	-9.1965	0	0
1	0.111	11.101	Phenotype_Recessive	-9.1966	0	0
1	0.111	11.103	Phenotype_Recessive	-9.1966	0	0
1	0.1111	11.106	Phenotype_Recessive	-9.1966	0	0
1	0.1111	11.109	Phenotype_Recessive	-9.1967	0	0
1	0.1111	11.111	Phenotype_Recessive	-9.1967	0	0
1	0.1112	11.124	Phenotype_Recessive	-9.1966	0	0
1	0.1114	11.137	Phenotype_Recessive	-9.1966	0	0
1	0.1115	11.149	Phenotype_Recessive	-9.1966	0	0
1	0.1116	11.162	Phenotype_Recessive	-9.1967	0	0
1	0.1116	11.164	Phenotype_Recessive	-9.1967	0	0
1	0.1117	11.165	Phenotype_Recessive	-9.1967	0	0
1	0.1117	11.166	Phenotype_Recessive	-9.1967	0	0
1	0.1117	11.168	Phenotype_Recessive	-9.1967	0	0
1	0.1117	11.168	Phenotype_Recessive	-9.1967	0	0
1	0.1117	11.168	Phenotype_Recessive	-9.1967	0	0
1	0.1117	11.168	Phenotype_Recessive	-9.1967	0	0
1	0.1117	11.168	Phenotype_Recessive	-9.1967	0	0
1	0.1117	11.174	Phenotype_Recessive	-9.1967	0	0
1	0.1118	11.179	Phenotype_Recessive	-9.1967	0	0
1	0.1118	11.185	Phenotype_Recessive	-9.1966	0	0
1	0.1119	11.19	Phenotype_Recessive	-9.1966	0	0
1	0.112	11.202	Phenotype_Recessive	-9.1966	0	0
1	0.1121	11.213	Phenotype_Recessive	-9.1966	0	0
1	0.1122	11.225	Phenotype_Recessive	-9.1966	0	0
1	0.1124	11.236	Phenotype_Recessive	-9.1967	0	0
1	0.1124	11.237	Phenotype_Recessive	-9.1967	0	0
1	0.1124	11.237	Phenotype_Recessive	-9.1967	0	0
1	0.1124	11.238	Phenotype_Recessive	-9.1967	0	0
1	0.1124	11.238	Phenotype_Recessive	-9.1967	0	0
1	0.1124	11.244	Phenotype_Recessive	-9.1967	0	0
1	0.1125	11.25	Phenotype_Recessive	-9.1967	0	0
1	0.1126	11.257	Phenotype_Recessive	-9.1967	0	0
1	0.1126	11.263	Phenotype_Recessive	-9.1967	0	0
1	0.1126	11.265	Phenotype_Recessive	-9.1967	0	0
1	0.1127	11.267	Phenotype_Recessive	-9.1967	0	0
1	0.1127	11.269	Phenotype_Recessive	-9.1967	0	0
1	0.1127	11.271	Phenotype_Recessive	-9.1967	0	0
1	0.1127	11.274	Phenotype_Recessive	-9.1967	0	0
1	0.1128	11.278	Phenotype_Recessive	-9.1967	0	0
1	0.1128	11.282	Phenotype_Recessive	-9.1966	0	0
1	0.1129	11.286	Phenotype_Recessive	-9.1966	0	0
1	0.1129	11.294	Phenotype_Recessive	-9.1966	0	0
1	0.113	11.302	Phenotype_Recessive	-9.1965	0	0
1	0.1131	11.31	Phenotype_Recessive	-9.1965	0	0
1	0.1132	11.318	Phenotype_Recessive	-9.1965	0	0
1	0.1133	11.328	Phenotype_Recessive	-9.1965	0	0
1	0.1134	11.337	Phenotype_Recessive	-9.1965	0	0
1	0.1135	11.347	Phenotype_Recessive	-9.1966	0	0
1	0.1136	11.356	Phenotype_Recessive	-9.1966	0	0
1	0.1138	11.383	Phenotype_Recessive	-9.1963	0	0
1	0.1141	11.411	Phenotype_Recessive	-9.1962	0	0
1	0.1144	11.438	Phenotype_Recessive	-9.1962	0	0
1	0.1147	11.465	Phenotype_Recessive	-9.1965	0	0
1	0.1147	11.471	Phenotype_Recessive	-9.1965	0	0
1	0.1148	11.476	Phenotype_Recessive	-9.1966	0	0
1	0.1148	11.482	Phenotype_Recessive	-9.1966	0	0
1	0.1149	11.487	Phenotype_Recessive	-9.1967	0	0
1	0.115	11.497	Phenotype_Recessive	-9.0964	0	0
1	0.1151	11.507	Phenotype_Recessive	-8.9059	0	0
1	0.1152	11.517	Phenotype_Recessive	-8.7334	0	0
1	0.1153	11.527	Phenotype_Recessive	-8.601	0	0
1	0.1154	11.537	Phenotype_Recessive	-8.6281	0	0
1	0.1155	11.547	Phenotype_Recessive	-8.7184	0	0
1	0.1156	11.557	Phenotype_Recessive	-8.8863	0	0
1	0.1157	11.568	Phenotype_Recessive	-9.1965	0	0
1	0.1157	11.574	Phenotype_Recessive	-9.1965	0	0
1	0.1158	11.581	Phenotype_Recessive	-9.1965	0	0
1	0.1159	11.587	Phenotype_Recessive	-9.1965	0	0
1	0.1159	11.593	Phenotype_Recessive	-9.1966	0	0
1	0.1161	11.608	Phenotype_Recessive	-9.1965	0	0
1	0.1162	11.623	Phenotype_Recessive	-9.1964	0	0
1	0.1164	11.638	Phenotype_Recessive	-9.1965	0	0
1	0.1165	11.653	Phenotype_Recessive	-9.1966	0	0
1	0.1166	11.66	Phenotype_Recessive	-9.1966	0	0
1	0.1167	11.666	Phenotype_Recessive	-9.1966	0	0
1	0.1167	11.672	Phenotype_Recessive	-9.1967	0	0
1	0.1168	11.678	Phenotype_Recessive	-9.1967	0	0
1	0.1168	11.682	Phenotype_Recessive	-9.1967	0	0
1	0.1169	11.686	Phenotype_Recessive	-9.1967	0	0
1	0.1169	11.689	Phenotype_Recessive	-9.1967	0	0
1	0.1169	11.693	Phenotype_Recessive	-9.1967	0	0
1	0.1169	11.694	Phenotype_Recessive	-9.1967	0	0
1	0.117	11.696	Phenotype_Recessive	-9.1967	0	0
1	0.117	11.697	Phenotype_Recessive	-9.1967	0	0
1	0.117	11.699	Phenotype_Recessive	-9.1967	0	0
1	0.117	11.705	Phenotype_Recessive	-9.1966	0	0
1	0.1171	11.711	Phenotype_Recessive	-9.1966	0	0
1	0.1172	11.717	Phenotype_Recessive	-9.1966	0	0
1	0.1172	11.723	Phenotype_Recessive	-9.1966	0	0
1	0.1174	11.74	Phenotype_Recessive	-7.0203	0	0
1	0.1176	11.757	Phenotype_Recessive	-6.7206	0	0
1	0.1177	11.774	Phenotype_Recessive	-6.5451	0	0
1	0.1179	11.791	Phenotype_Recessive	-6.4208	0	0
1	0.118	11.797	Phenotype_Recessive	-6.5454	0	0
1	0.118	11.802	Phenotype_Recessive	-6.721	0	0
1	0.1181	11.808	Phenotype_Recessive	-7.0206	0	0
1	0.1181	11.814	Phenotype_Recessive	-9.1967	0	0
1	0.1182	11.818	Phenotype_Recessive	-9.1967	0	0
1	0.1182	11.822	Phenotype_Recessive	-9.1967	0	0
1	0.1183	11.825	Phenotype_Recessive	-9.1967	0	0
1	0.1183	11.829	Phenotype_Recessive	-9.1967	0	0
1	0.1183	11.834	Phenotype_Recessive	-9.1967	0	0
1	0.1184	11.839	Phenotype_Recessive	-9.1966	0	0
1	0.1184	11.844	Phenotype_Recessive	-9.1966	0	0
1	0.1185	11.849	Phenotype_Recessive	-9.1966	0	0
1	0.1185	11.849	Phenotype_Recessive	-9.1966	0	0
1	0.1185	11.85	Phenotype_Recessive	-9.1966	0	0
1	0.1185	11.851	Phenotype_Recessive	-9.1966	0	0
1	0.1185	11.852	Phenotype_Recessive	-9.1966	0	0
1	0.1186	11.865	Phenotype_Recessive	-9.1966	0	0
1	0.1188	11.878	Phenotype_Recessive	-9.1966	0	0
1	0.1189	11.891	Phenotype_Recessive	-9.1966	0	0
1	0.119	11.904	Phenotype_Recessive	-9.1967	0	0
1	0.1191	11.914	Phenotype_Recessive	-9.1967	0	0
1	0.1192	11.924	Phenotype_Recessive	-9.1967	0	0
1	0.1193	11.934	Phenotype_Recessive	-9.1967	0	0
1	0.1194	11.944	Phenotype_Recessive	-9.1967	0	0
1	0.1195	11.947	Phenotype_Recessive	-9.1967	0	0
1	0.1195	11.949	Phenotype_Recessive	-9.1967	0	0
1	0.1195	11.951	Phenotype_Recessive	-9.1967	0	0
1	0.1195	11.953	Phenotype_Recessive	-9.1967	0	0
1	0.1196	11.963	Phenotype_Recessive	-9.1967	0	0
1	0.1197	11.974	Phenotype_Recessive	-9.1967	0	0
1	0.1198	11.984	Phenotype_Recessive	-9.1967	0	0
1	0.1199	11.994	Phenotype_Recessive	-9.1967	0	0
1	0.12	12.001	Phenotype_Recessive	-9.1967	0	0
1	0.1201	12.007	Phenotype_Recessive	-9.1967	0	0
1	0.1201	12.014	Phenotype_Recessive	-9.1967	0	0
1	0.1202	12.021	Phenotype_Recessive	-9.1967	0	0
1	0.1203	12.03	Phenotype_Recessive	-9.1966	0	0
1	0.1204	12.038	Phenotype_Recessive	-9.1966	0	0
1	0.1205	12.047	Phenotype_Recessive	-9.1966	0	0
1	0.1206	12.056	Phenotype_Recessive	-9.1967	0	0
1	0.1206	12.059	Phenotype_Recessive	-9.1967	0	0
1	0.1206	12.062	Phenotype_Recessive	-9.1967	0	0
1	0.1207	12.065	Phenotype_Recessive	-9.1967	0	0
1	0.1207	12.068	Phenotype_Recessive	-9.1967	0	0
1	0.1207	12.075	Phenotype_Recessive	-9.1967	0	0
1	0.1208	12.081	Phenotype_Recessive	-9.1967	0	0
1	0.1209	12.088	Phenotype_Recessive	-9.1967	0	0
1	0.1209	12.094	Phenotype_Recessive	-9.1967	0	0
1	0.121	12.096	Phenotype_Recessive	-9.1967	0	0
1	0.121	12.098	Phenotype_Recessive	-9.1967	0	0
1	0.121	12.101	Phenotype_Recessive	-9.1967	0	0
1	0.121	12.103	Phenotype_Recessive	-9.1967	0	0
1	0.1211	12.113	Phenotype_Recessive	-9.1966	0	0
1	0.1212	12.124	Phenotype_Recessive	-9.1966	0	0
1	0.1213	12.134	Phenotype_Recessive	-9.1966	0	0
1	0.1214	12.145	Phenotype_Recessive	-9.1967	0	0
1	0.1216	12.156	Phenotype_Recessive	-9.1966	0	0
1	0.1217	12.167	Phenotype_Recessive	-9.1966	0	0
1	0.1218	12.177	Phenotype_Recessive	-9.1966	0	0
1	0.1219	12.188	Phenotype_Recessive	-9.1966	0	0
1	0.1219	12.194	Phenotype_Recessive	-9.1966	0	0
1	0.122	12.201	Phenotype_Recessive	-9.1966	0	0
1	0.1221	12.207	Phenotype_Recessive	-9.1966	0	0
1	0.1221	12.213	Phenotype_Recessive	-9.1966	0	0
1	0.1223	12.231	Phenotype_Recessive	-9.1965	0	0
1	0.1225	12.25	Phenotype_Recessive	-9.1964	0	0
1	0.1227	12.268	Phenotype_Recessive	-9.1964	0	0
1	0.1229	12.286	Phenotype_Recessive	-9.1965	0	0
1	0.123	12.303	Phenotype_Recessive	-9.1965	0	0
1	0.1232	12.32	Phenotype_Recessive	-9.1965	0	0
1	0.1234	12.338	Phenotype_Recessive	-9.1966	0	0
1	0.1236	12.355	Phenotype_Recessive	-9.1967	0	0
1	0.1237	12.366	Phenotype_Recessive	-8.9347	0	0
1	0.1238	12.377	Phenotype_Recessive	-8.7172	0	0
1	0.1239	12.387	Phenotype_Recessive	-8.5295	0	0
1	0.124	12.398	Phenotype_Recessive	-8.364	0	0
1	0.124	12.403	Phenotype_Recessive	-8.2995	0	0
1	0.1241	12.407	Phenotype_Recessive	-8.238	0	0
1	0.1241	12.412	Phenotype_Recessive	-8.179	0	0
1	0.1242	12.416	Phenotype_Recessive	-8.1224	0	0
1	0.1243	12.427	Phenotype_Recessive	-7.9919	0	0
1	0.1244	12.439	Phenotype_Recessive	-7.8727	0	0
1	0.1245	12.45	Phenotype_Recessive	-7.7632	0	0
1	0.1246	12.461	Phenotype_Recessive	-7.662	0	0
1	0.1246	12.462	Phenotype_Recessive	-7.658	0	0
1	0.1246	12.462	Phenotype_Recessive	-7.6539	0	0
1	0.1246	12.462	Phenotype_Recessive	-7.6498	0	0
1	0.1246	12.463	Phenotype_Recessive	-7.6458	0	0
1	0.1247	12.469	Phenotype_Recessive	-7.5946	0	0
1	0.1248	12.475	Phenotype_Recessive	-7.5454	0	0
1	0.1248	12.481	Phenotype_Recessive	-7.4979	0	0
1	0.1249	12.487	Phenotype_Recessive	-7.452	0	0
1	0.125	12.501	Phenotype_Recessive	-7.3547	0	0
1	0.1251	12.514	Phenotype_Recessive	-7.2641	0	0
1	0.1253	12.528	Phenotype_Recessive	-7.1795	0	0
1	0.1254	12.542	Phenotype_Recessive	-7.1	0	0
1	0.1254	12.544	Phenotype_Recessive	-7.0848	0	0
1	0.1255	12.547	Phenotype_Recessive	-7.0698	0	0
1	0.1255	12.55	Phenotype_Recessive	-7.055	0	0
1	0.1255	12.553	Phenotype_Recessive	-7.0404	0	0
1	0.1258	12.578	Phenotype_Recessive	-6.9102	0	0
1	0.126	12.603	Phenotype_Recessive	-6.7921	0	0
1	0.1263	12.629	Phenotype_Recessive	-6.6842	0	0
1	0.1265	12.654	Phenotype_Recessive	-6.5847	0	0
1	0.1269	12.69	Phenotype_Recessive	-6.4578	0	0
1	0.1273	12.725	Phenotype_Recessive	-6.3427	0	0
1	0.1276	12.761	Phenotype_Recessive	-6.2375	0	0
1	0.128	12.796	Phenotype_Recessive	-6.1405	0	0
1	0.128	12.798	Phenotype_Recessive	-6.1354	0	0
1	0.128	12.8	Phenotype_Recessive	-6.1302	0	0
1	0.128	12.802	Phenotype_Recessive	-6.1251	0	0
1	0.128	12.804	Phenotype_Recessive	-6.12	0	0
1	0.1281	12.807	Phenotype_Recessive	-6.1117	0	0
1	0.1281	12.811	Phenotype_Recessive	-6.1035	0	0
1	0.1281	12.814	Phenotype_Recessive	-6.0954	0	0
1	0.1282	12.817	Phenotype_Recessive	-6.0873	0	0
1	0.1282	12.819	Phenotype_Recessive	-6.0829	0	0
1	0.1282	12.82	Phenotype_Recessive	-6.0786	0	0
1	0.1282	12.822	Phenotype_Recessive	-6.0743	0	0
1	0.1282	12.824	Phenotype_Recessive	-6.07	0	0
1	0.1283	12.827	Phenotype_Recessive	-6.0621	0	0
1	0.1283	12.83	Phenotype_Recessive	-6.0543	0	0
1	0.1283	12.833	Phenotype_Recessive	-6.0466	0	0
1	0.1284	12.837	Phenotype_Recessive	-6.0389	0	0
1	0.1284	12.842	Phenotype_Recessive	-6.0252	0	0
1	0.1285	12.848	Phenotype_Recessive	-6.0116	0	0
1	0.1285	12.854	Phenotype_Recessive	-5.9982	0	0
1	0.1286	12.86	Phenotype_Recessive	-5.9849	0	0
1	0.1287	12.873	Phenotype_Recessive	-5.9532	0	0
1	0.1289	12.887	Phenotype_Recessive	-5.9224	0	0
1	0.129	12.901	Phenotype_Recessive	-5.8922	0	0
1	0.1292	12.915	Phenotype_Recessive	-5.8629	0	0
1	0.1294	12.944	Phenotype_Recessive	-5.8036	0	0
1	0.1297	12.974	Phenotype_Recessive	-5.7471	0	0
1	0.13	13.003	Phenotype_Recessive	-5.6932	0	0
1	0.1303	13.032	Phenotype_Recessive	-5.6417	0	0
1	0.1304	13.043	Phenotype_Recessive	-5.6233	0	0
1	0.1305	13.054	Phenotype_Recessive	-5.6052	0	0
1	0.1306	13.064	Phenotype_Recessive	-5.5874	0	0
1	0.1308	13.075	Phenotype_Recessive	-5.5698	0	0
1	0.1309	13.085	Phenotype_Recessive	-5.5531	0	0
1	0.131	13.096	Phenotype_Recessive	-5.5367	0	0
1	0.1311	13.106	Phenotype_Recessive	-5.5205	0	0
1	0.1312	13.116	Phenotype_Recessive	-5.5045	0	0
1	0.1313	13.134	Phenotype_Recessive	-5.4776	0	0
1	0.1315	13.152	Phenotype_Recessive	-5.4513	0	0
1	0.1317	13.17	Phenotype_Recessive	-5.4256	0	0
1	0.1319	13.188	Phenotype_Recessive	-5.4005	0	0
1	0.1319	13.192	Phenotype_Recessive	-5.3947	0	0
1	0.132	13.196	Phenotype_Recessive	-5.389	0	0
1	0.132	13.2	Phenotype_Recessive	-5.3834	0	0
1	0.132	13.204	Phenotype_Recessive	-5.3777	0	0
1	0.1321	13.205	Phenotype_Recessive	-5.3759	0	0
1	0.1321	13.207	Phenotype_Recessive	-5.3741	0	0
1	0.1321	13.208	Phenotype_Recessive	-5.3723	0	0
1	0.1321	13.209	Phenotype_Recessive	-5.3706	0	0
1	0.1326	13.258	Phenotype_Recessive	-5.3066	0	0
1	0.1331	13.306	Phenotype_Recessive	-5.246	0	0
1	0.1335	13.355	Phenotype_Recessive	-5.1887	0	0
1	0.134	13.403	Phenotype_Recessive	-5.1342	0	0
1	0.1341	13.407	Phenotype_Recessive	-5.1297	0	0
1	0.1341	13.411	Phenotype_Recessive	-5.1251	0	0
1	0.1342	13.415	Phenotype_Recessive	-5.1206	0	0
1	0.1342	13.42	Phenotype_Recessive	-5.1162	0	0
1	0.1343	13.425	Phenotype_Recessive	-5.1102	0	0
1	0.1343	13.431	Phenotype_Recessive	-5.1042	0	0
1	0.1344	13.436	Phenotype_Recessive	-5.0983	0	0
1	0.1344	13.442	Phenotype_Recessive	-5.0924	0	0
1	0.1344	13.443	Phenotype_Recessive	-5.0908	0	0
1	0.1344	13.445	Phenotype_Recessive	-5.0892	0	0
1	0.1345	13.446	Phenotype_Recessive	-5.0877	0	0
1	0.1345	13.448	Phenotype_Recessive	-5.0861	0	0
1	0.1346	13.457	Phenotype_Recessive	-5.0765	0	0
1	0.1347	13.466	Phenotype_Recessive	-5.0671	0	0
1	0.1348	13.475	Phenotype_Recessive	-5.0577	0	0
1	0.1348	13.484	Phenotype_Recessive	-5.0484	0	0
1	0.1349	13.488	Phenotype_Recessive	-5.0444	0	0
1	0.1349	13.492	Phenotype_Recessive	-5.0405	0	0
1	0.135	13.496	Phenotype_Recessive	-5.0365	0	0
1	0.135	13.5	Phenotype_Recessive	-5.0326	0	0
1	0.135	13.501	Phenotype_Recessive	-5.0319	0	0
1	0.135	13.502	Phenotype_Recessive	-5.0311	0	0
1	0.135	13.502	Phenotype_Recessive	-5.0304	0	0
1	0.135	13.503	Phenotype_Recessive	-5.0297	0	0
1	0.1351	13.507	Phenotype_Recessive	-5.0258	0	0
1	0.1351	13.511	Phenotype_Recessive	-5.0219	0	0
1	0.1351	13.515	Phenotype_Recessive	-5.018	0	0
1	0.1352	13.519	Phenotype_Recessive	-5.0141	0	0
1	0.1352	13.521	Phenotype_Recessive	-5.0123	0	0
1	0.1352	13.523	Phenotype_Recessive	-5.0105	0	0
1	0.1352	13.524	Phenotype_Recessive	-5.0087	0	0
1	0.1353	13.526	Phenotype_Recessive	-5.0069	0	0
1	0.1353	13.529	Phenotype_Recessive	-5.0045	0	0
1	0.1353	13.531	Phenotype_Recessive	-5.0022	0	0
1	0.1353	13.534	Phenotype_Recessive	-4.9998	0	0
1	0.1354	13.536	Phenotype_Recessive	-4.9975	0	0
1	0.1354	13.538	Phenotype_Recessive	-4.9956	0	0
1	0.1354	13.54	Phenotype_Recessive	-4.9937	0	0
1	0.1354	13.542	Phenotype_Recessive	-4.9918	0	0
1	0.1354	13.544	Phenotype_Recessive	-4.99	0	0
1	0.1354	13.544	Phenotype_Recessive	-4.9899	0	0
1	0.1354	13.544	Phenotype_Recessive	-4.9899	0	0
1	0.1354	13.544	Phenotype_Recessive	-4.9899	0	0
1	0.1354	13.544	Phenotype_Recessive	-4.9898	0	0
1	0.1355	13.546	Phenotype_Recessive	-4.9882	0	0
1	0.1355	13.547	Phenotype_Recessive	-4.9867	0	0
1	0.1355	13.549	Phenotype_Recessive	-4.9851	0	0
1	0.1355	13.55	Phenotype_Recessive	-4.9836	0	0
1	0.1356	13.557	Phenotype_Recessive	-4.977	0	0
1	0.1356	13.564	Phenotype_Recessive	-4.9705	0	0
1	0.1357	13.571	Phenotype_Recessive	-4.964	0	0
1	0.1358	13.578	Phenotype_Recessive	-4.9576	0	0
1	0.1358	13.581	Phenotype_Recessive	-4.9546	0	0
1	0.1358	13.585	Phenotype_Recessive	-4.9516	0	0
1	0.1359	13.588	Phenotype_Recessive	-4.9486	0	0
1	0.1359	13.591	Phenotype_Recessive	-4.9456	0	0
1	0.136	13.6	Phenotype_Recessive	-4.9376	0	0
1	0.1361	13.609	Phenotype_Recessive	-4.9296	0	0
1	0.1362	13.617	Phenotype_Recessive	-4.9217	0	0
1	0.1363	13.626	Phenotype_Recessive	-4.9138	0	0
1	0.1368	13.679	Phenotype_Recessive	-4.8679	0	0
1	0.1373	13.732	Phenotype_Recessive	-4.824	0	0
1	0.1378	13.785	Phenotype_Recessive	-4.7819	0	0
1	0.1384	13.837	Phenotype_Recessive	-4.7416	0	0
1	0.1384	13.841	Phenotype_Recessive	-4.739	0	0
1	0.1384	13.844	Phenotype_Recessive	-4.7364	0	0
1	0.1385	13.848	Phenotype_Recessive	-4.7338	0	0
1	0.1385	13.851	Phenotype_Recessive	-4.7313	0	0
1	0.1386	13.864	Phenotype_Recessive	-4.7222	0	0
1	0.1388	13.876	Phenotype_Recessive	-4.7132	0	0
1	0.1389	13.888	Phenotype_Recessive	-4.7043	0	0
1	0.139	13.901	Phenotype_Recessive	-4.6955	0	0
1	0.139	13.902	Phenotype_Recessive	-4.6943	0	0
1	0.139	13.904	Phenotype_Recessive	-4.6931	0	0
1	0.1391	13.906	Phenotype_Recessive	-4.6919	0	0
1	0.1391	13.907	Phenotype_Recessive	-4.6907	0	0
1	0.1392	13.925	Phenotype_Recessive	-4.6785	0	0
1	0.1394	13.942	Phenotype_Recessive	-4.6664	0	0
1	0.1396	13.959	Phenotype_Recessive	-4.6544	0	0
1	0.1398	13.977	Phenotype_Recessive	-4.6427	0	0
1	0.1398	13.977	Phenotype_Recessive	-4.6422	0	0
1	0.1398	13.978	Phenotype_Recessive	-4.6418	0	0
1	0.1398	13.979	Phenotype_Recessive	-4.6413	0	0
1	0.1398	13.979	Phenotype_Recessive	-4.6409	0	0
1	0.1398	13.979	Phenotype_Recessive	-4.6408	0	0
1	0.1398	13.979	Phenotype_Recessive	-4.6408	0	0
1	0.1398	13.979	Phenotype_Recessive	-4.6408	0	0
1	0.1398	13.98	Phenotype_Recessive	-4.6407	0	0
1	0.1398	13.98	Phenotype_Recessive	-4.6407	0	0
1	0.1398	13.98	Phenotype_Recessive	-4.6406	0	0
1	0.1398	13.98	Phenotype_Recessive	-4.6406	0	0
1	0.1398	13.98	Phenotype_Recessive	-4.6405	0	0
1	0.1398	13.98	Phenotype_Recessive	-4.6404	0	0
1	0.1398	13.98	Phenotype_Recessive	-4.6403	0	0
1	0.1398	13.98	Phenotype_Recessive	-4.6402	0	0
1	0.1398	13.98	Phenotype_Recessive	-4.6402	0	0
1	0.1398	13.981	Phenotype_Recessive	-4.64	0	0
1	0.1398	13.981	Phenotype_Recessive	-4.6399	0	0
1	0.1398	13.981	Phenotype_Recessive	-4.6397	0	0
1	0.1398	13.981	Phenotype_Recessive	-4.6396	0	0
1	0.14	14.002	Phenotype_Recessive	-4.6255	0	0
1	0.1402	14.023	Phenotype_Recessive	-4.6117	0	0
1	0.1404	14.044	Phenotype_Recessive	-4.598	0	0
1	0.1407	14.066	Phenotype_Recessive	-4.5846	0	0
1	0.1407	14.075	Phenotype_Recessive	-4.5787	0	0
1	0.1408	14.084	Phenotype_Recessive	-4.5728	0	0
1	0.1409	14.094	Phenotype_Recessive	-4.5669	0	0
1	0.141	14.103	Phenotype_Recessive	-4.5611	0	0
1	0.141	14.103	Phenotype_Recessive	-4.5611	0	0
1	0.141	14.103	Phenotype_Recessive	-4.5611	0	0
1	0.141	14.103	Phenotype_Recessive	-4.5611	0	0
1	0.141	14.103	Phenotype_Recessive	-4.5611	0	0
1	0.1411	14.109	Phenotype_Recessive	-4.5575	0	0
1	0.1411	14.115	Phenotype_Recessive	-4.554	0	0
1	0.1412	14.12	Phenotype_Recessive	-4.5505	0	0
1	0.1413	14.126	Phenotype_Recessive	-4.547	0	0
1	0.1414	14.138	Phenotype_Recessive	-4.5396	0	0
1	0.1415	14.151	Phenotype_Recessive	-4.5321	0	0
1	0.1416	14.163	Phenotype_Recessive	-4.5248	0	0
1	0.1418	14.175	Phenotype_Recessive	-4.5175	0	0
1	0.1418	14.181	Phenotype_Recessive	-4.514	0	0
1	0.1419	14.187	Phenotype_Recessive	-4.5105	0	0
1	0.1419	14.193	Phenotype_Recessive	-4.507	0	0
1	0.142	14.199	Phenotype_Recessive	-4.5035	0	0
1	0.142	14.202	Phenotype_Recessive	-4.5023	0	0
1	0.142	14.204	Phenotype_Recessive	-4.501	0	0
1	0.1421	14.206	Phenotype_Recessive	-4.4997	0	0
1	0.1421	14.208	Phenotype_Recessive	-4.4985	0	0
1	0.1422	14.218	Phenotype_Recessive	-4.493	0	0
1	0.1423	14.227	Phenotype_Recessive	-4.4876	0	0
1	0.1424	14.237	Phenotype_Recessive	-4.4823	0	0
1	0.1425	14.246	Phenotype_Recessive	-4.4769	0	0
1	0.1425	14.247	Phenotype_Recessive	-4.4766	0	0
1	0.1425	14.247	Phenotype_Recessive	-4.4762	0	0
1	0.1425	14.248	Phenotype_Recessive	-4.4759	0	0
1	0.1425	14.249	Phenotype_Recessive	-4.4755	0	0
1	0.1425	14.252	Phenotype_Recessive	-4.4736	0	0
1	0.1426	14.256	Phenotype_Recessive	-4.4716	0	0
1	0.1426	14.259	Phenotype_Recessive	-4.4697	0	0
1	0.1426	14.263	Phenotype_Recessive	-4.4677	0	0
1	0.1427	14.266	Phenotype_Recessive	-4.4657	0	0
1	0.1427	14.27	Phenotype_Recessive	-4.4637	0	0
1	0.1427	14.273	Phenotype_Recessive	-4.4618	0	0
1	0.1428	14.277	Phenotype_Recessive	-4.4598	0	0
1	0.1428	14.281	Phenotype_Recessive	-4.4577	0	0
1	0.1428	14.285	Phenotype_Recessive	-4.4555	0	0
1	0.1429	14.289	Phenotype_Recessive	-4.4534	0	0
1	0.1429	14.292	Phenotype_Recessive	-4.4513	0	0
1	0.143	14.3	Phenotype_Recessive	-4.4471	0	0
1	0.1431	14.308	Phenotype_Recessive	-4.4428	0	0
1	0.1432	14.316	Phenotype_Recessive	-4.4386	0	0
1	0.1432	14.324	Phenotype_Recessive	-4.4343	0	0
1	0.1432	14.325	Phenotype_Recessive	-4.4338	0	0
1	0.1433	14.326	Phenotype_Recessive	-4.4333	0	0
1	0.1433	14.327	Phenotype_Recessive	-4.4328	0	0
1	0.1433	14.328	Phenotype_Recessive	-4.4323	0	0
1	0.1434	14.335	Phenotype_Recessive	-4.4284	0	0
1	0.1434	14.342	Phenotype_Recessive	-4.4246	0	0
1	0.1435	14.35	Phenotype_Recessive	-4.4208	0	0
1	0.1436	14.357	Phenotype_Recessive	-4.417	0	0
1	0.1437	14.37	Phenotype_Recessive	-4.4103	0	0
1	0.1438	14.383	Phenotype_Recessive	-4.4036	0	0
1	0.144	14.396	Phenotype_Recessive	-4.3969	0	0
1	0.1441	14.409	Phenotype_Recessive	-4.3903	0	0
1	0.1443	14.426	Phenotype_Recessive	-4.3817	0	0
1	0.1444	14.443	Phenotype_Recessive	-4.3731	0	0
1	0.1446	14.46	Phenotype_Recessive	-4.3646	0	0
1	0.1448	14.478	Phenotype_Recessive	-4.3562	0	0
1	0.1448	14.481	Phenotype_Recessive	-4.3545	0	0
1	0.1448	14.484	Phenotype_Recessive	-4.3529	0	0
1	0.1449	14.488	Phenotype_Recessive	-4.3512	0	0
1	0.1449	14.491	Phenotype_Recessive	-4.3495	0	0
1	0.1449	14.495	Phenotype_Recessive	-4.348	0	0
1	0.145	14.498	Phenotype_Recessive	-4.3464	0	0
1	0.145	14.501	Phenotype_Recessive	-4.3448	0	0
1	0.145	14.505	Phenotype_Recessive	-4.3432	0	0
1	0.1453	14.529	Phenotype_Recessive	-4.3317	0	0
1	0.1455	14.553	Phenotype_Recessive	-4.3203	0	0
1	0.1458	14.578	Phenotype_Recessive	-4.3092	0	0
1	0.146	14.602	Phenotype_Recessive	-4.2981	0	0
1	0.146	14.604	Phenotype_Recessive	-4.2971	0	0
1	0.1461	14.606	Phenotype_Recessive	-4.2961	0	0
1	0.1461	14.609	Phenotype_Recessive	-4.2951	0	0
1	0.1461	14.611	Phenotype_Recessive	-4.294	0	0
1	0.1461	14.612	Phenotype_Recessive	-4.2938	0	0
1	0.1461	14.612	Phenotype_Recessive	-4.2935	0	0
1	0.1461	14.613	Phenotype_Recessive	-4.2933	0	0
1	0.1461	14.613	Phenotype_Recessive	-4.293	0	0
1	0.1471	14.709	Phenotype_Recessive	-4.2514	0	0
1	0.148	14.805	Phenotype_Recessive	-4.212	0	0
1	0.149	14.9	Phenotype_Recessive	-4.1747	0	0
1	0.15	14.996	Phenotype_Recessive	-4.1393	0	0
1	0.15	14.997	Phenotype_Recessive	-4.1391	0	0
1	0.15	14.997	Phenotype_Recessive	-4.1389	0	0
1	0.15	14.998	Phenotype_Recessive	-4.1387	0	0
1	0.15	14.999	Phenotype_Recessive	-4.1385	0	0
1	0.1502	15.022	Phenotype_Recessive	-4.1302	0	0
1	0.1504	15.045	Phenotype_Recessive	-4.122	0	0
1	0.1507	15.068	Phenotype_Recessive	-4.114	0	0
1	0.1509	15.091	Phenotype_Recessive	-4.106	0	0
1	0.151	15.097	Phenotype_Recessive	-4.1041	0	0
1	0.151	15.102	Phenotype_Recessive	-4.1023	0	0
1	0.1511	15.108	Phenotype_Recessive	-4.1004	0	0
1	0.1511	15.113	Phenotype_Recessive	-4.0986	0	0
1	0.1512	15.118	Phenotype_Recessive	-4.0971	0	0
1	0.1512	15.122	Phenotype_Recessive	-4.0956	0	0
1	0.1513	15.127	Phenotype_Recessive	-4.0941	0	0
1	0.1513	15.131	Phenotype_Recessive	-4.0926	0	0
1	0.1513	15.132	Phenotype_Recessive	-4.0923	0	0
1	0.1513	15.133	Phenotype_Recessive	-4.0919	0	0
1	0.1513	15.134	Phenotype_Recessive	-4.0916	0	0
1	0.1514	15.135	Phenotype_Recessive	-4.0913	0	0
1	0.1515	15.145	Phenotype_Recessive	-4.0879	0	0
1	0.1516	15.156	Phenotype_Recessive	-4.0845	0	0
1	0.1517	15.166	Phenotype_Recessive	-4.0811	0	0
1	0.1518	15.176	Phenotype_Recessive	-4.0778	0	0
1	0.1518	15.179	Phenotype_Recessive	-4.0769	0	0
1	0.1518	15.181	Phenotype_Recessive	-4.0761	0	0
1	0.1518	15.184	Phenotype_Recessive	-4.0752	0	0
1	0.1519	15.186	Phenotype_Recessive	-4.0744	0	0
1	0.152	15.199	Phenotype_Recessive	-4.0702	0	0
1	0.1521	15.212	Phenotype_Recessive	-4.066	0	0
1	0.1523	15.225	Phenotype_Recessive	-4.0619	0	0
1	0.1524	15.238	Phenotype_Recessive	-4.0578	0	0
1	0.1525	15.245	Phenotype_Recessive	-4.0556	0	0
1	0.1525	15.253	Phenotype_Recessive	-4.0533	0	0
1	0.1526	15.26	Phenotype_Recessive	-4.0511	0	0
1	0.1527	15.267	Phenotype_Recessive	-4.0489	0	0
1	0.1527	15.269	Phenotype_Recessive	-4.0481	0	0
1	0.1527	15.272	Phenotype_Recessive	-4.0473	0	0
1	0.1527	15.274	Phenotype_Recessive	-4.0465	0	0
1	0.1528	15.277	Phenotype_Recessive	-4.0458	0	0
1	0.1528	15.278	Phenotype_Recessive	-4.0454	0	0
1	0.1528	15.28	Phenotype_Recessive	-4.045	0	0
1	0.1528	15.281	Phenotype_Recessive	-4.0446	0	0
1	0.1528	15.282	Phenotype_Recessive	-4.0442	0	0
1	0.1529	15.286	Phenotype_Recessive	-4.0431	0	0
1	0.1529	15.289	Phenotype_Recessive	-4.042	0	0
1	0.1529	15.293	Phenotype_Recessive	-4.041	0	0
1	0.153	15.296	Phenotype_Recessive	-4.0399	0	0
1	0.153	15.299	Phenotype_Recessive	-4.039	0	0
1	0.153	15.302	Phenotype_Recessive	-4.0381	0	0
1	0.1531	15.305	Phenotype_Recessive	-4.0371	0	0
1	0.1531	15.308	Phenotype_Recessive	-4.0362	0	0
1	0.1531	15.313	Phenotype_Recessive	-4.0349	0	0
1	0.1532	15.317	Phenotype_Recessive	-4.0336	0	0
1	0.1532	15.321	Phenotype_Recessive	-4.0323	0	0
1	0.1533	15.326	Phenotype_Recessive	-4.031	0	0
1	0.1533	15.33	Phenotype_Recessive	-4.0296	0	0
1	0.1533	15.335	Phenotype_Recessive	-4.0282	0	0
1	0.1534	15.34	Phenotype_Recessive	-4.0268	0	0
1	0.1534	15.344	Phenotype_Recessive	-4.0254	0	0
1	0.1536	15.358	Phenotype_Recessive	-4.0214	0	0
1	0.1537	15.372	Phenotype_Recessive	-4.0174	0	0
1	0.1539	15.385	Phenotype_Recessive	-4.0134	0	0
1	0.154	15.399	Phenotype_Recessive	-4.0094	0	0
1	0.1541	15.41	Phenotype_Recessive	-4.0062	0	0
1	0.1542	15.421	Phenotype_Recessive	-4.0031	0	0
1	0.1543	15.432	Phenotype_Recessive	-4	0	0
1	0.1544	15.443	Phenotype_Recessive	-3.9969	0	0
1	0.1544	15.445	Phenotype_Recessive	-3.9964	0	0
1	0.1545	15.447	Phenotype_Recessive	-3.9958	0	0
1	0.1545	15.449	Phenotype_Recessive	-3.9953	0	0
1	0.1545	15.45	Phenotype_Recessive	-3.9948	0	0
1	0.1545	15.452	Phenotype_Recessive	-3.9942	0	0
1	0.1545	15.454	Phenotype_Recessive	-3.9937	0	0
1	0.1546	15.456	Phenotype_Recessive	-3.9932	0	0
1	0.1546	15.458	Phenotype_Recessive	-3.9927	0	0
1	0.1546	15.461	Phenotype_Recessive	-3.9918	0	0
1	0.1546	15.464	Phenotype_Recessive	-3.991	0	0
1	0.1547	15.467	Phenotype_Recessive	-3.9902	0	0
1	0.1547	15.47	Phenotype_Recessive	-3.9894	0	0
1	0.1548	15.476	Phenotype_Recessive	-3.9875	0	0
1	0.1548	15.483	Phenotype_Recessive	-3.9857	0	0
1	0.1549	15.49	Phenotype_Recessive	-3.9838	0	0
1	0.155	15.497	Phenotype_Recessive	-3.982	0	0
1	0.1552	15.524	Phenotype_Recessive	-3.9744	0	0
1	0.1555	15.552	Phenotype_Recessive	-3.967	0	0
1	0.1558	15.58	Phenotype_Recessive	-3.9596	0	0
1	0.1561	15.608	Phenotype_Recessive	-3.9524	0	0
1	0.1561	15.614	Phenotype_Recessive	-3.9509	0	0
1	0.1562	15.62	Phenotype_Recessive	-3.9494	0	0
1	0.1563	15.626	Phenotype_Recessive	-3.9479	0	0
1	0.1563	15.632	Phenotype_Recessive	-3.9464	0	0
1	0.1564	15.641	Phenotype_Recessive	-3.9441	0	0
1	0.1565	15.65	Phenotype_Recessive	-3.9418	0	0
1	0.1566	15.659	Phenotype_Recessive	-3.9395	0	0
1	0.1567	15.668	Phenotype_Recessive	-3.9372	0	0
1	0.1567	15.671	Phenotype_Recessive	-3.9366	0	0
1	0.1567	15.673	Phenotype_Recessive	-3.9361	0	0
1	0.1568	15.675	Phenotype_Recessive	-3.9355	0	0
1	0.1568	15.677	Phenotype_Recessive	-3.935	0	0
1	0.1572	15.717	Phenotype_Recessive	-3.9253	0	0
1	0.1576	15.756	Phenotype_Recessive	-3.9159	0	0
1	0.158	15.796	Phenotype_Recessive	-3.9066	0	0
1	0.1584	15.835	Phenotype_Recessive	-3.8976	0	0
1	0.1584	15.839	Phenotype_Recessive	-3.8968	0	0
1	0.1584	15.842	Phenotype_Recessive	-3.896	0	0
1	0.1585	15.845	Phenotype_Recessive	-3.8953	0	0
1	0.1585	15.849	Phenotype_Recessive	-3.8945	0	0
1	0.1585	15.855	Phenotype_Recessive	-3.8932	0	0
1	0.1586	15.861	Phenotype_Recessive	-3.8919	0	0
1	0.1587	15.866	Phenotype_Recessive	-3.8906	0	0
1	0.1587	15.872	Phenotype_Recessive	-3.8893	0	0
1	0.1587	15.875	Phenotype_Recessive	-3.8887	0	0
1	0.1588	15.878	Phenotype_Recessive	-3.8881	0	0
1	0.1588	15.88	Phenotype_Recessive	-3.8875	0	0
1	0.1588	15.883	Phenotype_Recessive	-3.8868	0	0
1	0.1589	15.886	Phenotype_Recessive	-3.8862	0	0
1	0.1589	15.889	Phenotype_Recessive	-3.8856	0	0
1	0.1589	15.891	Phenotype_Recessive	-3.8851	0	0
1	0.1589	15.894	Phenotype_Recessive	-3.8845	0	0
1	0.159	15.901	Phenotype_Recessive	-3.883	0	0
1	0.1591	15.907	Phenotype_Recessive	-3.8816	0	0
1	0.1591	15.913	Phenotype_Recessive	-3.8802	0	0
1	0.1592	15.92	Phenotype_Recessive	-3.8789	0	0
1	0.1592	15.923	Phenotype_Recessive	-3.8782	0	0
1	0.1593	15.926	Phenotype_Recessive	-3.8776	0	0
1	0.1593	15.929	Phenotype_Recessive	-3.8769	0	0
1	0.1593	15.932	Phenotype_Recessive	-3.8763	0	0
1	0.1594	15.944	Phenotype_Recessive	-3.8737	0	0
1	0.1596	15.956	Phenotype_Recessive	-3.8711	0	0
1	0.1597	15.968	Phenotype_Recessive	-3.8685	0	0
1	0.1598	15.981	Phenotype_Recessive	-3.866	0	0
1	0.16	15.997	Phenotype_Recessive	-3.8627	0	0
1	0.1601	16.013	Phenotype_Recessive	-3.8594	0	0
1	0.1603	16.029	Phenotype_Recessive	-3.8561	0	0
1	0.1604	16.045	Phenotype_Recessive	-3.8529	0	0
1	0.1606	16.056	Phenotype_Recessive	-3.8505	0	0
1	0.1607	16.068	Phenotype_Recessive	-3.8482	0	0
1	0.1608	16.08	Phenotype_Recessive	-3.8459	0	0
1	0.1609	16.092	Phenotype_Recessive	-3.8436	0	0
1	0.161	16.101	Phenotype_Recessive	-3.8418	0	0
1	0.1611	16.11	Phenotype_Recessive	-3.84	0	0
1	0.1612	16.119	Phenotype_Recessive	-3.8383	0	0
1	0.1613	16.128	Phenotype_Recessive	-3.8365	0	0
1	0.1614	16.137	Phenotype_Recessive	-3.8349	0	0
1	0.1614	16.145	Phenotype_Recessive	-3.8334	0	0
1	0.1615	16.153	Phenotype_Recessive	-3.8319	0	0
1	0.1616	16.161	Phenotype_Recessive	-3.8304	0	0
1	0.1617	16.168	Phenotype_Recessive	-3.829	0	0
1	0.1617	16.175	Phenotype_Recessive	-3.8277	0	0
1	0.1618	16.182	Phenotype_Recessive	-3.8264	0	0
1	0.1619	16.189	Phenotype_Recessive	-3.8251	0	0
1	0.162	16.196	Phenotype_Recessive	-3.8239	0	0
1	0.162	16.202	Phenotype_Recessive	-3.8227	0	0
1	0.1621	16.209	Phenotype_Recessive	-3.8215	0	0
1	0.1622	16.216	Phenotype_Recessive	-3.8203	0	0
1	0.1622	16.217	Phenotype_Recessive	-3.82	0	0
1	0.1622	16.219	Phenotype_Recessive	-3.8198	0	0
1	0.1622	16.22	Phenotype_Recessive	-3.8195	0	0
1	0.1622	16.222	Phenotype_Recessive	-3.8192	0	0
1	0.1623	16.226	Phenotype_Recessive	-3.8184	0	0
1	0.1623	16.23	Phenotype_Recessive	-3.8176	0	0
1	0.1623	16.235	Phenotype_Recessive	-3.8168	0	0
1	0.1624	16.239	Phenotype_Recessive	-3.816	0	0
1	0.1624	16.241	Phenotype_Recessive	-3.8158	0	0
1	0.1624	16.242	Phenotype_Recessive	-3.8155	0	0
1	0.1624	16.243	Phenotype_Recessive	-3.8153	0	0
1	0.1624	16.245	Phenotype_Recessive	-3.8151	0	0
1	0.1624	16.245	Phenotype_Recessive	-3.815	0	0
1	0.1625	16.245	Phenotype_Recessive	-3.815	0	0
1	0.1625	16.245	Phenotype_Recessive	-3.815	0	0
1	0.1625	16.245	Phenotype_Recessive	-3.815	0	0
1	0.1625	16.249	Phenotype_Recessive	-3.8144	0	0
1	0.1625	16.252	Phenotype_Recessive	-3.8138	0	0
1	0.1626	16.255	Phenotype_Recessive	-3.8132	0	0
1	0.1626	16.258	Phenotype_Recessive	-3.8126	0	0
1	0.1626	16.261	Phenotype_Recessive	-3.8122	0	0
1	0.1626	16.263	Phenotype_Recessive	-3.8118	0	0
1	0.1627	16.266	Phenotype_Recessive	-3.8114	0	0
1	0.1627	16.268	Phenotype_Recessive	-3.8109	0	0
1	0.1628	16.28	Phenotype_Recessive	-3.809	0	0
1	0.1629	16.291	Phenotype_Recessive	-3.807	0	0
1	0.163	16.302	Phenotype_Recessive	-3.805	0	0
1	0.1631	16.314	Phenotype_Recessive	-3.8031	0	0
1	0.1632	16.322	Phenotype_Recessive	-3.8016	0	0
1	0.1633	16.331	Phenotype_Recessive	-3.8002	0	0
1	0.1634	16.339	Phenotype_Recessive	-3.7987	0	0
1	0.1635	16.348	Phenotype_Recessive	-3.7973	0	0
1	0.1635	16.352	Phenotype_Recessive	-3.7966	0	0
1	0.1636	16.356	Phenotype_Recessive	-3.796	0	0
1	0.1636	16.36	Phenotype_Recessive	-3.7953	0	0
1	0.1636	16.364	Phenotype_Recessive	-3.7947	0	0
1	0.1637	16.374	Phenotype_Recessive	-3.7931	0	0
1	0.1638	16.383	Phenotype_Recessive	-3.7915	0	0
1	0.1639	16.393	Phenotype_Recessive	-3.7899	0	0
1	0.164	16.403	Phenotype_Recessive	-3.7884	0	0
1	0.1642	16.419	Phenotype_Recessive	-3.7857	0	0
1	0.1644	16.436	Phenotype_Recessive	-3.7831	0	0
1	0.1645	16.452	Phenotype_Recessive	-3.7806	0	0
1	0.1647	16.468	Phenotype_Recessive	-3.7781	0	0
1	0.1649	16.489	Phenotype_Recessive	-3.775	0	0
1	0.1651	16.509	Phenotype_Recessive	-3.7719	0	0
1	0.1653	16.529	Phenotype_Recessive	-3.7689	0	0
1	0.1655	16.549	Phenotype_Recessive	-3.766	0	0
1	0.1655	16.55	Phenotype_Recessive	-3.7659	0	0
1	0.1655	16.55	Phenotype_Recessive	-3.7659	0	0
1	0.1655	16.55	Phenotype_Recessive	-3.7659	0	0
1	0.1655	16.55	Phenotype_Recessive	-3.7658	0	0
1	0.1659	16.595	Phenotype_Recessive	-3.7595	0	0
1	0.1664	16.64	Phenotype_Recessive	-3.7533	0	0
1	0.1668	16.684	Phenotype_Recessive	-3.7473	0	0
1	0.1673	16.729	Phenotype_Recessive	-3.7416	0	0
1	0.1674	16.741	Phenotype_Recessive	-3.74	0	0
1	0.1675	16.753	Phenotype_Recessive	-3.7385	0	0
1	0.1677	16.766	Phenotype_Recessive	-3.7369	0	0
1	0.1678	16.778	Phenotype_Recessive	-3.7354	0	0
1	0.1681	16.807	Phenotype_Recessive	-3.7319	0	0
1	0.1684	16.836	Phenotype_Recessive	-3.7284	0	0
1	0.1687	16.866	Phenotype_Recessive	-3.7251	0	0
1	0.169	16.895	Phenotype_Recessive	-3.7218	0	0
1	0.169	16.897	Phenotype_Recessive	-3.7216	0	0
1	0.169	16.899	Phenotype_Recessive	-3.7214	0	0
1	0.169	16.9	Phenotype_Recessive	-3.7212	0	0
1	0.169	16.902	Phenotype_Recessive	-3.721	0	0
1	0.169	16.903	Phenotype_Recessive	-3.7209	0	0
1	0.169	16.905	Phenotype_Recessive	-3.7207	0	0
1	0.1691	16.906	Phenotype_Recessive	-3.7206	0	0
1	0.1691	16.907	Phenotype_Recessive	-3.7204	0	0
1	0.1691	16.909	Phenotype_Recessive	-3.7202	0	0
1	0.1691	16.911	Phenotype_Recessive	-3.72	0	0
1	0.1691	16.913	Phenotype_Recessive	-3.7198	0	0
1	0.1692	16.915	Phenotype_Recessive	-3.7196	0	0
1	0.1694	16.939	Phenotype_Recessive	-3.717	0	0
1	0.1696	16.963	Phenotype_Recessive	-3.7145	0	0
1	0.1699	16.987	Phenotype_Recessive	-3.712	0	0
1	0.1701	17.011	Phenotype_Recessive	-3.7096	0	0
1	0.1702	17.021	Phenotype_Recessive	-3.7086	0	0
1	0.1703	17.031	Phenotype_Recessive	-3.7076	0	0
1	0.1704	17.041	Phenotype_Recessive	-3.7066	0	0
1	0.1705	17.051	Phenotype_Recessive	-3.7056	0	0
1	0.1706	17.056	Phenotype_Recessive	-3.7052	0	0
1	0.1706	17.06	Phenotype_Recessive	-3.7047	0	0
1	0.1707	17.065	Phenotype_Recessive	-3.7043	0	0
1	0.1707	17.07	Phenotype_Recessive	-3.7039	0	0
1	0.1707	17.072	Phenotype_Recessive	-3.7037	0	0
1	0.1707	17.074	Phenotype_Recessive	-3.7035	0	0
1	0.1708	17.076	Phenotype_Recessive	-3.7033	0	0
1	0.1708	17.078	Phenotype_Recessive	-3.7031	0	0
1	0.1708	17.082	Phenotype_Recessive	-3.7027	0	0
1	0.1709	17.085	Phenotype_Recessive	-3.7024	0	0
1	0.1709	17.089	Phenotype_Recessive	-3.7021	0	0
1	0.1709	17.092	Phenotype_Recessive	-3.7018	0	0
1	0.1711	17.109	Phenotype_Recessive	-3.7003	0	0
1	0.1713	17.125	Phenotype_Recessive	-3.6988	0	0
1	0.1714	17.142	Phenotype_Recessive	-3.6973	0	0
1	0.1716	17.158	Phenotype_Recessive	-3.6959	0	0
1	0.1716	17.162	Phenotype_Recessive	-3.6956	0	0
1	0.1717	17.166	Phenotype_Recessive	-3.6952	0	0
1	0.1717	17.171	Phenotype_Recessive	-3.6948	0	0
1	0.1717	17.175	Phenotype_Recessive	-3.6945	0	0
1	0.1717	17.175	Phenotype_Recessive	-3.6945	0	0
1	0.1718	17.175	Phenotype_Recessive	-3.6945	0	0
1	0.1718	17.175	Phenotype_Recessive	-3.6944	0	0
1	0.1718	17.176	Phenotype_Recessive	-3.6944	0	0
1	0.1718	17.18	Phenotype_Recessive	-3.6941	0	0
1	0.1718	17.184	Phenotype_Recessive	-3.6937	0	0
1	0.1719	17.188	Phenotype_Recessive	-3.6934	0	0
1	0.1719	17.192	Phenotype_Recessive	-3.693	0	0
1	0.1719	17.195	Phenotype_Recessive	-3.6928	0	0
1	0.172	17.197	Phenotype_Recessive	-3.6926	0	0
1	0.172	17.199	Phenotype_Recessive	-3.6924	0	0
1	0.172	17.202	Phenotype_Recessive	-3.6922	0	0
1	0.1721	17.209	Phenotype_Recessive	-3.6917	0	0
1	0.1722	17.216	Phenotype_Recessive	-3.6911	0	0
1	0.1722	17.223	Phenotype_Recessive	-3.6905	0	0
1	0.1723	17.23	Phenotype_Recessive	-3.69	0	0
1	0.1723	17.232	Phenotype_Recessive	-3.6898	0	0
1	0.1723	17.234	Phenotype_Recessive	-3.6897	0	0
1	0.1724	17.235	Phenotype_Recessive	-3.6895	0	0
1	0.1724	17.237	Phenotype_Recessive	-3.6894	0	0
1	0.1724	17.241	Phenotype_Recessive	-3.6891	0	0
1	0.1724	17.244	Phenotype_Recessive	-3.6889	0	0
1	0.1725	17.248	Phenotype_Recessive	-3.6886	0	0
1	0.1725	17.251	Phenotype_Recessive	-3.6883	0	0
1	0.1727	17.273	Phenotype_Recessive	-3.6867	0	0
1	0.1729	17.295	Phenotype_Recessive	-3.685	0	0
1	0.1732	17.316	Phenotype_Recessive	-3.6835	0	0
1	0.1734	17.338	Phenotype_Recessive	-3.682	0	0
1	0.1734	17.341	Phenotype_Recessive	-3.6818	0	0
1	0.1734	17.343	Phenotype_Recessive	-3.6816	0	0
1	0.1735	17.345	Phenotype_Recessive	-3.6815	0	0
1	0.1735	17.348	Phenotype_Recessive	-3.6813	0	0
1	0.1735	17.349	Phenotype_Recessive	-3.6812	0	0
1	0.1735	17.349	Phenotype_Recessive	-3.6812	0	0
1	0.1735	17.35	Phenotype_Recessive	-3.6811	0	0
1	0.1735	17.351	Phenotype_Recessive	-3.6811	0	0
1	0.1738	17.378	Phenotype_Recessive	-3.6793	0	0
1	0.1741	17.405	Phenotype_Recessive	-3.6775	0	0
1	0.1743	17.432	Phenotype_Recessive	-3.6759	0	0
1	0.1746	17.459	Phenotype_Recessive	-3.6743	0	0
1	0.1746	17.465	Phenotype_Recessive	-3.6739	0	0
1	0.1747	17.47	Phenotype_Recessive	-3.6736	0	0
1	0.1748	17.475	Phenotype_Recessive	-3.6733	0	0
1	0.1748	17.48	Phenotype_Recessive	-3.673	0	0
1	0.1748	17.48	Phenotype_Recessive	-3.673	0	0
1	0.1748	17.481	Phenotype_Recessive	-3.673	0	0
1	0.1748	17.481	Phenotype_Recessive	-3.673	0	0
1	0.1748	17.481	Phenotype_Recessive	-3.673	0	0
1	0.1748	17.482	Phenotype_Recessive	-3.673	0	0
1	0.1748	17.484	Phenotype_Recessive	-3.6729	0	0
1	0.1749	17.486	Phenotype_Recessive	-3.6728	0	0
1	0.1749	17.487	Phenotype_Recessive	-3.6727	0	0
1	0.1749	17.491	Phenotype_Recessive	-3.6725	0	0
1	0.1749	17.495	Phenotype_Recessive	-3.6723	0	0
1	0.175	17.499	Phenotype_Recessive	-3.672	0	0
1	0.175	17.503	Phenotype_Recessive	-3.6718	0	0
1	0.1751	17.515	Phenotype_Recessive	-3.6712	0	0
1	0.1753	17.527	Phenotype_Recessive	-3.6706	0	0
1	0.1754	17.539	Phenotype_Recessive	-3.67	0	0
1	0.1755	17.551	Phenotype_Recessive	-3.6693	0	0
1	0.1755	17.551	Phenotype_Recessive	-3.6693	0	0
1	0.1755	17.551	Phenotype_Recessive	-3.6693	0	0
1	0.1755	17.551	Phenotype_Recessive	-3.6693	0	0
1	0.1755	17.551	Phenotype_Recessive	-3.6693	0	0
1	0.1755	17.552	Phenotype_Recessive	-3.6693	0	0
1	0.1755	17.553	Phenotype_Recessive	-3.6692	0	0
1	0.1755	17.555	Phenotype_Recessive	-3.6692	0	0
1	0.1756	17.556	Phenotype_Recessive	-3.6691	0	0
1	0.1756	17.563	Phenotype_Recessive	-3.6687	0	0
1	0.1757	17.57	Phenotype_Recessive	-3.6684	0	0
1	0.1758	17.577	Phenotype_Recessive	-3.6681	0	0
1	0.1758	17.584	Phenotype_Recessive	-3.6677	0	0
1	0.1759	17.587	Phenotype_Recessive	-3.6676	0	0
1	0.1759	17.59	Phenotype_Recessive	-3.6675	0	0
1	0.1759	17.593	Phenotype_Recessive	-3.6674	0	0
1	0.176	17.595	Phenotype_Recessive	-3.6672	0	0
1	0.176	17.6	Phenotype_Recessive	-3.667	0	0
1	0.176	17.604	Phenotype_Recessive	-3.6668	0	0
1	0.1761	17.609	Phenotype_Recessive	-3.6666	0	0
1	0.1761	17.613	Phenotype_Recessive	-3.6664	0	0
1	0.1761	17.614	Phenotype_Recessive	-3.6664	0	0
1	0.1761	17.614	Phenotype_Recessive	-3.6664	0	0
1	0.1761	17.615	Phenotype_Recessive	-3.6664	0	0
1	0.1762	17.615	Phenotype_Recessive	-3.6664	0	0
1	0.1762	17.619	Phenotype_Recessive	-3.6662	0	0
1	0.1762	17.623	Phenotype_Recessive	-3.666	0	0
1	0.1763	17.627	Phenotype_Recessive	-3.6658	0	0
1	0.1763	17.631	Phenotype_Recessive	-3.6657	0	0
1	0.1763	17.634	Phenotype_Recessive	-3.6656	0	0
1	0.1764	17.636	Phenotype_Recessive	-3.6655	0	0
1	0.1764	17.639	Phenotype_Recessive	-3.6654	0	0
1	0.1764	17.641	Phenotype_Recessive	-3.6653	0	0
1	0.1764	17.644	Phenotype_Recessive	-3.6651	0	0
1	0.1765	17.647	Phenotype_Recessive	-3.665	0	0
1	0.1765	17.65	Phenotype_Recessive	-3.6649	0	0
1	0.1765	17.653	Phenotype_Recessive	-3.6648	0	0
1	0.1766	17.655	Phenotype_Recessive	-3.6647	0	0
1	0.1766	17.658	Phenotype_Recessive	-3.6646	0	0
1	0.1766	17.66	Phenotype_Recessive	-3.6645	0	0
1	0.1766	17.662	Phenotype_Recessive	-3.6644	0	0
1	0.1767	17.666	Phenotype_Recessive	-3.6643	0	0
1	0.1767	17.671	Phenotype_Recessive	-3.6641	0	0
1	0.1768	17.675	Phenotype_Recessive	-3.6639	0	0
1	0.1768	17.68	Phenotype_Recessive	-3.6637	0	0
1	0.1769	17.694	Phenotype_Recessive	-3.6632	0	0
1	0.1771	17.708	Phenotype_Recessive	-3.6627	0	0
1	0.1772	17.722	Phenotype_Recessive	-3.6623	0	0
1	0.1774	17.735	Phenotype_Recessive	-3.6618	0	0
1	0.1774	17.736	Phenotype_Recessive	-3.6618	0	0
1	0.1774	17.736	Phenotype_Recessive	-3.6618	0	0
1	0.1774	17.736	Phenotype_Recessive	-3.6618	0	0
1	0.1774	17.736	Phenotype_Recessive	-3.6618	0	0
1	0.1774	17.736	Phenotype_Recessive	-3.6618	0	0
1	0.1774	17.736	Phenotype_Recessive	-3.6618	0	0
1	0.1774	17.736	Phenotype_Recessive	-3.6618	0	0
1	0.1774	17.736	Phenotype_Recessive	-3.6618	0	0
1	0.1776	17.76	Phenotype_Recessive	-3.661	0	0
[truncated: 302,972+ more rows]

## Sheet: Homozygosity (raw Plink output)
Raw output from the Plink homozygosity analysis.
POOL	FID	IID	PHE	CHR	SNP1	SNP2	BP1	BP2	KB	NSNP	NSIM	GRP
S1	EU121	EU121	-9	1	BICF2P301927	BICF2P1430501	12225820	21859562	9633.74	877	2	1*
S1	EU122	EU122	-9	1	CHRUN_JH373247_391756	BICF2G630719730	63551	35008786	34945.2	2948	2	1
S1	EU124	EU124	-9	1	CHRUN_JH373247_391756	BICF2P92714	63551	53132116	53068.6	4590	2	1
S1	CON	3	00:03:00	1	BICF2P301927	BICF2P1430501	12225820	21859562	9633.74	877	NA	NA
S1	UNION	3	00:03:00	1	CHRUN_JH373247_391756	BICF2P92714	63551	53132116	53068.6	4590	NA	NA
S2	EU121	EU121	-9	1	BICF2S23634487	BICF2P1330507	23607858	24842760	1234.9	116	2	1*
S2	EU122	EU122	-9	1	CHRUN_JH373247_391756	BICF2G630719730	63551	35008786	34945.2	2948	2	1
S2	EU124	EU124	-9	1	CHRUN_JH373247_391756	BICF2P92714	63551	53132116	53068.6	4590	2	1
S2	CON	3	00:03:00	1	BICF2S23634487	BICF2P1330507	23607858	24842760	1234.9	116	NA	NA
S2	UNION	3	00:03:00	1	CHRUN_JH373247_391756	BICF2P92714	63551	53132116	53068.6	4590	NA	NA
S3	EU121	EU121	-9	2	BICF2P631628	BICF2G630464809	64920681	84963968	20043.3	2165	2	1*
S3	EU122	EU122	-9	2	BICF2G630787454	BICF2G630464809	255451	84963968	84708.5	7442	2	1
S3	EU124	EU124	-9	2	BICF2G630787454	BICF2G630464809	255451	84963968	84708.5	7442	2	1
S3	CON	3	00:03:00	2	BICF2P631628	BICF2G630464809	64920681	84963968	20043.3	2165	NA	NA
S3	UNION	3	00:03:00	2	BICF2G630787454	BICF2G630464809	255451	84963968	84708.5	7442	NA	NA
S4	EU121	EU121	-9	3	CHRUN_JH373233_1915593	BICF2G630345618	19183	67443648	67424.5	5812	2	1*
S4	EU122	EU122	-9	3	CHRUN_JH373233_1915593	CHR3_18576789	19183	18710740	18691.6	1521	2	1
S4	EU124	EU124	-9	3	CHRUN_JH373233_1915593	BICF2P214109	19183	25746544	25727.4	2044	2	1
S4	CON	3	00:03:00	3	CHRUN_JH373233_1915593	CHR3_18576789	19183	18710740	18691.6	1521	NA	NA
S4	UNION	3	00:03:00	3	CHRUN_JH373233_1915593	BICF2G630345618	19183	67443648	67424.5	5812	NA	NA
S5	EU121	EU121	-9	3	CHRUN_JH373233_1915593	BICF2G630345618	19183	67443648	67424.5	5812	2	1*
S5	EU122	EU122	-9	3	BICF2G630343035	BICF2G630345618	59259229	67443648	8184.42	828	2	1
S5	EU124	EU124	-9	3	BICF2G630343035	BICF2G630345618	59259229	67443648	8184.42	828	2	1
S5	CON	3	00:03:00	3	BICF2G630343035	BICF2G630345618	59259229	67443648	8184.42	828	NA	NA
S5	UNION	3	00:03:00	3	CHRUN_JH373233_1915593	BICF2G630345618	19183	67443648	67424.5	5812	NA	NA
S6	EU121	EU121	-9	3	BICF2P1097235	BICF2G630361781	89494344	91920168	2425.82	223	2	1*
S6	EU122	EU122	-9	3	BICF2P1097235	BICF2G630361781	89494344	91920168	2425.82	223	2	1
S6	EU124	EU124	-9	3	BICF2P1097235	BICF2G630361781	89494344	91920168	2425.82	223	2	1
S6	CON	3	00:03:00	3	BICF2P1097235	BICF2G630361781	89494344	91920168	2425.82	223	NA	NA
S6	UNION	3	00:03:00	3	BICF2P1097235	BICF2G630361781	89494344	91920168	2425.82	223	NA	NA
S7	EU121	EU121	-9	5	BICF2P417824	BICF2P807704	84395806	87234258	2838.45	240	2	1*
S7	EU122	EU122	-9	5	BICF2G630237344	BICF2P798075	86985964	89541517	2555.55	228	2	1
S7	EU124	EU124	-9	5	BICF2P417824	BICF2P807704	84395806	87234258	2838.45	240	2	1
S7	CON	3	00:03:00	5	BICF2G630237344	BICF2P807704	86985964	87234258	248.295	32	NA	NA
S7	UNION	3	00:03:00	5	BICF2P417824	BICF2P798075	84395806	89541517	5145.71	436	NA	NA
S8	EU122	EU122	-9	6	BICF2G630584915	BICF2P758479	31276857	42600537	11323.7	1046	1	1*
S8	EU124	EU124	-9	6	BICF2G630586174	TIGRP2P83707_RS9059362	29653998	44191812	14537.8	1355	1	1
S8	EU121	EU121	-9	6	BICF2P31296	BICF2G630574168	15858012	54088885	38230.9	3572	0	2*
S8	CON	3	00:03:00	6	BICF2G630584915	BICF2P758479	31276857	42600537	11323.7	1046	NA	NA
S8	UNION	3	00:03:00	6	BICF2P31296	BICF2G630574168	15858012	54088885	38230.9	3572	NA	NA
S9	EU122	EU122	-9	7	BICF2S2336345	CHR7_22603398	131143	22498914	22367.8	2142	1	1*
S9	EU124	EU124	-9	7	BICF2S2336345	BICF2P1081021	131143	22397364	22266.2	2131	1	1
S9	EU121	EU121	-9	7	BICF2S2336345	BICF2S23297	131143	9389967	9258.83	926	0	2*
S9	CON	3	00:03:00	7	BICF2S2336345	BICF2S23297	131143	9389967	9258.83	926	NA	NA
S9	UNION	3	00:03:00	7	BICF2S2336345	CHR7_22603398	131143	22498914	22367.8	2142	NA	NA
S10	EU121	EU121	-9	8	CHR8_30885	TIGRP2P112047_RS8721866	55060	32743537	32688.5	2602	2	1*
S10	EU122	EU122	-9	8	CHR8_30885	BICF2P882343	55060	76373658	76318.6	6258	2	1
S10	EU124	EU124	-9	8	CHR8_30885	BICF2P640268	55060	36519000	36463.9	2915	2	1
S10	CON	3	00:03:00	8	CHR8_30885	TIGRP2P112047_RS8721866	55060	32743537	32688.5	2602	NA	NA
S10	UNION	3	00:03:00	8	CHR8_30885	BICF2P882343	55060	76373658	76318.6	6258	NA	NA
S11	EU121	EU121	-9	8	BICF2G630416192	CHR8_63576360	59935762	63901698	3965.94	401	2	1*
S11	EU122	EU122	-9	8	CHR8_30885	BICF2P882343	55060	76373658	76318.6	6258	2	1
S11	EU124	EU124	-9	8	BICF2G630416192	BICF2P768519	59935762	61511546	1575.79	142	2	1
S11	CON	3	00:03:00	8	BICF2G630416192	BICF2P768519	59935762	61511546	1575.79	142	NA	NA
S11	UNION	3	00:03:00	8	CHR8_30885	BICF2P882343	55060	76373658	76318.6	6258	NA	NA
S12	EU121	EU121	-9	9	BICF2P1444473	CHR9_2577907	837387	3457622	2620.24	240	2	1*
S12	EU122	EU122	-9	9	BICF2P1444473	BICF2G63024896	837387	8395961	7558.57	800	2	1
S12	EU124	EU124	-9	9	BICF2P1444473	CHR9_2577907	837387	3457622	2620.24	240	2	1
S12	CON	3	00:03:00	9	BICF2P1444473	CHR9_2577907	837387	3457622	2620.24	240	NA	NA
S12	UNION	3	00:03:00	9	BICF2P1444473	BICF2G63024896	837387	8395961	7558.57	800	NA	NA
S13	EU121	EU121	-9	10	BICF2G630666199	BICF2G630479036	15533294	22190221	6656.93	552	2	1*
S13	EU122	EU122	-9	10	BICF2S23447377	BICF2G630479036	292203	22190221	21898	1773	2	1
S13	EU124	EU124	-9	10	BICF2S23447377	BICF2S24416376	292203	23344505	23052.3	1880	2	1
S13	CON	3	00:03:00	10	BICF2G630666199	BICF2G630479036	15533294	22190221	6656.93	552	NA	NA
S13	UNION	3	00:03:00	10	BICF2S23447377	BICF2S24416376	292203	23344505	23052.3	1880	NA	NA
S14	EU121	EU121	-9	10	BICF2G630484994	BICF2P945003	33939955	70019788	36079.8	3172	2	1*
S14	EU122	EU122	-9	10	BICF2G630484921	BICF2P945003	33833949	70019788	36185.8	3181	2	1
S14	EU124	EU124	-9	10	CHR10_25567535	BICF2G630488445	26529082	40806375	14277.3	1363	2	1
S14	CON	3	00:03:00	10	BICF2G630484994	BICF2G630488445	33939955	40806375	6866.42	615	NA	NA
S14	UNION	3	00:03:00	10	CHR10_25567535	BICF2P945003	26529082	70019788	43490.7	3920	NA	NA
S15	EU121	EU121	-9	12	CHRUN_JH373233_2204390	BICF2S23259140	157264	55133380	54976.1	5092	2	1*
S15	EU122	EU122	-9	12	BICF2P960359	BICF2S23148255	19728780	23473044	3744.26	366	2	1
S15	EU124	EU124	-9	12	CHRUN_JH373233_2204390	BICF2P294591	157264	55083817	54926.6	5090	2	1
S15	CON	3	00:03:00	12	BICF2P960359	BICF2S23148255	19728780	23473044	3744.26	366	NA	NA
S15	UNION	3	00:03:00	12	CHRUN_JH373233_2204390	BICF2S23259140	157264	55133380	54976.1	5092	NA	NA
S16	EU121	EU121	-9	12	CHRUN_JH373233_2204390	BICF2S23259140	157264	55133380	54976.1	5092	2	1*
S16	EU122	EU122	-9	12	BICF2P151696	TIGRP2P174000_RS8757648	51531510	72962817	21431.3	1905	2	1
S16	EU124	EU124	-9	12	CHRUN_JH373233_2204390	BICF2P294591	157264	55083817	54926.6	5090	2	1
S16	CON	3	00:03:00	12	BICF2P151696	BICF2P294591	51531510	55083817	3552.31	277	NA	NA
S16	UNION	3	00:03:00	12	CHRUN_JH373233_2204390	TIGRP2P174000_RS8757648	157264	72962817	72805.6	6718	NA	NA
S17	EU121	EU121	-9	13	BICF2P631048	BICF2S22918116	22111825	23810049	1698.22	171	2	1*
S17	EU122	EU122	-9	13	TIGRP2P181413_RS9073163	CHR13_59995535	6795085	61055020	54259.9	4632	2	1
S17	EU124	EU124	-9	13	TIGRP2P174343_RS9009012	CHR13_59995535	12231707	61055020	48823.3	4179	2	1
S17	CON	3	00:03:00	13	BICF2P631048	BICF2S22918116	22111825	23810049	1698.22	171	NA	NA
S17	UNION	3	00:03:00	13	TIGRP2P181413_RS9073163	CHR13_59995535	6795085	61055020	54259.9	4632	NA	NA
S18	EU121	EU121	-9	13	CHR13_59962327	BICF2G630745980	61021931	62856930	1835	183	2	1*
S18	EU122	EU122	-9	13	TIGRP2P181413_RS9073163	CHR13_59995535	6795085	61055020	54259.9	4632	2	1
S18	EU124	EU124	-9	13	TIGRP2P174343_RS9009012	CHR13_59995535	12231707	61055020	48823.3	4179	2	1
S18	CON	3	00:03:00	13	CHR13_59962327	CHR13_59995535	61021931	61055020	33.09	8	NA	NA
S18	UNION	3	00:03:00	13	TIGRP2P181413_RS9073163	BICF2G630745980	6795085	62856930	56061.8	4807	NA	NA
S19	EU121	EU121	-9	14	BICF2P812813	BICF2P280731	44920218	55636761	10716.5	853	1	1
S19	EU122	EU122	-9	14	BICF2P1350413	CHR14_55711290	47754926	55840652	8085.73	638	2	1*
S19	EU124	EU124	-9	14	BICF2G630516971	BICF2G630531380	21544	61095453	61073.9	5050	1	1
S19	CON	3	00:03:00	14	BICF2P1350413	BICF2P280731	47754926	55636761	7881.84	617	NA	NA
S19	UNION	3	00:03:00	14	BICF2G630516971	BICF2G630531380	21544	61095453	61073.9	5050	NA	NA
S20	EU121	EU121	-9	15	BICF2G630439948	BICF2G630433003	18275105	30257708	11982.6	961	2	1*
S20	EU122	EU122	-9	15	BICF2G630439948	BICF2G630433211	18275105	30020333	11745.2	946	2	1
S20	EU124	EU124	-9	15	BICF2G630439948	BICF2G630433211	18275105	30020333	11745.2	946	2	1
S20	CON	3	00:03:00	15	BICF2G630439948	BICF2G630433211	18275105	30020333	11745.2	946	NA	NA
S20	UNION	3	00:03:00	15	BICF2G630439948	BICF2G630433003	18275105	30257708	11982.6	961	NA	NA
S21	EU121	EU121	-9	15	BICF2S2374707	BICF2P308505	34693475	41150217	6456.74	541	2	1*
S21	EU122	EU122	-9	15	BICF2S2374707	TIGRP2P200032_RS8680045	34693475	36189559	1496.09	128	2	1
S21	EU124	EU124	-9	15	BICF2S2374707	TIGRP2P200032_RS8680045	34693475	36189559	1496.09	128	2	1
S21	CON	3	00:03:00	15	BICF2S2374707	TIGRP2P200032_RS8680045	34693475	36189559	1496.09	128	NA	NA
S21	UNION	3	00:03:00	15	BICF2S2374707	BICF2P308505	34693475	41150217	6456.74	541	NA	NA
S22	EU121	EU121	-9	17	BICF2P1265480	BICF2S23739508	39983708	46327996	6344.29	524	2	1*
S22	EU122	EU122	-9	17	BICF2P774790	BICF2S23739508	34871314	46327996	11456.7	1082	2	1
S22	EU124	EU124	-9	17	BICF2P774790	BICF2S23739508	34871314	46327996	11456.7	1082	2	1
S22	CON	3	00:03:00	17	BICF2P1265480	BICF2S23739508	39983708	46327996	6344.29	524	NA	NA
S22	UNION	3	00:03:00	17	BICF2P774790	BICF2S23739508	34871314	46327996	11456.7	1082	NA	NA
S23	EU121	EU121	-9	18	BICF2P709242	TIGRP2P247574_RS8728926	27118942	29065430	1946.49	154	2	1*
S23	EU122	EU122	-9	18	CHRUN_JH373295_1257	BICF2P1379035	87823	36017154	35929.3	3022	2	1
S23	EU124	EU124	-9	18	CHRUN_JH373295_1257	CHR18_55635725	87823	56437444	56349.6	5472	2	1
S23	CON	3	00:03:00	18	BICF2P709242	TIGRP2P247574_RS8728926	27118942	29065430	1946.49	154	NA	NA
S23	UNION	3	00:03:00	18	CHRUN_JH373295_1257	CHR18_55635725	87823	56437444	56349.6	5472	NA	NA
S24	EU121	EU121	-9	19	CHR19_25564745	BICF2P1070720	26963376	28309293	1345.92	111	2	1*
S24	EU122	EU122	-9	19	CHR19_25564745	BICF2P1070720	26963376	28309293	1345.92	111	2	1
S24	EU124	EU124	-9	19	CHR19_25564745	BICF2P1070720	26963376	28309293	1345.92	111	2	1
S24	CON	3	00:03:00	19	CHR19_25564745	BICF2P1070720	26963376	28309293	1345.92	111	NA	NA
S24	UNION	3	00:03:00	19	CHR19_25564745	BICF2P1070720	26963376	28309293	1345.92	111	NA	NA
S25	EU121	EU121	-9	21	BICF2G630658359	CHR21_10344873	7045399	10429236	3383.84	297	2	1*
S25	EU122	EU122	-9	21	TIGRP2P279607_RS9157868	BICF2G630652582	10188559	16770179	6581.62	588	2	1
S25	EU124	EU124	-9	21	BICF2G630658359	CHR21_10344873	7045399	10429236	3383.84	297	2	1
S25	CON	3	00:03:00	21	TIGRP2P279607_RS9157868	CHR21_10344873	10188559	10429236	240.678	21	NA	NA
S25	UNION	3	00:03:00	21	BICF2G630658359	BICF2G630652582	7045399	16770179	9724.78	864	NA	NA
S26	EU121	EU121	-9	21	BICF2P394080	BICF2P166540	13940502	19282500	5342	451	2	1*
S26	EU122	EU122	-9	21	TIGRP2P279607_RS9157868	BICF2G630652582	10188559	16770179	6581.62	588	2	1
S26	EU124	EU124	-9	21	BICF2G630654190	BICF2G630638789	12887765	51043078	38155.3	3607	2	1
S26	CON	3	00:03:00	21	BICF2P394080	BICF2G630652582	13940502	16770179	2829.68	241	NA	NA
S26	UNION	3	00:03:00	21	TIGRP2P279607_RS9157868	BICF2G630638789	10188559	51043078	40854.5	3844	NA	NA
S27	EU121	EU121	-9	23	CHRUN_JH373301_13047	BICF2S23021112	54108	42308167	42254.1	3699	2	1*
S27	EU122	EU122	-9	23	CHRUN_JH373301_13047	BICF2G630389944	54108	9159978	9105.87	797	2	1
S27	EU124	EU124	-9	23	CHRUN_JH373301_13047	BICF2G630381727	54108	20363091	20309	1805	2	1
S27	CON	3	00:03:00	23	CHRUN_JH373301_13047	BICF2G630389944	54108	9159978	9105.87	797	NA	NA
S27	UNION	3	00:03:00	23	CHRUN_JH373301_13047	BICF2S23021112	54108	42308167	42254.1	3699	NA	NA
S28	EU121	EU121	-9	23	CHRUN_JH373301_13047	BICF2S23021112	54108	42308167	42254.1	3699	2	1*
S28	EU122	EU122	-9	23	BICF2P1408273	BICF2G630385806	13204140	14365125	1160.99	109	2	1
S28	EU124	EU124	-9	23	CHRUN_JH373301_13047	BICF2G630381727	54108	20363091	20309	1805	2	1
S28	CON	3	00:03:00	23	BICF2P1408273	BICF2G630385806	13204140	14365125	1160.99	109	NA	NA
S28	UNION	3	00:03:00	23	CHRUN_JH373301_13047	BICF2S23021112	54108	42308167	42254.1	3699	NA	NA
S29	EU121	EU121	-9	24	BICF2G630841381	BICF2P787588	2329	46298118	46295.8	4428	2	1*
S29	EU122	EU122	-9	24	BICF2G630841381	BICF2P787588	2329	46298118	46295.8	4428	2	1
S29	EU124	EU124	-9	24	BICF2G630841381	BICF2S23661497	2329	19105805	19103.5	1657	2	1
S29	CON	3	00:03:00	24	BICF2G630841381	BICF2S23661497	2329	19105805	19103.5	1657	NA	NA
S29	UNION	3	00:03:00	24	BICF2G630841381	BICF2P787588	2329	46298118	46295.8	4428	NA	NA
S30	EU121	EU121	-9	24	BICF2G630841381	BICF2P787588	2329	46298118	46295.8	4428	2	1*
S30	EU122	EU122	-9	24	BICF2G630841381	BICF2P787588	2329	46298118	46295.8	4428	2	1
S30	EU124	EU124	-9	24	BICF2P302499	BICF2P1097307	32924498	35075026	2150.53	237	2	1
S30	CON	3	00:03:00	24	BICF2P302499	BICF2P1097307	32924498	35075026	2150.53	237	NA	NA
S30	UNION	3	00:03:00	24	BICF2G630841381	BICF2P787588	2329	46298118	46295.8	4428	NA	NA
S31	EU121	EU121	-9	24	BICF2G630841381	BICF2P787588	2329	46298118	46295.8	4428	2	1*
S31	EU122	EU122	-9	24	BICF2G630841381	BICF2P787588	2329	46298118	46295.8	4428	2	1
S31	EU124	EU124	-9	24	BICF2P407878	BICF2P787588	43943392	46298118	2354.73	219	2	1
S31	CON	3	00:03:00	24	BICF2P407878	BICF2P787588	43943392	46298118	2354.73	219	NA	NA
S31	UNION	3	00:03:00	24	BICF2G630841381	BICF2P787588	2329	46298118	46295.8	4428	NA	NA
S32	EU121	EU121	-9	26	BICF2G630194001	BICF2G630191119	37338269	39250987	1912.72	247	1	1*
S32	EU122	EU122	-9	26	TIGRP2P341849_RS8432576	BICF2G630191119	26494093	39250987	12756.9	1283	1	1
S32	EU124	EU124	-9	26	BICF2G630194582	CHR26_38148552	36927198	38439053	1511.86	164	0	2*
S32	CON	3	00:03:00	26	BICF2G630194001	CHR26_38148552	37338269	38439053	1100.79	124	NA	NA
S32	UNION	3	00:03:00	26	TIGRP2P341849_RS8432576	BICF2G630191119	26494093	39250987	12756.9	1283	NA	NA
S33	EU121	EU121	-9	28	BICF2P1161864	TIGRP2P278766_RS8517909	39639683	41723582	2083.9	235	2	1*
S33	EU122	EU122	-9	28	BICF2P836718	TIGRP2P278766_RS8517909	34180147	41723582	7543.44	777	2	1
S33	EU124	EU124	-9	28	BICF2P836718	TIGRP2P278766_RS8517909	34180147	41723582	7543.44	777	2	1
S33	CON	3	00:03:00	28	BICF2P1161864	TIGRP2P278766_RS8517909	39639683	41723582	2083.9	235	NA	NA
S33	UNION	3	00:03:00	28	BICF2P836718	TIGRP2P278766_RS8517909	34180147	41723582	7543.44	777	NA	NA
S34	EU121	EU121	-9	29	BICF2P1433782	BICF2P76789	297133	10718878	10421.7	815	2	1*
S34	EU122	EU122	-9	29	BICF2P1433782	BICF2G630622529	297133	12096729	11799.6	940	2	1
S34	EU124	EU124	-9	29	BICF2P1433782	BICF2G630622529	297133	12096729	11799.6	940	2	1
S34	CON	3	00:03:00	29	BICF2P1433782	BICF2P76789	297133	10718878	10421.7	815	NA	NA
S34	UNION	3	00:03:00	29	BICF2P1433782	BICF2G630622529	297133	12096729	11799.6	940	NA	NA
S35	EU121	EU121	-9	30	BICF2G630400760	BICF2G630399838	30118355	32458523	2340.17	225	2	1*
S35	EU122	EU122	-9	30	BICF2G630400760	BICF2G630399838	30118355	32458523	2340.17	225	2	1
S35	EU124	EU124	-9	30	BICF2G630400760	BICF2G630399045	30118355	33472698	3354.34	352	2	1
S35	CON	3	00:03:00	30	BICF2G630400760	BICF2G630399838	30118355	32458523	2340.17	225	NA	NA
S35	UNION	3	00:03:00	30	BICF2G630400760	BICF2G630399045	30118355	33472698	3354.34	352	NA	NA
S36	EU121	EU121	-9	31	CHR31_37131582	BICF2S23122791	37017781	38685937	1668.16	202	2	1*
S36	EU122	EU122	-9	31	BICF2P371284	BICF2G630742904	30230556	37650476	7419.92	750	2	1
S36	EU124	EU124	-9	31	CHR31_36394003	BICF2G630637779	36278890	39876829	3597.94	419	2	1
S36	CON	3	00:03:00	31	CHR31_37131582	BICF2G630742904	37017781	37650476	632.696	86	NA	NA
S36	UNION	3	00:03:00	31	BICF2P371284	BICF2G630637779	30230556	39876829	9646.27	985	NA	NA
S37	EU121	EU121	-9	32	BICF2S2343631	CHR32_43908	8877392	40158046	31280.7	2672	2	1*
S37	EU122	EU122	-9	32	BICF2S2343631	BICF2P1496051	8877392	25525376	16648	1384	2	1
S37	EU124	EU124	-9	32	BICF2S23345083	CHR32_43908	1289389	40158046	38868.7	3281	2	1
S37	CON	3	00:03:00	32	BICF2S2343631	BICF2P1496051	8877392	25525376	16648	1384	NA	NA
S37	UNION	3	00:03:00	32	BICF2S23345083	CHR32_43908	1289389	40158046	38868.7	3281	NA	NA
S38	EU121	EU121	-9	32	BICF2S2343631	CHR32_43908	8877392	40158046	31280.7	2672	2	1*
S38	EU122	EU122	-9	32	BICF2P1197413	CHR32_43908	26154468	40158046	14003.6	1234	2	1
S38	EU124	EU124	-9	32	BICF2S23345083	CHR32_43908	1289389	40158046	38868.7	3281	2	1
S38	CON	3	00:03:00	32	BICF2P1197413	CHR32_43908	26154468	40158046	14003.6	1234	NA	NA
S38	UNION	3	00:03:00	32	BICF2S23345083	CHR32_43908	1289389	40158046	38868.7	3281	NA	NA
S39	EU121	EU121	-9	33	CHR33_23623408	CHR33_25781702	24269334	26414736	2145.4	241	1	1*
S39	EU122	EU122	-9	33	CHR33_23623408	CHR33_25781702	24269334	26414736	2145.4	241	1	1
S39	EU124	EU124	-9	33	BICF2G63079212	BICF2S23416284	21344808	26726113	5381.31	544	0	2*
S39	CON	3	00:03:00	33	CHR33_23623408	CHR33_25781702	24269334	26414736	2145.4	241	NA	NA
S39	UNION	3	00:03:00	33	BICF2G63079212	BICF2S23416284	21344808	26726113	5381.31	544	NA	NA
S40	EU121	EU121	-9	33	BICF2P1365585	BICF2P885780	27641864	30978060	3336.2	399	2	1*
S40	EU122	EU122	-9	33	BICF2P1365585	BICF2P885780	27641864	30978060	3336.2	399	2	1
S40	EU124	EU124	-9	33	CHR33_29208057	TIGRP2P390847_RS8628478	29904776	32079630	2174.86	246	2	1
S40	CON	3	00:03:00	33	CHR33_29208057	BICF2P885780	29904776	30978060	1073.29	113	NA	NA
S40	UNION	3	00:03:00	33	BICF2P1365585	TIGRP2P390847_RS8628478	27641864	32079630	4437.77	532	NA	NA
S41	EU121	EU121	-9	34	BICF2G630456311	BICF2G630454156	29434566	31806764	2372.2	206	2	1*
S41	EU122	EU122	-9	34	BICF2G630456311	BICF2G630454156	29434566	31806764	2372.2	206	2	1
S41	EU124	EU124	-9	34	BICF2G630456311	BICF2G630454156	29434566	31806764	2372.2	206	2	1
S41	CON	3	00:03:00	34	BICF2G630456311	BICF2G630454156	29434566	31806764	2372.2	206	NA	NA
S41	UNION	3	00:03:00	34	BICF2G630456311	BICF2G630454156	29434566	31806764	2372.2	206	NA	NA
S42	EU121	EU121	-9	34	TIGRP2P399195_RS9254922	TIGRP2P400055_RS9210002	32551297	36538309	3987.01	385	2	1*
S42	EU122	EU122	-9	34	TIGRP2P399195_RS9254922	TIGRP2P400055_RS9210002	32551297	36538309	3987.01	385	2	1
S42	EU124	EU124	-9	34	TIGRP2P399195_RS9254922	TIGRP2P400055_RS9210002	32551297	36538309	3987.01	385	2	1
S42	CON	3	00:03:00	34	TIGRP2P399195_RS9254922	TIGRP2P400055_RS9210002	32551297	36538309	3987.01	385	NA	NA
S42	UNION	3	00:03:00	34	TIGRP2P399195_RS9254922	TIGRP2P400055_RS9210002	32551297	36538309	3987.01	385	NA	NA
S43	EU121	EU121	-9	37	CHRUN_JH373264_247019	TIGRP2P423279_RS9236372	1591	4501892	4500.3	356	2	1*
S43	EU122	EU122	-9	37	CHRUN_JH373264_247019	TIGRP2P423279_RS9236372	1591	4501892	4500.3	356	2	1
S43	EU124	EU124	-9	37	CHRUN_JH373264_247019	BICF2P339911	1591	4480859	4479.27	355	2	1
S43	CON	3	00:03:00	37	CHRUN_JH373264_247019	BICF2P339911	1591	4480859	4479.27	355	NA	NA
S43	UNION	3	00:03:00	37	CHRUN_JH373264_247019	TIGRP2P423279_RS9236372	1591	4501892	4500.3	356	NA	NA
S44	EU121	EU121	-9	37	CHR37_6589166	BICF2P250824	6467852	15495877	9028.03	838	2	1*
S44	EU122	EU122	-9	37	CHR37_6589166	BICF2G630129324	6467852	23690904	17223.1	1551	2	1
S44	EU124	EU124	-9	37	CHR37_6589166	BICF2P250824	6467852	15495877	9028.03	838	2	1
S44	CON	3	00:03:00	37	CHR37_6589166	BICF2P250824	6467852	15495877	9028.03	838	NA	NA
S44	UNION	3	00:03:00	37	CHR37_6589166	BICF2G630129324	6467852	23690904	17223.1	1551	NA	NA
S45	EU121	EU121	-9	39	CHRX_6657486	BICF2G630536639	6620386	11766691	5146.31	426	1	1
S45	EU122	EU122	-9	39	CHRX_6657486	CHRX_123833839	6620386	124955433	118335	6035	1	1
S45	EU124	EU124	-9	39	BICF2G630542798	BICF2P131304	1439515	9594544	8155.03	762	2	1*
S45	CON	3	00:03:00	39	CHRX_6657486	BICF2P131304	6620386	9594544	2974.16	261	NA	NA
S45	UNION	3	00:03:00	39	BICF2G630542798	CHRX_123833839	1439515	124955433	123516	6536	NA	NA
S46	EU121	EU121	-9	39	BICF2G630536604	CHRX_123833839	11809515	124955433	113146	5604	1	1
S46	EU122	EU122	-9	39	CHRX_6657486	CHRX_123833839	6620386	124955433	118335	6035	1	1
S46	EU124	EU124	-9	39	BICF2P648100	G1664F30S104	25591963	40218373	14626.4	839	2	1*
S46	CON	3	00:03:00	39	BICF2P648100	G1664F30S104	25591963	40218373	14626.4	839	NA	NA
S46	UNION	3	00:03:00	39	CHRX_6657486	CHRX_123833839	6620386	124955433	118335	6035	NA	NA
S47	EU121	EU121	-9	39	BICF2G630536604	CHRX_123833839	11809515	124955433	113146	5604	1	1
S47	EU122	EU122	-9	39	CHRX_6657486	CHRX_123833839	6620386	124955433	118335	6035	1	1
S47	EU124	EU124	-9	39	CHRX_42309122	G1860F12S222	42517138	53093128	10576	258	2	1*
S47	CON	3	00:03:00	39	CHRX_42309122	G1860F12S222	42517138	53093128	10576	258	NA	NA
S47	UNION	3	00:03:00	39	CHRX_6657486	CHRX_123833839	6620386	124955433	118335	6035	NA	NA
S48	EU121	EU121	-9	39	BICF2G630536604	CHRX_123833839	11809515	124955433	113146	5604	1	1
S48	EU122	EU122	-9	39	CHRX_6657486	CHRX_123833839	6620386	124955433	118335	6035	1	1
S48	EU124	EU124	-9	39	BICF2P376978	CHRX_56500437	54324564	56715479	2390.92	106	2	1*
S48	CON	3	00:03:00	39	BICF2P376978	CHRX_56500437	54324564	56715479	2390.92	106	NA	NA
S48	UNION	3	00:03:00	39	CHRX_6657486	CHRX_123833839	6620386	124955433	118335	6035	NA	NA
S49	EU121	EU121	-9	39	BICF2G630536604	CHRX_123833839	11809515	124955433	113146	5604	1	1
S49	EU122	EU122	-9	39	CHRX_6657486	CHRX_123833839	6620386	124955433	118335	6035	1	1
S49	EU124	EU124	-9	39	CHRX_59543446	BICF2P446412	59687769	63132410	3444.64	149	2	1*
S49	CON	3	00:03:00	39	CHRX_59543446	BICF2P446412	59687769	63132410	3444.64	149	NA	NA
S49	UNION	3	00:03:00	39	CHRX_6657486	CHRX_123833839	6620386	124955433	118335	6035	NA	NA
S50	EU121	EU121	-9	39	BICF2G630536604	CHRX_123833839	11809515	124955433	113146	5604	1	1
S50	EU122	EU122	-9	39	CHRX_6657486	CHRX_123833839	6620386	124955433	118335	6035	1	1
S50	EU124	EU124	-9	39	BICF2G6308219	G2261F7S58	98282840	100395788	2112.95	107	2	1*
S50	CON	3	00:03:00	39	BICF2G6308219	G2261F7S58	98282840	100395788	2112.95	107	NA	NA
S50	UNION	3	00:03:00	39	CHRX_6657486	CHRX_123833839	6620386	124955433	118335	6035	NA	NA
S51	EU121	EU121	-9	1	CHR1_46941887	BICF2P92714	47429393	53132116	5702.72	541	1	1*
S51	EU124	EU124	-9	1	CHRUN_JH373247_391756	BICF2P92714	63551	53132116	53068.6	4590	1	1
S51	CON	2	00:02:00	1	CHR1_46941887	BICF2P92714	47429393	53132116	5702.72	541	NA	NA
S51	UNION	2	00:02:00	1	CHRUN_JH373247_391756	BICF2P92714	63551	53132116	53068.6	4590	NA	NA
S52	EU121	EU121	-9	1	CHR1_54335986	BICF2P687562	54883277	95971204	41087.9	3545	1	1*
S52	EU122	EU122	-9	1	BICF2P758402	BICF2P103641	57299355	58541231	1241.88	155	1	1
S52	CON	2	00:02:00	1	BICF2P758402	BICF2P103641	57299355	58541231	1241.88	155	NA	NA
S52	UNION	2	00:02:00	1	CHR1_54335986	BICF2P687562	54883277	95971204	41087.9	3545	NA	NA
S53	EU121	EU121	-9	4	BICF2P176363	BICF2S2411449	7615368	12436985	4821.62	418	1	1*
S53	EU124	EU124	-9	4	BICF2P176363	BICF2S2411449	7615368	12436985	4821.62	418	1	1
S53	CON	2	00:02:00	4	BICF2P176363	BICF2S2411449	7615368	12436985	4821.62	418	NA	NA
S53	UNION	2	00:02:00	4	BICF2P176363	BICF2S2411449	7615368	12436985	4821.62	418	NA	NA
S54	EU121	EU121	-9	4	BICF2S23538004	BICF2P1233434	13253342	19152198	5898.86	476	1	1*
S54	EU124	EU124	-9	4	BICF2S23538004	TIGRP2P59039_RS8813146	13253342	15418054	2164.71	184	1	1
S54	CON	2	00:02:00	4	BICF2S23538004	TIGRP2P59039_RS8813146	13253342	15418054	2164.71	184	NA	NA
S54	UNION	2	00:02:00	4	BICF2S23538004	BICF2P1233434	13253342	19152198	5898.86	476	NA	NA
S55	EU121	EU121	-9	4	CHR4_75512487	BICF2S23029274	76427746	78593331	2165.59	172	1	1*
S55	EU122	EU122	-9	4	CHR4_75512487	BICF2S23029274	76427746	78593331	2165.59	172	1	1
S55	CON	2	00:02:00	4	CHR4_75512487	BICF2S23029274	76427746	78593331	2165.59	172	NA	NA
S55	UNION	2	00:02:00	4	CHR4_75512487	BICF2S23029274	76427746	78593331	2165.59	172	NA	NA
S56	EU121	EU121	-9	5	CHR5_18224	BICF2P12807	8873	19927323	19918.5	1960	1	1*
S56	EU122	EU122	-9	5	CHR5_18224	BICF2P12807	8873	19927323	19918.5	1960	1	1
S56	CON	2	00:02:00	5	CHR5_18224	BICF2P12807	8873	19927323	19918.5	1960	NA	NA
S56	UNION	2	00:02:00	5	CHR5_18224	BICF2P12807	8873	19927323	19918.5	1960	NA	NA
S57	EU121	EU121	-9	6	BICF2P31296	BICF2G630574168	15858012	54088885	38230.9	3572	0	1*
S57	EU124	EU124	-9	6	BICF2P304357	BICF2S22960526	21431924	23562914	2130.99	210	0	2*
S57	CON	2	00:02:00	6	BICF2P304357	BICF2S22960526	21431924	23562914	2130.99	210	NA	NA
S57	UNION	2	00:02:00	6	BICF2P31296	BICF2G630574168	15858012	54088885	38230.9	3572	NA	NA
S58	EU121	EU121	-9	6	BICF2P31296	BICF2G630574168	15858012	54088885	38230.9	3572	0	1*
S58	EU124	EU124	-9	6	CHR6_25912736	BICF2P574946	26151559	29269739	3118.18	281	0	2*
S58	CON	2	00:02:00	6	CHR6_25912736	BICF2P574946	26151559	29269739	3118.18	281	NA	NA
S58	UNION	2	00:02:00	6	BICF2P31296	BICF2G630574168	15858012	54088885	38230.9	3572	NA	NA
S59	EU121	EU121	-9	6	BICF2P31296	BICF2G630574168	15858012	54088885	38230.9	3572	0	1*
S59	EU124	EU124	-9	6	BICF2G630582513	BICF2G630580305	44536191	46697784	2161.59	165	0	2*
S59	CON	2	00:02:00	6	BICF2G630582513	BICF2G630580305	44536191	46697784	2161.59	165	NA	NA
S59	UNION	2	00:02:00	6	BICF2P31296	BICF2G630574168	15858012	54088885	38230.9	3572	NA	NA
S60	EU121	EU121	-9	6	BICF2P31296	BICF2G630574168	15858012	54088885	38230.9	3572	0	1*
S60	EU124	EU124	-9	6	BICF2P233539	BICF2G630577457	46947653	49161121	2213.47	180	0	2*
S60	CON	2	00:02:00	6	BICF2P233539	BICF2G630577457	46947653	49161121	2213.47	180	NA	NA
S60	UNION	2	00:02:00	6	BICF2P31296	BICF2G630574168	15858012	54088885	38230.9	3572	NA	NA
S61	EU121	EU121	-9	6	BICF2P31296	BICF2G630574168	15858012	54088885	38230.9	3572	1	1*
S61	EU122	EU122	-9	6	BICF2P802024	BICF2P824783	53686798	73474591	19787.8	1837	1	1
S61	CON	2	00:02:00	6	BICF2P802024	BICF2G630574168	53686798	54088885	402.088	28	NA	NA
S61	UNION	2	00:02:00	6	BICF2P31296	BICF2P824783	15858012	73474591	57616.6	5381	NA	NA
S62	EU121	EU121	-9	6	BICF2P193228	CHR6_56204290	54836088	56697720	1861.63	182	1	1*
S62	EU122	EU122	-9	6	BICF2P802024	BICF2P824783	53686798	73474591	19787.8	1837	1	1
S62	CON	2	00:02:00	6	BICF2P193228	CHR6_56204290	54836088	56697720	1861.63	182	NA	NA
S62	UNION	2	00:02:00	6	BICF2P802024	BICF2P824783	53686798	73474591	19787.8	1837	NA	NA
S63	EU121	EU121	-9	6	TIGRP2P89107_RS8622542	BICF2S23517874	73521324	74847441	1326.12	108	0	1*
S63	EU122	EU122	-9	6	TIGRP2P89107_RS8622542	BICF2G630570484	73521324	77015790	3494.47	306	0	2*
S63	CON	2	00:02:00	6	TIGRP2P89107_RS8622542	BICF2S23517874	73521324	74847441	1326.12	108	NA	NA
S63	UNION	2	00:02:00	6	TIGRP2P89107_RS8622542	BICF2G630570484	73521324	77015790	3494.47	306	NA	NA
S64	EU122	EU122	-9	8	CHR8_30885	BICF2P882343	55060	76373658	76318.6	6258	1	1*
S64	EU124	EU124	-9	8	TIGRP2P115471_RS8822511	BICF2S23632669	50150969	55296024	5145.06	436	1	1
S64	CON	2	00:02:00	8	TIGRP2P115471_RS8822511	BICF2S23632669	50150969	55296024	5145.06	436	NA	NA
S64	UNION	2	00:02:00	8	CHR8_30885	BICF2P882343	55060	76373658	76318.6	6258	NA	NA
S65	EU121	EU121	-9	8	BICF2P4715	BICF2P1326316	66727368	68656123	1928.76	165	1	1*
S65	EU122	EU122	-9	8	CHR8_30885	BICF2P882343	55060	76373658	76318.6	6258	1	1
S65	CON	2	00:02:00	8	BICF2P4715	BICF2P1326316	66727368	68656123	1928.76	165	NA	NA
S65	UNION	2	00:02:00	8	CHR8_30885	BICF2P882343	55060	76373658	76318.6	6258	NA	NA
S66	EU121	EU121	-9	8	BICF2S2291323	BICF2P882343	72713681	76373658	3659.98	137	1	1*
S66	EU122	EU122	-9	8	CHR8_30885	BICF2P882343	55060	76373658	76318.6	6258	1	1
S66	CON	2	00:02:00	8	BICF2S2291323	BICF2P882343	72713681	76373658	3659.98	137	NA	NA
S66	UNION	2	00:02:00	8	CHR8_30885	BICF2P882343	55060	76373658	76318.6	6258	NA	NA
S67	EU121	EU121	-9	11	CHRUN_JH373300_107533	BICF2G630294632	215733	15780269	15564.5	1119	0	1*
S67	EU124	EU124	-9	11	CHR11_571990	CHR11_2631195	755378	2897885	2142.51	160	0	2*
S67	CON	2	00:02:00	11	CHR11_571990	CHR11_2631195	755378	2897885	2142.51	160	NA	NA
S67	UNION	2	00:02:00	11	CHRUN_JH373300_107533	BICF2G630294632	215733	15780269	15564.5	1119	NA	NA
S68	EU122	EU122	-9	12	BICF2P151696	TIGRP2P174000_RS8757648	51531510	72962817	21431.3	1905	1	1*
S68	EU124	EU124	-9	12	BICF2S23158905	TIGRP2P174000_RS8757648	70596706	72962817	2366.11	238	1	1
S68	CON	2	00:02:00	12	BICF2S23158905	TIGRP2P174000_RS8757648	70596706	72962817	2366.11	238	NA	NA
S68	UNION	2	00:02:00	12	BICF2P151696	TIGRP2P174000_RS8757648	51531510	72962817	21431.3	1905	NA	NA
S69	EU122	EU122	-9	13	TIGRP2P181413_RS9073163	CHR13_59995535	6795085	61055020	54259.9	4632	1	1*
S69	EU124	EU124	-9	13	BICF2S23340769	BICF2G630606394	8989691	10705220	1715.53	149	1	1
S69	CON	2	00:02:00	13	BICF2S23340769	BICF2G630606394	8989691	10705220	1715.53	149	NA	NA
S69	UNION	2	00:02:00	13	TIGRP2P181413_RS9073163	CHR13_59995535	6795085	61055020	54259.9	4632	NA	NA
S70	EU121	EU121	-9	14	TIGRP2P187194_RS8665870	BICF2S23417189	14386579	18281271	3894.69	340	0	1*
S70	EU124	EU124	-9	14	BICF2G630516971	BICF2G630531380	21544	61095453	61073.9	5050	0	2*
S70	CON	2	00:02:00	14	TIGRP2P187194_RS8665870	BICF2S23417189	14386579	18281271	3894.69	340	NA	NA
S70	UNION	2	00:02:00	14	BICF2G630516971	BICF2G630531380	21544	61095453	61073.9	5050	NA	NA
S71	EU122	EU122	-9	14	BICF2G630523666	CHR14_22067454	20694653	22029920	1335.27	107	1	1*
S71	EU124	EU124	-9	14	BICF2G630516971	BICF2G630531380	21544	61095453	61073.9	5050	1	1
S71	CON	2	00:02:00	14	BICF2G630523666	CHR14_22067454	20694653	22029920	1335.27	107	NA	NA
S71	UNION	2	00:02:00	14	BICF2G630516971	BICF2G630531380	21544	61095453	61073.9	5050	NA	NA
S72	EU121	EU121	-9	15	BICF2S2374707	BICF2P308505	34693475	41150217	6456.74	541	1	1*
S72	EU124	EU124	-9	15	BICF2P376743	BICF2P1180276	41037270	43636947	2599.68	248	1	1
S72	CON	2	00:02:00	15	BICF2P376743	BICF2P308505	41037270	41150217	112.948	11	NA	NA
S72	UNION	2	00:02:00	15	BICF2S2374707	BICF2P1180276	34693475	43636947	8943.47	778	NA	NA
S73	EU121	EU121	-9	17	BICF2P711556	BICF2S22925863	11622368	15660571	4038.2	358	0	1*
S73	EU124	EU124	-9	17	BICF2P1369289	BICF2S24312525	60212	32459122	32398.9	2947	0	2*
S73	CON	2	00:02:00	17	BICF2P711556	BICF2S22925863	11622368	15660571	4038.2	358	NA	NA
S73	UNION	2	00:02:00	17	BICF2P1369289	BICF2S24312525	60212	32459122	32398.9	2947	NA	NA
S74	EU122	EU122	-9	18	TIGRP2P250228_RS8703385	BICF2G630692839	38256451	42094311	3837.86	396	1	1*
S74	EU124	EU124	-9	18	CHRUN_JH373295_1257	CHR18_55635725	87823	56437444	56349.6	5472	1	1
S74	CON	2	00:02:00	18	TIGRP2P250228_RS8703385	BICF2G630692839	38256451	42094311	3837.86	396	NA	NA
S74	UNION	2	00:02:00	18	CHRUN_JH373295_1257	CHR18_55635725	87823	56437444	56349.6	5472	NA	NA
S75	EU122	EU122	-9	18	G1030F43S204	CHR18_46297391	43765233	46752391	2987.16	382	1	1*
S75	EU124	EU124	-9	18	CHRUN_JH373295_1257	CHR18_55635725	87823	56437444	56349.6	5472	1	1
S75	CON	2	00:02:00	18	G1030F43S204	CHR18_46297391	43765233	46752391	2987.16	382	NA	NA
S75	UNION	2	00:02:00	18	CHRUN_JH373295_1257	CHR18_55635725	87823	56437444	56349.6	5472	NA	NA
S76	EU121	EU121	-9	19	BICF2P985642	BICF2G630251793	53619216	55498305	1879.09	207	1	1*
S76	EU122	EU122	-9	19	BICF2P985642	BICF2G630251793	53619216	55498305	1879.09	207	1	1
S76	CON	2	00:02:00	19	BICF2P985642	BICF2G630251793	53619216	55498305	1879.09	207	NA	NA
S76	UNION	2	00:02:00	19	BICF2P985642	BICF2G630251793	53619216	55498305	1879.09	207	NA	NA
S77	EU121	EU121	-9	20	BICF2G630233714	BICF2G630444785	22013981	58595562	36581.6	3934	0	1*
S77	EU124	EU124	-9	20	BICF2S23243984	BICF2S23255732	20940104	23158934	2218.83	199	0	2*
S77	CON	2	00:02:00	20	BICF2G630233714	BICF2S23255732	22013981	23158934	1144.95	108	NA	NA
S77	UNION	2	00:02:00	20	BICF2S23243984	BICF2G630444785	20940104	58595562	37655.5	4025	NA	NA
S78	EU121	EU121	-9	20	BICF2G630233714	BICF2G630444785	22013981	58595562	36581.6	3934	1	1*
S78	EU122	EU122	-9	20	BICF2P250483	BICF2G630444785	46797364	58595562	11798.2	1551	1	1
S78	CON	2	00:02:00	20	BICF2P250483	BICF2G630444785	46797364	58595562	11798.2	1551	NA	NA
S78	UNION	2	00:02:00	20	BICF2G630233714	BICF2G630444785	22013981	58595562	36581.6	3934	NA	NA
S79	EU121	EU121	-9	21	TIGRP2P278985_RS9060027	BICF2S2448796	1705280	3334864	1629.59	108	1	1*
S79	EU124	EU124	-9	21	TIGRP2P278985_RS9060027	BICF2S2448796	1705280	3334864	1629.59	108	1	1
S79	CON	2	00:02:00	21	TIGRP2P278985_RS9060027	BICF2S2448796	1705280	3334864	1629.59	108	NA	NA
S79	UNION	2	00:02:00	21	TIGRP2P278985_RS9060027	BICF2S2448796	1705280	3334864	1629.59	108	NA	NA
S80	EU122	EU122	-9	21	TIGRP2P284218_RS8526359	BICF2P611036	31852248	41872953	10020.7	959	1	1*
S80	EU124	EU124	-9	21	BICF2G630654190	BICF2G630638789	12887765	51043078	38155.3	3607	1	1
S80	CON	2	00:02:00	21	TIGRP2P284218_RS8526359	BICF2P611036	31852248	41872953	10020.7	959	NA	NA
S80	UNION	2	00:02:00	21	BICF2G630654190	BICF2G630638789	12887765	51043078	38155.3	3607	NA	NA
S81	EU121	EU121	-9	21	TIGRP2P287069_RS9085860	BICF2P356603	44402573	51683169	7280.6	676	1	1*
S81	EU124	EU124	-9	21	BICF2G630654190	BICF2G630638789	12887765	51043078	38155.3	3607	1	1
S81	CON	2	00:02:00	21	TIGRP2P287069_RS9085860	BICF2G630638789	44402573	51043078	6640.51	574	NA	NA
S81	UNION	2	00:02:00	21	BICF2G630654190	BICF2P356603	12887765	51683169	38795.4	3709	NA	NA
S82	EU121	EU121	-9	22	BICF2G630334504	BICF2P660528	47739052	48940910	1201.86	116	1	1*
S82	EU122	EU122	-9	22	BICF2G630334504	BICF2P660528	47739052	48940910	1201.86	116	1	1
S82	CON	2	00:02:00	22	BICF2G630334504	BICF2P660528	47739052	48940910	1201.86	116	NA	NA
S82	UNION	2	00:02:00	22	BICF2G630334504	BICF2P660528	47739052	48940910	1201.86	116	NA	NA
S83	EU121	EU121	-9	22	BICF2P1246965	BICF2S23444011	54076419	55466696	1390.28	120	1	1*
S83	EU124	EU124	-9	22	BICF2P1246965	BICF2S23444011	54076419	55466696	1390.28	120	1	1
S83	CON	2	00:02:00	22	BICF2P1246965	BICF2S23444011	54076419	55466696	1390.28	120	NA	NA
S83	UNION	2	00:02:00	22	BICF2P1246965	BICF2S23444011	54076419	55466696	1390.28	120	NA	NA
S84	EU121	EU121	-9	23	CHRUN_JH373301_13047	BICF2S23021112	54108	42308167	42254.1	3699	1	1*
S84	EU124	EU124	-9	23	BICF2G630380438	BICF2P1228710	22241734	30331423	8089.69	705	1	1
S84	CON	2	00:02:00	23	BICF2G630380438	BICF2P1228710	22241734	30331423	8089.69	705	NA	NA
S84	UNION	2	00:02:00	23	CHRUN_JH373301_13047	BICF2S23021112	54108	42308167	42254.1	3699	NA	NA
S85	EU121	EU121	-9	23	CHRUN_JH373301_13047	BICF2S23021112	54108	42308167	42254.1	3699	1	1*
S85	EU124	EU124	-9	23	BICF2P366471	BICF2G630370504	41745692	44145627	2399.94	218	1	1
S85	CON	2	00:02:00	23	BICF2P366471	BICF2S23021112	41745692	42308167	562.476	55	NA	NA
S85	UNION	2	00:02:00	23	CHRUN_JH373301_13047	BICF2G630370504	54108	44145627	44091.5	3862	NA	NA
S86	EU122	EU122	-9	23	BICF2G630363464	BICF2P1129395	50879319	52235389	1356.07	139	1	1*
S86	EU124	EU124	-9	23	BICF2G630363464	BICF2P1129395	50879319	52235389	1356.07	139	1	1
S86	CON	2	00:02:00	23	BICF2G630363464	BICF2P1129395	50879319	52235389	1356.07	139	NA	NA
S86	UNION	2	00:02:00	23	BICF2G630363464	BICF2P1129395	50879319	52235389	1356.07	139	NA	NA
S87	EU122	EU122	-9	25	BICF2G630465742	BICF2G630157584	16258272	49734099	33475.8	3314	1	1*
S87	EU124	EU124	-9	25	BICF2G630465742	BICF2P1388788	16258272	51696216	35437.9	3517	1	1
S87	CON	2	00:02:00	25	BICF2G630465742	BICF2G630157584	16258272	49734099	33475.8	3314	NA	NA
S87	UNION	2	00:02:00	25	BICF2G630465742	BICF2P1388788	16258272	51696216	35437.9	3517	NA	NA
S88	EU122	EU122	-9	26	BICF2G630797536	BICF2P261465	21672346	26017580	4345.23	395	0	1*
S88	EU124	EU124	-9	26	BICF2S23340104	BICF2S2297700	7163733	28857674	21693.9	2075	0	2*
S88	CON	2	00:02:00	26	BICF2G630797536	BICF2P261465	21672346	26017580	4345.23	395	NA	NA
S88	UNION	2	00:02:00	26	BICF2S23340104	BICF2S2297700	7163733	28857674	21693.9	2075	NA	NA
S89	EU122	EU122	-9	26	TIGRP2P341849_RS8432576	BICF2G630191119	26494093	39250987	12756.9	1283	0	1*
S89	EU124	EU124	-9	26	BICF2S23340104	BICF2S2297700	7163733	28857674	21693.9	2075	0	2*
S89	CON	2	00:02:00	26	TIGRP2P341849_RS8432576	BICF2S2297700	26494093	28857674	2363.58	201	NA	NA
S89	UNION	2	00:02:00	26	BICF2S23340104	BICF2G630191119	7163733	39250987	32087.3	3157	NA	NA
S90	EU122	EU122	-9	27	CHRUN_JH373295_137422	BICF2G630154800	178280	3126607	2948.33	220	1	1*
S90	EU124	EU124	-9	27	CHRUN_JH373295_137422	BICF2G630152802	178280	6741307	6563.03	555	1	1
S90	CON	2	00:02:00	27	CHRUN_JH373295_137422	BICF2G630154800	178280	3126607	2948.33	220	NA	NA
S90	UNION	2	00:02:00	27	CHRUN_JH373295_137422	BICF2G630152802	178280	6741307	6563.03	555	NA	NA
S91	EU122	EU122	-9	27	BICF2G630154796	BICF2G630152802	3146567	6741307	3594.74	331	1	1*
S91	EU124	EU124	-9	27	CHRUN_JH373295_137422	BICF2G630152802	178280	6741307	6563.03	555	1	1
S91	CON	2	00:02:00	27	BICF2G630154796	BICF2G630152802	3146567	6741307	3594.74	331	NA	NA
S91	UNION	2	00:02:00	27	CHRUN_JH373295_137422	BICF2G630152802	178280	6741307	6563.03	555	NA	NA
S92	EU122	EU122	-9	27	CHR27_4744789	BICF2S23622933	41906565	45346585	3440.02	450	1	1*
S92	EU124	EU124	-9	27	CHR27_4744789	BICF2S23622933	41906565	45346585	3440.02	450	1	1
S92	CON	2	00:02:00	27	CHR27_4744789	BICF2S23622933	41906565	45346585	3440.02	450	NA	NA
S92	UNION	2	00:02:00	27	CHR27_4744789	BICF2S23622933	41906565	45346585	3440.02	450	NA	NA
S93	EU122	EU122	-9	28	BICF2P913195	BICF2P481223	29884970	31318591	1433.62	133	1	1*
S93	EU124	EU124	-9	28	BICF2P913195	BICF2P481223	29884970	31318591	1433.62	133	1	1
S93	CON	2	00:02:00	28	BICF2P913195	BICF2P481223	29884970	31318591	1433.62	133	NA	NA
S93	UNION	2	00:02:00	28	BICF2P913195	BICF2P481223	29884970	31318591	1433.62	133	NA	NA
S94	EU122	EU122	-9	29	BICF2P141133	BICF2S23414053	12702495	42510000	29807.5	2622	1	1*
S94	EU124	EU124	-9	29	BICF2P141133	BICF2S23126229	12702495	30000395	17297.9	1438	1	1
S94	CON	2	00:02:00	29	BICF2P141133	BICF2S23126229	12702495	30000395	17297.9	1438	NA	NA
S94	UNION	2	00:02:00	29	BICF2P141133	BICF2S23414053	12702495	42510000	29807.5	2622	NA	NA
S95	EU121	EU121	-9	30	BICF2P1120808	TIGRP2P369186_RS9188853	14948071	16592679	1644.61	168	1	1*
S95	EU122	EU122	-9	30	BICF2P1120808	TIGRP2P369186_RS9188853	14948071	16592679	1644.61	168	1	1
S95	CON	2	00:02:00	30	BICF2P1120808	TIGRP2P369186_RS9188853	14948071	16592679	1644.61	168	NA	NA
S95	UNION	2	00:02:00	30	BICF2P1120808	TIGRP2P369186_RS9188853	14948071	16592679	1644.61	168	NA	NA
S96	EU121	EU121	-9	31	BICF2G630737762	BICF2S23053387	24649593	29278130	4628.54	354	0	1*
S96	EU124	EU124	-9	31	TIGRP2P374959_RS8538740	BICF2G630740088	373211	30202869	29829.7	2387	0	2*
S96	CON	2	00:02:00	31	BICF2G630737762	BICF2S23053387	24649593	29278130	4628.54	354	NA	NA
S96	UNION	2	00:02:00	31	TIGRP2P374959_RS8538740	BICF2G630740088	373211	30202869	29829.7	2387	NA	NA
S97	EU121	EU121	-9	33	CHRUN_JH373301_24277	BICF2G630245776	209816	5262266	5052.45	386	1	1*
S97	EU124	EU124	-9	33	BICF2G630245776	BICF2P51718	5262266	14531095	9268.83	839	1	1
S97	CON	2	00:02:00	33	BICF2G630245776	BICF2G630245776	5262266	5262266	0.001	1	NA	NA
S97	UNION	2	00:02:00	33	CHRUN_JH373301_24277	BICF2P51718	209816	14531095	14321.3	1224	NA	NA
S98	EU122	EU122	-9	35	BICF2P568204	BICF2P914715	15060758	16268291	1207.53	104	1	1*
S98	EU124	EU124	-9	35	BICF2P568204	BICF2P914715	15060758	16268291	1207.53	104	1	1
S98	CON	2	00:02:00	35	BICF2P568204	BICF2P914715	15060758	16268291	1207.53	104	NA	NA
S98	UNION	2	00:02:00	35	BICF2P568204	BICF2P914715	15060758	16268291	1207.53	104	NA	NA
S99	EU122	EU122	-9	36	BICF2P516613	BICF2S23625218	8495726	10521355	2025.63	185	0	1*
S99	EU124	EU124	-9	36	BICF2G630765464	TIGRP2P412340_RS8676763	4274772	16036326	11761.6	1021	0	2*
S99	CON	2	00:02:00	36	BICF2P516613	BICF2S23625218	8495726	10521355	2025.63	185	NA	NA
S99	UNION	2	00:02:00	36	BICF2G630765464	TIGRP2P412340_RS8676763	4274772	16036326	11761.6	1021	NA	NA
S100	EU121	EU121	-9	36	BICF2S23043402	BICF2S23444479	16279709	29686609	13406.9	1319	1	1*
S100	EU124	EU124	-9	36	BICF2S23043402	BICF2S23636102	16279709	21351896	5072.19	473	1	1
S100	CON	2	00:02:00	36	BICF2S23043402	BICF2S23636102	16279709	21351896	5072.19	473	NA	NA
S100	UNION	2	00:02:00	36	BICF2S23043402	BICF2S23444479	16279709	29686609	13406.9	1319	NA	NA
S101	EU121	EU121	-9	36	BICF2S23043402	BICF2S23444479	16279709	29686609	13406.9	1319	1	1*
S101	EU124	EU124	-9	36	CHR36_28257255	BICF2P161225	28643512	31207897	2564.39	289	1	1
S101	CON	2	00:02:00	36	CHR36_28257255	BICF2S23444479	28643512	29686609	1043.1	123	NA	NA
S101	UNION	2	00:02:00	36	BICF2S23043402	BICF2P161225	16279709	31207897	14928.2	1485	NA	NA
