# Supplementary material for: Polioencephalopathy in Eurasier dogs
Source: J Vet Intern Med. 2023 Dec 2;38(1):277–84. doi: 10.1111/jvim.16945 (PMC10800227; doi:10.1111/jvim.16945)
Supplement: Supplementary file 12 — Table S5. Summary of number of candidate variants remaining for analysis after several filtering steps. Linkage and homozygosity mapping were performed once for the hypothesis, that 2 dogs are affected, and once for 3 affected dogs. A variant was considered a functional candidate, if search in available databases (eg, pubmed, OMIM, Mouse genome informatic database) showed association of an affected gene with similar neurological phenotypes. [file JVIM-38-277-s004.xlsx]

## Sheet: private homozygous variants
Table Sx. Private homozygous variants in the genome Eurasier. Variants were called with respect to the UU_Cfam_GSD_1.0 reference genome assembly. The functional annotation of the variants is based on the NCBI annotation release 106. The table is in "1 effect per line" format. Thus, one variant will be listed several times, if multiple effects, e.g. on different alternative transcripts, are predic…
#CHROM	POS	REF	ALT	FILTER	ALLELE	EFFECT	IMPACT	GENE	GENEID	FEATURE	FEATUREID	BIOTYPE	RANK	HGVS_C	HGVS_P
chr1	380941	C	G	PASS	G	intragenic_variant	MODIFIER	LOC100685782	LOC100685782_3	gene_variant	LOC100685782_3		-1	n.380941C>G
chr1	1136583	C	T	PASS	T	intron_variant	MODIFIER	ATP9B	ATP9B_3	transcript	XM_038525729.1	protein_coding	17	c.2028+1285G>A
chr1	1136583	C	T	PASS	T	intron_variant	MODIFIER	ATP9B	ATP9B_3	transcript	XM_038525736.1	protein_coding	14	c.1485+1285G>A
chr1	1136583	C	T	PASS	T	intron_variant	MODIFIER	ATP9B	ATP9B_3	transcript	XM_038525734.1	protein_coding	17	c.1875+1285G>A
chr1	1136583	C	T	PASS	T	intron_variant	MODIFIER	ATP9B	ATP9B_3	transcript	XM_038525731.1	protein_coding	17	c.2025+1285G>A
chr1	1136583	C	T	PASS	T	intron_variant	MODIFIER	ATP9B	ATP9B_3	transcript	XM_038525732.1	protein_coding	16	c.1947+1285G>A
chr1	1136583	C	T	PASS	T	intron_variant	MODIFIER	ATP9B	ATP9B_3	transcript	XM_038525733.1	protein_coding	15	c.1917+1285G>A
chr1	1136583	C	T	PASS	T	intron_variant	MODIFIER	ATP9B	ATP9B_3	transcript	XM_038525735.1	protein_coding	15	c.1875+1285G>A
chr1	2474868	T	C	PASS	C	intergenic_region	MODIFIER	LOC119870625-LOC111092137	LOC119870625_2-LOC111092137_3	intergenic_region	LOC119870625_2-LOC111092137_3		-1	n.2474868T>C
chr1	5334144	G	A	PASS	A	intron_variant	MODIFIER	LOC111092948	LOC111092948_3	transcript	XR_005353317.1	pseudogene	2	n.297+4581G>A
chr1	5837780	T	C	PASS	C	intergenic_region	MODIFIER	LOC100685303-NETO1	LOC100685303_3-NETO1_3	intergenic_region	LOC100685303_3-NETO1_3		-1	n.5837780T>C
chr1	5903529	G	T	PASS	T	intergenic_region	MODIFIER	LOC100685303-NETO1	LOC100685303_3-NETO1_3	intergenic_region	LOC100685303_3-NETO1_3		-1	n.5903529G>T
chr1	5903531	T	G	PASS	G	intergenic_region	MODIFIER	LOC100685303-NETO1	LOC100685303_3-NETO1_3	intergenic_region	LOC100685303_3-NETO1_3		-1	n.5903531T>G
chr1	5903533	A	G	PASS	G	intergenic_region	MODIFIER	LOC100685303-NETO1	LOC100685303_3-NETO1_3	intergenic_region	LOC100685303_3-NETO1_3		-1	n.5903533A>G
chr1	6207391	A	G	PASS	G	intron_variant	MODIFIER	NETO1	NETO1_3	transcript	XM_038525792.1	protein_coding	4	c.470-2067A>G
chr1	6207391	A	G	PASS	G	intron_variant	MODIFIER	NETO1	NETO1_3	transcript	XR_005353324.1	pseudogene	4	n.788-2067A>G
chr1	6207391	A	G	PASS	G	intron_variant	MODIFIER	NETO1	NETO1_3	transcript	XR_005353325.1	pseudogene	5	n.879-2067A>G
chr1	6207391	A	G	PASS	G	intron_variant	MODIFIER	NETO1	NETO1_3	transcript	XM_038525800.1	protein_coding	4	c.470-2067A>G
chr1	6207391	A	G	PASS	G	intron_variant	MODIFIER	NETO1	NETO1_3	transcript	XM_038525793.1	protein_coding	4	c.470-2067A>G
chr1	6207391	A	G	PASS	G	intron_variant	MODIFIER	NETO1	NETO1_3	transcript	XM_038525794.1	protein_coding	4	c.470-2067A>G
chr1	6207391	A	G	PASS	G	intron_variant	MODIFIER	NETO1	NETO1_3	transcript	XM_038525799.1	protein_coding	4	c.470-2067A>G
chr1	6207391	A	G	PASS	G	intron_variant	MODIFIER	NETO1	NETO1_3	transcript	XM_038525795.1	protein_coding	4	c.470-2067A>G
chr1	6207391	A	G	PASS	G	intron_variant	MODIFIER	NETO1	NETO1_3	transcript	XM_038525798.1	protein_coding	4	c.470-2067A>G
chr1	6207391	A	G	PASS	G	intron_variant	MODIFIER	NETO1	NETO1_3	transcript	XM_038525797.1	protein_coding	4	c.470-2067A>G
chr1	6207391	A	G	PASS	G	intron_variant	MODIFIER	NETO1	NETO1_3	transcript	XR_005353323.1	pseudogene	4	n.767-2067A>G
chr1	6360575	G	T	PASS	T	intergenic_region	MODIFIER	LOC111093124-CBLN2	LOC111093124_3-CBLN2_3	intergenic_region	LOC111093124_3-CBLN2_3		-1	n.6360575G>T
chr1	6360576	G	T	PASS	T	intergenic_region	MODIFIER	LOC111093124-CBLN2	LOC111093124_3-CBLN2_3	intergenic_region	LOC111093124_3-CBLN2_3		-1	n.6360576G>T
chr1	6393318	A	G	PASS	G	intergenic_region	MODIFIER	LOC111093124-CBLN2	LOC111093124_3-CBLN2_3	intergenic_region	LOC111093124_3-CBLN2_3		-1	n.6393318A>G
chr1	6888902	T	C	PASS	C	downstream_gene_variant	MODIFIER	LOC100685755	LOC100685755_3	transcript	XM_038525569.1	protein_coding	-1	c.*3403A>G
chr1	6888902	T	C	PASS	C	intergenic_region	MODIFIER	LOC100685678-LOC100685755	LOC100685678_3-LOC100685755_3	intergenic_region	LOC100685678_3-LOC100685755_3		-1	n.6888902T>C
chr1	6888906	T	C	PASS	C	downstream_gene_variant	MODIFIER	LOC100685755	LOC100685755_3	transcript	XM_038525569.1	protein_coding	-1	c.*3399A>G
chr1	6888906	T	C	PASS	C	intergenic_region	MODIFIER	LOC100685678-LOC100685755	LOC100685678_3-LOC100685755_3	intergenic_region	LOC100685678_3-LOC100685755_3		-1	n.6888906T>C
chr1	7949972	A	AAATTT	PASS	AAATTT	upstream_gene_variant	MODIFIER	LOC111093261	LOC111093261_3	transcript	XR_005353341.1	pseudogene	-1	n.-4907_-4906insAATTT
chr1	7949972	A	AAATTT	PASS	AAATTT	intron_variant	MODIFIER	LOC102152482	LOC102152482_3	transcript	XM_038525802.1	protein_coding	2	c.343+668_343+669insAATTT
chr1	7949976	G	GA	PASS	GA	upstream_gene_variant	MODIFIER	LOC111093261	LOC111093261_3	transcript	XR_005353341.1	pseudogene	-1	n.-4903_-4902insA
chr1	7949976	G	GA	PASS	GA	intron_variant	MODIFIER	LOC102152482	LOC102152482_3	transcript	XM_038525802.1	protein_coding	2	c.343+672_343+673insA
chr1	7949978	A	ACAAATTTC	PASS	ACAAATTTC	upstream_gene_variant	MODIFIER	LOC111093261	LOC111093261_3	transcript	XR_005353341.1	pseudogene	-1	n.-4901_-4900insCAAATTTC
chr1	7949978	A	ACAAATTTC	PASS	ACAAATTTC	intron_variant	MODIFIER	LOC102152482	LOC102152482_3	transcript	XM_038525802.1	protein_coding	2	c.343+674_343+675insCAAATTTC
chr1	7949981	T	A	PASS	A	upstream_gene_variant	MODIFIER	LOC111093261	LOC111093261_3	transcript	XR_005353341.1	pseudogene	-1	n.-4898T>A
chr1	7949981	T	A	PASS	A	intron_variant	MODIFIER	LOC102152482	LOC102152482_3	transcript	XM_038525802.1	protein_coding	2	c.343+677T>A
chr1	7949983	AGGGCC	A	PASS	A	upstream_gene_variant	MODIFIER	LOC111093261	LOC111093261_3	transcript	XR_005353341.1	pseudogene	-1	n.-4895_-4891delGGGCC
chr1	7949983	AGGGCC	A	PASS	A	intron_variant	MODIFIER	LOC102152482	LOC102152482_3	transcript	XM_038525802.1	protein_coding	2	c.343+680_343+684delGGGCC
chr1	7949990	TA	T	PASS	T	upstream_gene_variant	MODIFIER	LOC111093261	LOC111093261_3	transcript	XR_005353341.1	pseudogene	-1	n.-4888delA
chr1	7949990	TA	T	PASS	T	intron_variant	MODIFIER	LOC102152482	LOC102152482_3	transcript	XM_038525802.1	protein_coding	2	c.343+687delA
chr1	7995969	G	A	PASS	A	intron_variant	MODIFIER	LOC102152782	LOC102152782_3	transcript	XR_005353010.1	pseudogene	3	n.3245-2343C>T
chr1	7995969	G	A	PASS	A	intron_variant	MODIFIER	LOC102152782	LOC102152782_3	transcript	XR_005353011.1	pseudogene	3	n.2420-2343C>T
chr1	7996180	T	A	PASS	A	intron_variant	MODIFIER	LOC102152782	LOC102152782_3	transcript	XR_005353010.1	pseudogene	3	n.3244+2158A>T
chr1	7996180	T	A	PASS	A	intron_variant	MODIFIER	LOC102152782	LOC102152782_3	transcript	XR_005353011.1	pseudogene	3	n.2419+2158A>T
chr1	7996874	T	A	PASS	A	intron_variant	MODIFIER	LOC102152782	LOC102152782_3	transcript	XR_005353010.1	pseudogene	3	n.3244+1464A>T
chr1	7996874	T	A	PASS	A	intron_variant	MODIFIER	LOC102152782	LOC102152782_3	transcript	XR_005353011.1	pseudogene	3	n.2419+1464A>T
chr1	7998545	C	A	PASS	A	intron_variant	MODIFIER	LOC102152782	LOC102152782_3	transcript	XR_005353010.1	pseudogene	2	n.3123-86G>T
chr1	7998545	C	A	PASS	A	intron_variant	MODIFIER	LOC102152782	LOC102152782_3	transcript	XR_005353011.1	pseudogene	2	n.2298-86G>T
chr1	8038993	C	A	PASS	A	upstream_gene_variant	MODIFIER	LOC102152782	LOC102152782_4	transcript	XR_005353345.1	pseudogene	-1	n.-3342G>T
chr1	8038993	C	A	PASS	A	intergenic_region	MODIFIER	LOC102152782-LOC119870699	LOC102152782_4-LOC119870699_3	intergenic_region	LOC102152782_4-LOC119870699_3		-1	n.8038993C>A
chr1	8053496	C	T	PASS	T	intergenic_region	MODIFIER	LOC102152782-LOC119870699	LOC102152782_4-LOC119870699_3	intergenic_region	LOC102152782_4-LOC119870699_3		-1	n.8053496C>T
chr1	8126500	G	A	PASS	A	intron_variant	MODIFIER	SOCS6	SOCS6_3	transcript	XM_038525803.1	protein_coding	3	c.-421+6374C>T
chr1	8126500	G	A	PASS	A	intron_variant	MODIFIER	SOCS6	SOCS6_3	transcript	XM_038525804.1	protein_coding	3	c.-421+6374C>T
chr1	8126500	G	A	PASS	A	intron_variant	MODIFIER	SOCS6	SOCS6_3	transcript	XM_038525805.1	protein_coding	3	c.-126+6374C>T
chr1	8126500	G	A	PASS	A	intron_variant	MODIFIER	SOCS6	SOCS6_3	transcript	XM_038525807.1	protein_coding	3	c.-343+6374C>T
chr1	8126500	G	A	PASS	A	intron_variant	MODIFIER	SOCS6	SOCS6_3	transcript	XM_038525809.1	protein_coding	1	c.-126+11886C>T
chr1	8126500	G	A	PASS	A	intron_variant	MODIFIER	SOCS6	SOCS6_3	transcript	XM_038525806.1	protein_coding	2	c.-421+6374C>T
chr1	8126500	G	A	PASS	A	intron_variant	MODIFIER	SOCS6	SOCS6_3	transcript	XM_038525810.1	protein_coding	1	c.-126+12400C>T
chr1	8126500	G	A	PASS	A	intron_variant	MODIFIER	SOCS6	SOCS6_3	transcript	XM_038525808.1	protein_coding	2	c.-421+6374C>T
chr1	8137667	C	T	PASS	T	intron_variant	MODIFIER	SOCS6	SOCS6_3	transcript	XM_038525803.1	protein_coding	1	c.-805+719G>A
chr1	8137667	C	T	PASS	T	intron_variant	MODIFIER	SOCS6	SOCS6_3	transcript	XM_038525804.1	protein_coding	1	c.-801+719G>A
chr1	8137667	C	T	PASS	T	intron_variant	MODIFIER	SOCS6	SOCS6_3	transcript	XM_038525805.1	protein_coding	1	c.-510+719G>A
chr1	8137667	C	T	PASS	T	intron_variant	MODIFIER	SOCS6	SOCS6_3	transcript	XM_038525807.1	protein_coding	1	c.-727+719G>A
chr1	8137667	C	T	PASS	T	intron_variant	MODIFIER	SOCS6	SOCS6_3	transcript	XM_038525809.1	protein_coding	1	c.-126+719G>A
chr1	8137667	C	T	PASS	T	intron_variant	MODIFIER	SOCS6	SOCS6_3	transcript	XM_038525806.1	protein_coding	1	c.-608+719G>A
chr1	8137667	C	T	PASS	T	intron_variant	MODIFIER	SOCS6	SOCS6_3	transcript	XM_038525810.1	protein_coding	1	c.-126+1233G>A
chr1	8137667	C	T	PASS	T	intron_variant	MODIFIER	SOCS6	SOCS6_3	transcript	XM_038525808.1	protein_coding	1	c.-608+1233G>A
chr1	8148321	C	T	PASS	T	intergenic_region	MODIFIER	SOCS6-LOC100683962	SOCS6_3-LOC100683962_3	intergenic_region	SOCS6_3-LOC100683962_3		-1	n.8148321C>T
chr1	8197207	T	G	PASS	G	intergenic_region	MODIFIER	LOC100683962-RTTN	LOC100683962_3-RTTN_3	intergenic_region	LOC100683962_3-RTTN_3		-1	n.8197207T>G
chr1	8274662	G	T	PASS	T	intron_variant	MODIFIER	RTTN	RTTN_3	transcript	XM_038525811.1	protein_coding	29	c.3913-1887G>T
chr1	8327617	T	C	PASS	C	intron_variant	MODIFIER	RTTN	RTTN_3	transcript	XM_038525811.1	protein_coding	43	c.5758-66T>C
chr1	8390422	G	A	PASS	A	intron_variant	MODIFIER	CD226	CD226_3	transcript	XM_038525812.1	protein_coding	3	c.424+2551G>A
chr1	8390422	G	A	PASS	A	intron_variant	MODIFIER	CD226	CD226_3	transcript	XM_038525814.1	protein_coding	3	c.424+2551G>A
chr1	8390422	G	A	PASS	A	intron_variant	MODIFIER	CD226	CD226_3	transcript	XM_038525816.1	protein_coding	4	c.385+2551G>A
chr1	8390422	G	A	PASS	A	intron_variant	MODIFIER	CD226	CD226_3	transcript	XM_038525815.1	protein_coding	3	c.385+2551G>A
chr1	8390422	G	A	PASS	A	intron_variant	MODIFIER	CD226	CD226_3	transcript	XM_038525817.1	protein_coding	3	c.385+2551G>A
chr1	8521117	A	G	PASS	G	intron_variant	MODIFIER	DOK6	DOK6_3	transcript	XM_038525818.1	protein_coding	7	c.856+22419T>C
chr1	8521117	A	G	PASS	G	intron_variant	MODIFIER	DOK6	DOK6_3	transcript	XM_038525819.1	protein_coding	7	c.856+22419T>C
chr1	8572720	A	G	PASS	G	intron_variant	MODIFIER	DOK6	DOK6_3	transcript	XM_038525818.1	protein_coding	5	c.600-15908T>C
chr1	8572720	A	G	PASS	G	intron_variant	MODIFIER	DOK6	DOK6_3	transcript	XM_038525819.1	protein_coding	5	c.600-15908T>C
chr1	8613615	A	ACC	PASS	ACC	intron_variant	MODIFIER	DOK6	DOK6_3	transcript	XM_038525818.1	protein_coding	4	c.410-1057_410-1056insGG
chr1	8613615	A	ACC	PASS	ACC	intron_variant	MODIFIER	DOK6	DOK6_3	transcript	XM_038525819.1	protein_coding	4	c.410-1057_410-1056insGG
chr1	8613616	G	C	PASS	C	intron_variant	MODIFIER	DOK6	DOK6_3	transcript	XM_038525818.1	protein_coding	4	c.410-1057C>G
chr1	8613616	G	C	PASS	C	intron_variant	MODIFIER	DOK6	DOK6_3	transcript	XM_038525819.1	protein_coding	4	c.410-1057C>G
chr1	8613617	T	TA	PASS	TA	intron_variant	MODIFIER	DOK6	DOK6_3	transcript	XM_038525818.1	protein_coding	4	c.410-1059_410-1058insT
chr1	8613617	T	TA	PASS	TA	intron_variant	MODIFIER	DOK6	DOK6_3	transcript	XM_038525819.1	protein_coding	4	c.410-1059_410-1058insT
chr1	8714238	C	A	PASS	A	intron_variant	MODIFIER	DOK6	DOK6_3	transcript	XM_038525818.1	protein_coding	2	c.175-12425G>T
chr1	8714238	C	A	PASS	A	intron_variant	MODIFIER	LOC119870702	LOC119870702_3	transcript	XR_005353350.1	pseudogene	2	n.517-29341C>A
chr1	8714238	C	A	PASS	A	intron_variant	MODIFIER	DOK6	DOK6_3	transcript	XM_038525819.1	protein_coding	2	c.175-12425G>T
chr1	8758839	C	T	PASS	T	intron_variant	MODIFIER	DOK6	DOK6_3	transcript	XM_038525818.1	protein_coding	1	c.67-30029G>A
chr1	8758839	C	T	PASS	T	intron_variant	MODIFIER	DOK6	DOK6_3	transcript	XM_038525819.1	protein_coding	1	c.67-30029G>A
chr1	8818070	TA	T	PASS	T	intron_variant	MODIFIER	DOK6	DOK6_3	transcript	XM_038525818.1	protein_coding	1	c.66+19020delT
chr1	8818070	TA	T	PASS	T	intron_variant	MODIFIER	DOK6	DOK6_3	transcript	XM_038525819.1	protein_coding	1	c.66+19020delT
chr1	9023718	G	A	PASS	A	intergenic_region	MODIFIER	DOK6-CCDC102B	DOK6_3-CCDC102B_3	intergenic_region	DOK6_3-CCDC102B_3		-1	n.9023718G>A
chr1	9199675	G	A	PASS	A	intergenic_region	MODIFIER	DOK6-CCDC102B	DOK6_3-CCDC102B_3	intergenic_region	DOK6_3-CCDC102B_3		-1	n.9199675G>A
chr1	9298870	G	A	PASS	A	intron_variant	MODIFIER	CCDC102B	CCDC102B_3	transcript	XM_038525820.1	protein_coding	4	c.1009-16171C>T
chr1	9298870	G	A	PASS	A	intron_variant	MODIFIER	LOC119875934	LOC119875934	transcript	XM_038525568.1	protein_coding	1	c.70+1363C>T
chr1	9298870	G	A	PASS	A	intron_variant	MODIFIER	CCDC102B	CCDC102B_3	transcript	XM_038525821.1	protein_coding	4	c.1009-16171C>T
chr1	9298870	G	A	PASS	A	intron_variant	MODIFIER	CCDC102B	CCDC102B_3	transcript	XM_038525823.1	protein_coding	4	c.952-16171C>T
chr1	9298870	G	A	PASS	A	intron_variant	MODIFIER	CCDC102B	CCDC102B_3	transcript	XM_038525825.1	protein_coding	5	c.925-16171C>T
chr1	9298870	G	A	PASS	A	intron_variant	MODIFIER	CCDC102B	CCDC102B_3	transcript	XM_038525826.1	protein_coding	5	c.925-16171C>T
chr1	9298870	G	A	PASS	A	intron_variant	MODIFIER	CCDC102B	CCDC102B_3	transcript	XM_038525822.1	protein_coding	4	c.958-16171C>T
chr1	9298870	G	A	PASS	A	intron_variant	MODIFIER	CCDC102B	CCDC102B_3	transcript	XM_038525824.1	protein_coding	4	c.925-16171C>T
chr1	9609277	AC	A	PASS	A	intergenic_region	MODIFIER	TMX3-LOC111090592	TMX3_3-LOC111090592_3	intergenic_region	TMX3_3-LOC111090592_3		-1	n.9609278delC
chr1	9747714	G	A	PASS	A	intergenic_region	MODIFIER	TMX3-LOC111090592	TMX3_3-LOC111090592_3	intergenic_region	TMX3_3-LOC111090592_3		-1	n.9747714G>A
chr1	9764208	T	C	PASS	C	intergenic_region	MODIFIER	TMX3-LOC111090592	TMX3_3-LOC111090592_3	intergenic_region	TMX3_3-LOC111090592_3		-1	n.9764208T>C
chr1	9871085	A	C	PASS	C	intergenic_region	MODIFIER	TMX3-LOC111090592	TMX3_3-LOC111090592_3	intergenic_region	TMX3_3-LOC111090592_3		-1	n.9871085A>C
chr1	9885269	G	A	PASS	A	intergenic_region	MODIFIER	TMX3-LOC111090592	TMX3_3-LOC111090592_3	intergenic_region	TMX3_3-LOC111090592_3		-1	n.9885269G>A
chr1	9925757	T	G	PASS	G	intergenic_region	MODIFIER	TMX3-LOC111090592	TMX3_3-LOC111090592_3	intergenic_region	TMX3_3-LOC111090592_3		-1	n.9925757T>G
chr1	9953813	G	A	PASS	A	intergenic_region	MODIFIER	TMX3-LOC111090592	TMX3_3-LOC111090592_3	intergenic_region	TMX3_3-LOC111090592_3		-1	n.9953813G>A
chr1	9968811	T	G	PASS	G	upstream_gene_variant	MODIFIER	LOC111090592	LOC111090592_3	transcript	XR_005353013.1	pseudogene	-1	n.-3933T>G
chr1	9968811	T	G	PASS	G	intergenic_region	MODIFIER	TMX3-LOC111090592	TMX3_3-LOC111090592_3	intergenic_region	TMX3_3-LOC111090592_3		-1	n.9968811T>G
chr1	10064720	G	A	PASS	A	intergenic_region	MODIFIER	LOC111090592-LOC483943	LOC111090592_3-LOC483943_3	intergenic_region	LOC111090592_3-LOC483943_3		-1	n.10064720G>A
chr1	10082632	T	G	PASS	G	intergenic_region	MODIFIER	LOC483943-DSEL	LOC483943_3-DSEL_3	intergenic_region	LOC483943_3-DSEL_3		-1	n.10082632T>G
chr1	10096830	C	T	PASS	T	intergenic_region	MODIFIER	LOC483943-DSEL	LOC483943_3-DSEL_3	intergenic_region	LOC483943_3-DSEL_3		-1	n.10096830C>T
chr1	10212505	A	G	PASS	G	intergenic_region	MODIFIER	LOC483943-DSEL	LOC483943_3-DSEL_3	intergenic_region	LOC483943_3-DSEL_3		-1	n.10212505A>G
chr1	10217741	T	C	PASS	C	intergenic_region	MODIFIER	LOC483943-DSEL	LOC483943_3-DSEL_3	intergenic_region	LOC483943_3-DSEL_3		-1	n.10217741T>C
chr1	10217893	G	A	PASS	A	intergenic_region	MODIFIER	LOC483943-DSEL	LOC483943_3-DSEL_3	intergenic_region	LOC483943_3-DSEL_3		-1	n.10217893G>A
chr1	10219121	AT	A	PASS	A	intergenic_region	MODIFIER	LOC483943-DSEL	LOC483943_3-DSEL_3	intergenic_region	LOC483943_3-DSEL_3		-1	n.10219122delT
chr1	10219448	G	A	PASS	A	intergenic_region	MODIFIER	LOC483943-DSEL	LOC483943_3-DSEL_3	intergenic_region	LOC483943_3-DSEL_3		-1	n.10219448G>A
chr1	10219829	T	G	PASS	G	intergenic_region	MODIFIER	LOC483943-DSEL	LOC483943_3-DSEL_3	intergenic_region	LOC483943_3-DSEL_3		-1	n.10219829T>G
chr1	10219907	A	T	PASS	T	intergenic_region	MODIFIER	LOC483943-DSEL	LOC483943_3-DSEL_3	intergenic_region	LOC483943_3-DSEL_3		-1	n.10219907A>T
chr1	10221706	A	T	PASS	T	intergenic_region	MODIFIER	LOC483943-DSEL	LOC483943_3-DSEL_3	intergenic_region	LOC483943_3-DSEL_3		-1	n.10221706A>T
chr1	10222905	C	A	PASS	A	intergenic_region	MODIFIER	LOC483943-DSEL	LOC483943_3-DSEL_3	intergenic_region	LOC483943_3-DSEL_3		-1	n.10222905C>A
chr1	10229525	A	T	PASS	T	intergenic_region	MODIFIER	LOC483943-DSEL	LOC483943_3-DSEL_3	intergenic_region	LOC483943_3-DSEL_3		-1	n.10229525A>T
chr1	10245339	T	C	PASS	C	intergenic_region	MODIFIER	LOC483943-DSEL	LOC483943_3-DSEL_3	intergenic_region	LOC483943_3-DSEL_3		-1	n.10245339T>C
chr1	10320631	C	T	PASS	T	intergenic_region	MODIFIER	LOC483943-DSEL	LOC483943_3-DSEL_3	intergenic_region	LOC483943_3-DSEL_3		-1	n.10320631C>T
chr1	10336325	C	T	PASS	T	intergenic_region	MODIFIER	LOC483943-DSEL	LOC483943_3-DSEL_3	intergenic_region	LOC483943_3-DSEL_3		-1	n.10336325C>T
chr1	10511399	C	T	PASS	T	intergenic_region	MODIFIER	LOC111090594-LOC483946	LOC111090594_3-LOC483946_3	intergenic_region	LOC111090594_3-LOC483946_3		-1	n.10511399C>T
chr1	10632686	C	T	PASS	T	intergenic_region	MODIFIER	LOC111090594-LOC483946	LOC111090594_3-LOC483946_3	intergenic_region	LOC111090594_3-LOC483946_3		-1	n.10632686C>T
chr1	12928276	C	T	PASS	T	intergenic_region	MODIFIER	LOC111093764-LOC607190	LOC111093764_3-LOC607190_3	intergenic_region	LOC111093764_3-LOC607190_3		-1	n.12928276C>T
chr1	13164403	G	GCTC	PASS	GCTC	intergenic_region	MODIFIER	LOC111093811-SERPINB8	LOC111093811_3-SERPINB8_3	intergenic_region	LOC111093811_3-SERPINB8_3		-1	n.13164403_13164404insCTC
chr1	16746156	A	C	PASS	C	intron_variant	MODIFIER	CCBE1	CCBE1_3	transcript	XM_038525879.1	protein_coding	2	c.212+59458A>C
chr1	16746160	A	C	PASS	C	intron_variant	MODIFIER	CCBE1	CCBE1_3	transcript	XM_038525879.1	protein_coding	2	c.212+59462A>C
chr1	17185535	C	T	PASS	T	intron_variant	MODIFIER	LOC610160	LOC610160_3	transcript	XM_038525884.1	protein_coding	10	c.1359-5580G>A
chr1	17185535	C	T	PASS	T	intron_variant	MODIFIER	LOC610160	LOC610160_3	transcript	XM_038525885.1	protein_coding	10	c.1359-5580G>A
chr1	17185929	C	T	PASS	T	intron_variant	MODIFIER	LOC610160	LOC610160_3	transcript	XM_038525884.1	protein_coding	10	c.1359-5974G>A
chr1	17185929	C	T	PASS	T	intron_variant	MODIFIER	LOC610160	LOC610160_3	transcript	XM_038525885.1	protein_coding	10	c.1359-5974G>A
chr1	18040299	GGAGGAGAGCA	G	PASS	G	intron_variant	MODIFIER	NEDD4L	NEDD4L_3	transcript	XM_038525905.1	protein_coding	1	c.48+32357_48+32366delTGCTCTCCTC
chr1	18040299	GGAGGAGAGCA	G	PASS	G	intron_variant	MODIFIER	NEDD4L	NEDD4L_3	transcript	XM_038525906.1	protein_coding	1	c.48+32357_48+32366delTGCTCTCCTC
chr1	18040299	GGAGGAGAGCA	G	PASS	G	intron_variant	MODIFIER	NEDD4L	NEDD4L_3	transcript	XM_038525907.1	protein_coding	1	c.48+32357_48+32366delTGCTCTCCTC
chr1	18040299	GGAGGAGAGCA	G	PASS	G	intron_variant	MODIFIER	NEDD4L	NEDD4L_3	transcript	XM_038525909.1	protein_coding	1	c.48+32357_48+32366delTGCTCTCCTC
chr1	18040299	GGAGGAGAGCA	G	PASS	G	intron_variant	MODIFIER	NEDD4L	NEDD4L_3	transcript	XM_038525911.1	protein_coding	1	c.48+32357_48+32366delTGCTCTCCTC
chr1	18040299	GGAGGAGAGCA	G	PASS	G	intron_variant	MODIFIER	NEDD4L	NEDD4L_3	transcript	XM_038525914.1	protein_coding	1	c.48+32357_48+32366delTGCTCTCCTC
chr1	18040299	GGAGGAGAGCA	G	PASS	G	intron_variant	MODIFIER	NEDD4L	NEDD4L_3	transcript	XM_038525915.1	protein_coding	1	c.48+32357_48+32366delTGCTCTCCTC
chr1	18040299	GGAGGAGAGCA	G	PASS	G	intron_variant	MODIFIER	NEDD4L	NEDD4L_3	transcript	XM_038525918.1	protein_coding	1	c.48+32357_48+32366delTGCTCTCCTC
chr1	18040299	GGAGGAGAGCA	G	PASS	G	intron_variant	MODIFIER	NEDD4L	NEDD4L_3	transcript	XM_038525919.1	protein_coding	1	c.48+32357_48+32366delTGCTCTCCTC
chr1	18040299	GGAGGAGAGCA	G	PASS	G	intron_variant	MODIFIER	NEDD4L	NEDD4L_3	transcript	XM_038525922.1	protein_coding	1	c.48+32357_48+32366delTGCTCTCCTC
chr1	19931348	A	ATGTTATATGCATTTCTTTTTTTTTTTTTTTTTTTTTT,ATGTTATATGCATTTCTTTTTTTTTTTTTTTTTTTT	PASS	ATGTTATATGCATTTCTTTTTTTTTTTTTTTTTTTT	intron_variant	MODIFIER	LOC102153337	LOC102153337_3	transcript	XR_005353038.1	pseudogene	2	n.226-2664_226-2663insAAAAAAAAAAAAAAAAAAAAGAAATGCATATAACA
chr1	19931348	A	ATGTTATATGCATTTCTTTTTTTTTTTTTTTTTTTTTT,ATGTTATATGCATTTCTTTTTTTTTTTTTTTTTTTT	PASS	ATGTTATATGCATTTCTTTTTTTTTTTTTTTTTTTTTT	intron_variant	MODIFIER	LOC102153337	LOC102153337_3	transcript	XR_005353038.1	pseudogene	2	n.226-2664_226-2663insAAAAAAAAAAAAAAAAAAAAAAGAAATGCATATAACA
chr1	23445629	G	GC	PASS	GC	intergenic_region	MODIFIER	LOC100683470-LOC106559494	LOC100683470_3-LOC106559494_3	intergenic_region	LOC100683470_3-LOC106559494_3		-1	n.23445629_23445630insC
chr1	25721104	T	C	PASS	C	intron_variant	MODIFIER	STX7	STX7_3	transcript	XM_038526032.1	protein_coding	2	c.85+1799A>G
chr1	25721104	T	C	PASS	C	intron_variant	MODIFIER	STX7	STX7_3	transcript	XR_005353503.1	pseudogene	2	n.379+1799A>G
chr1	25721104	T	C	PASS	C	intron_variant	MODIFIER	STX7	STX7_3	transcript	XR_005353502.1	pseudogene	2	n.293+1799A>G
chr1	25721104	T	C	PASS	C	intron_variant	MODIFIER	STX7	STX7_3	transcript	XM_038526033.1	protein_coding	2	c.85+1799A>G
chr1	25721117	CA	C	PASS	C	intron_variant	MODIFIER	STX7	STX7_3	transcript	XM_038526032.1	protein_coding	2	c.85+1785delT
chr1	25721117	CA	C	PASS	C	intron_variant	MODIFIER	STX7	STX7_3	transcript	XR_005353503.1	pseudogene	2	n.379+1785delT
chr1	25721117	CA	C	PASS	C	intron_variant	MODIFIER	STX7	STX7_3	transcript	XR_005353502.1	pseudogene	2	n.293+1785delT
chr1	25721117	CA	C	PASS	C	intron_variant	MODIFIER	STX7	STX7_3	transcript	XM_038526033.1	protein_coding	2	c.85+1785delT
chr1	25973416	C	A	PASS	A	intron_variant	MODIFIER	LOC119875957	LOC119875957_1	transcript	XM_038526034.1	protein_coding	6	c.738-1132C>A
chr1	25973416	C	A	PASS	A	intron_variant	MODIFIER	LOC119875957	LOC119875957_1	transcript	XM_038526041.1	protein_coding	3	c.345-1132C>A
chr1	25973416	C	A	PASS	A	intron_variant	MODIFIER	LOC119875957	LOC119875957_1	transcript	XM_038526035.1	protein_coding	5	c.600-1132C>A
chr1	25973416	C	A	PASS	A	intron_variant	MODIFIER	LOC119875957	LOC119875957_1	transcript	XM_038526036.1	protein_coding	5	c.555-1132C>A
chr1	25973416	C	A	PASS	A	intron_variant	MODIFIER	LOC119875957	LOC119875957_1	transcript	XM_038526039.1	protein_coding	4	c.345-1132C>A
chr1	25973416	C	A	PASS	A	intron_variant	MODIFIER	LOC119875957	LOC119875957_1	transcript	XM_038526037.1	protein_coding	4	c.345-1132C>A
chr1	25973416	C	A	PASS	A	intron_variant	MODIFIER	LOC119875957	LOC119875957_1	transcript	XM_038526038.1	protein_coding	4	c.345-1132C>A
chr1	25973416	C	A	PASS	A	intron_variant	MODIFIER	LOC119875957	LOC119875957_1	transcript	XM_038526040.1	protein_coding	4	c.345-1132C>A
chr1	25973416	C	A	PASS	A	intron_variant	MODIFIER	LOC119875957	LOC119875957_1	transcript	XM_038526042.1	protein_coding	5	c.345-1132C>A
chr1	25973422	AT	A	PASS	A	intron_variant	MODIFIER	LOC119875957	LOC119875957_1	transcript	XM_038526034.1	protein_coding	6	c.738-1125delT
chr1	25973422	AT	A	PASS	A	intron_variant	MODIFIER	LOC119875957	LOC119875957_1	transcript	XM_038526041.1	protein_coding	3	c.345-1125delT
chr1	25973422	AT	A	PASS	A	intron_variant	MODIFIER	LOC119875957	LOC119875957_1	transcript	XM_038526035.1	protein_coding	5	c.600-1125delT
chr1	25973422	AT	A	PASS	A	intron_variant	MODIFIER	LOC119875957	LOC119875957_1	transcript	XM_038526036.1	protein_coding	5	c.555-1125delT
chr1	25973422	AT	A	PASS	A	intron_variant	MODIFIER	LOC119875957	LOC119875957_1	transcript	XM_038526039.1	protein_coding	4	c.345-1125delT
chr1	25973422	AT	A	PASS	A	intron_variant	MODIFIER	LOC119875957	LOC119875957_1	transcript	XM_038526037.1	protein_coding	4	c.345-1125delT
chr1	25973422	AT	A	PASS	A	intron_variant	MODIFIER	LOC119875957	LOC119875957_1	transcript	XM_038526038.1	protein_coding	4	c.345-1125delT
chr1	25973422	AT	A	PASS	A	intron_variant	MODIFIER	LOC119875957	LOC119875957_1	transcript	XM_038526040.1	protein_coding	4	c.345-1125delT
chr1	25973422	AT	A	PASS	A	intron_variant	MODIFIER	LOC119875957	LOC119875957_1	transcript	XM_038526042.1	protein_coding	5	c.345-1125delT
chr1	26671275	T	TGAAAAGTCCTTCAAAAAAAAAAAAAAAAAAAAAAAAAAAAAAAA	PASS	TGAAAAGTCCTTCAAAAAAAAAAAAAAAAAAAAAAAAAAAAAAAA	intron_variant	MODIFIER	EYA4	EYA4_3	transcript	XM_038526047.1	protein_coding	5	c.277+490_277+491insGAAAAGTCCTTCAAAAAAAAAAAAAAAAAAAAAAAAAAAAAAAA
chr1	26671275	T	TGAAAAGTCCTTCAAAAAAAAAAAAAAAAAAAAAAAAAAAAAAAA	PASS	TGAAAAGTCCTTCAAAAAAAAAAAAAAAAAAAAAAAAAAAAAAAA	intron_variant	MODIFIER	EYA4	EYA4_3	transcript	XM_038526049.1	protein_coding	5	c.277+490_277+491insGAAAAGTCCTTCAAAAAAAAAAAAAAAAAAAAAAAAAAAAAAAA
chr1	26671275	T	TGAAAAGTCCTTCAAAAAAAAAAAAAAAAAAAAAAAAAAAAAAAA	PASS	TGAAAAGTCCTTCAAAAAAAAAAAAAAAAAAAAAAAAAAAAAAAA	intron_variant	MODIFIER	EYA4	EYA4_3	transcript	XM_038526048.1	protein_coding	5	c.277+490_277+491insGAAAAGTCCTTCAAAAAAAAAAAAAAAAAAAAAAAAAAAAAAAA
chr1	26671275	T	TGAAAAGTCCTTCAAAAAAAAAAAAAAAAAAAAAAAAAAAAAAAA	PASS	TGAAAAGTCCTTCAAAAAAAAAAAAAAAAAAAAAAAAAAAAAAAA	intron_variant	MODIFIER	EYA4	EYA4_3	transcript	XM_038526050.1	protein_coding	5	c.277+490_277+491insGAAAAGTCCTTCAAAAAAAAAAAAAAAAAAAAAAAAAAAAAAAA
chr1	26671275	T	TGAAAAGTCCTTCAAAAAAAAAAAAAAAAAAAAAAAAAAAAAAAA	PASS	TGAAAAGTCCTTCAAAAAAAAAAAAAAAAAAAAAAAAAAAAAAAA	intron_variant	MODIFIER	EYA4	EYA4_3	transcript	XM_038526052.1	protein_coding	5	c.277+490_277+491insGAAAAGTCCTTCAAAAAAAAAAAAAAAAAAAAAAAAAAAAAAAA
chr1	26671275	T	TGAAAAGTCCTTCAAAAAAAAAAAAAAAAAAAAAAAAAAAAAAAA	PASS	TGAAAAGTCCTTCAAAAAAAAAAAAAAAAAAAAAAAAAAAAAAAA	intron_variant	MODIFIER	EYA4	EYA4_3	transcript	XM_038526055.1	protein_coding	4	c.208+1892_208+1893insGAAAAGTCCTTCAAAAAAAAAAAAAAAAAAAAAAAAAAAAAAAA
chr1	26671275	T	TGAAAAGTCCTTCAAAAAAAAAAAAAAAAAAAAAAAAAAAAAAAA	PASS	TGAAAAGTCCTTCAAAAAAAAAAAAAAAAAAAAAAAAAAAAAAAA	intron_variant	MODIFIER	EYA4	EYA4_3	transcript	XM_038526051.1	protein_coding	5	c.277+490_277+491insGAAAAGTCCTTCAAAAAAAAAAAAAAAAAAAAAAAAAAAAAAAA
chr1	26671275	T	TGAAAAGTCCTTCAAAAAAAAAAAAAAAAAAAAAAAAAAAAAAAA	PASS	TGAAAAGTCCTTCAAAAAAAAAAAAAAAAAAAAAAAAAAAAAAAA	intron_variant	MODIFIER	EYA4	EYA4_3	transcript	XM_038526053.1	protein_coding	4	c.208+1892_208+1893insGAAAAGTCCTTCAAAAAAAAAAAAAAAAAAAAAAAAAAAAAAAA
chr1	26671275	T	TGAAAAGTCCTTCAAAAAAAAAAAAAAAAAAAAAAAAAAAAAAAA	PASS	TGAAAAGTCCTTCAAAAAAAAAAAAAAAAAAAAAAAAAAAAAAAA	intron_variant	MODIFIER	EYA4	EYA4_3	transcript	XM_038526054.1	protein_coding	4	c.208+1892_208+1893insGAAAAGTCCTTCAAAAAAAAAAAAAAAAAAAAAAAAAAAAAAAA
chr1	32942286	A	ATATATATATATATATGAAACAGACTTTCTGAATAGAAATATATATATATTTATATATATATTTATATATATATATTTATTATTTATATATATATATATATATTTCTATTC	PASS	ATATATATATATATATGAAACAGACTTTCTGAATAGAAATATATATATATTTATATATATATTTATATATATATATTTATTATTTATATATATATATATATATTTCTATTC	intergenic_region	MODIFIER	LOC102157010-LOC100686429	LOC102157010_3-LOC100686429_3	intergenic_region	LOC102157010_3-LOC100686429_3		-1	n.32942286_32942287insTATATATATATATATGAAACAGACTTTCTGAATAGAAATATATATATATTTATATATATATTTATATATATATATTTATTATTTATATATATATATATATATTTCTATTC
chr1	36764221	A	G	PASS	G	intergenic_region	MODIFIER	LOC100687936-LOC611761	LOC100687936_3-LOC611761_3	intergenic_region	LOC100687936_3-LOC611761_3		-1	n.36764221A>G
chr1	37209400	A	G	PASS	G	intergenic_region	MODIFIER	EPM2A-LOC100688092	EPM2A_3-LOC100688092_3	intergenic_region	EPM2A_3-LOC100688092_3		-1	n.37209400A>G
chr1	38333085	G	T	PASS	T	intron_variant	MODIFIER	LOC102154803	LOC102154803_3	transcript	XM_038526282.1	protein_coding	6	c.-419-2484C>A
chr1	38333085	G	T	PASS	T	intron_variant	MODIFIER	LOC102154803	LOC102154803_3	transcript	XR_005353658.1	pseudogene	5	n.746+35660C>A
chr1	38333085	G	T	PASS	T	intron_variant	MODIFIER	LOC102154803	LOC102154803_3	transcript	XR_005353649.1	pseudogene	6	n.791+5833C>A
chr1	38333085	G	T	PASS	T	intron_variant	MODIFIER	LOC102154803	LOC102154803_3	transcript	XR_005353647.1	pseudogene	6	n.791+5833C>A
chr1	38333085	G	T	PASS	T	intron_variant	MODIFIER	LOC102154803	LOC102154803_3	transcript	XR_005353653.1	pseudogene	6	n.791+5833C>A
chr1	38333085	G	T	PASS	T	intron_variant	MODIFIER	LOC102154803	LOC102154803_3	transcript	XR_005353646.1	pseudogene	5	n.746+35660C>A
chr1	38333085	G	T	PASS	T	intron_variant	MODIFIER	LOC102154803	LOC102154803_3	transcript	XR_005353656.1	pseudogene	4	n.614-12489C>A
chr1	38333085	G	T	PASS	T	intron_variant	MODIFIER	LOC102154803	LOC102154803_3	transcript	XR_005353660.1	pseudogene	4	n.614-39399C>A
chr1	38333085	G	T	PASS	T	intron_variant	MODIFIER	LOC102154803	LOC102154803_3	transcript	XR_005353661.1	pseudogene	3	n.493-12489C>A
chr1	38333085	G	T	PASS	T	intron_variant	MODIFIER	LOC102154803	LOC102154803_3	transcript	XR_005353665.1	pseudogene	4	n.537+5833C>A
chr1	38333085	G	T	PASS	T	intron_variant	MODIFIER	LOC102154803	LOC102154803_3	transcript	XR_005353664.1	pseudogene	3	n.493-39399C>A
chr1	38333085	G	T	PASS	T	intron_variant	MODIFIER	LOC102154803	LOC102154803_3	transcript	XR_005353651.1	pseudogene	6	n.791+5833C>A
chr1	38333085	G	T	PASS	T	intron_variant	MODIFIER	LOC102154803	LOC102154803_3	transcript	XR_005353644.1	pseudogene	6	n.791+5833C>A
chr1	38333085	G	T	PASS	T	intron_variant	MODIFIER	LOC102154803	LOC102154803_3	transcript	XR_005353650.1	pseudogene	6	n.791+5833C>A
chr1	38333085	G	T	PASS	T	intron_variant	MODIFIER	LOC102154803	LOC102154803_3	transcript	XR_005353655.1	pseudogene	5	n.747-7059C>A
chr1	38333085	G	T	PASS	T	intron_variant	MODIFIER	LOC102154803	LOC102154803_3	transcript	XR_005353657.1	pseudogene	4	n.614-5978C>A
chr1	38333085	G	T	PASS	T	intron_variant	MODIFIER	LOC102154803	LOC102154803_3	transcript	XR_005353659.1	pseudogene	4	n.614-7059C>A
chr1	38333085	G	T	PASS	T	intron_variant	MODIFIER	LOC102154803	LOC102154803_3	transcript	XR_005353666.1	pseudogene	3	n.493-7059C>A
chr1	38333085	G	T	PASS	T	intron_variant	MODIFIER	LOC102154803	LOC102154803_3	transcript	XM_038526293.1	protein_coding	4	c.-419-2484C>A
chr1	38333085	G	T	PASS	T	intron_variant	MODIFIER	LOC102154803	LOC102154803_3	transcript	XM_038526292.1	protein_coding	6	c.-419-2484C>A
chr1	38333085	G	T	PASS	T	intron_variant	MODIFIER	LOC102154803	LOC102154803_3	transcript	XM_038526288.1	protein_coding	7	c.-419-2484C>A
chr1	38333085	G	T	PASS	T	intron_variant	MODIFIER	LOC102154803	LOC102154803_3	transcript	XM_038526283.1	protein_coding	4	c.-419-2484C>A
chr1	38333085	G	T	PASS	T	intron_variant	MODIFIER	LOC102154803	LOC102154803_3	transcript	XM_038526284.1	protein_coding	3	c.-419-2484C>A
chr1	38333085	G	T	PASS	T	intron_variant	MODIFIER	LOC102154803	LOC102154803_3	transcript	XM_038526285.1	protein_coding	5	c.-419-2484C>A
chr1	38333085	G	T	PASS	T	intron_variant	MODIFIER	LOC102154803	LOC102154803_3	transcript	XM_038526286.1	protein_coding	4	c.-419-2484C>A
chr1	38333085	G	T	PASS	T	intron_variant	MODIFIER	LOC102154803	LOC102154803_3	transcript	XM_038526287.1	protein_coding	5	c.-419-2484C>A
chr1	38333085	G	T	PASS	T	intron_variant	MODIFIER	LOC102154803	LOC102154803_3	transcript	XM_038526289.1	protein_coding	8	c.-419-2484C>A
chr1	38333085	G	T	PASS	T	intron_variant	MODIFIER	LOC102154803	LOC102154803_3	transcript	XM_038526290.1	protein_coding	7	c.-419-2484C>A
chr1	38333085	G	T	PASS	T	intron_variant	MODIFIER	LOC102154803	LOC102154803_3	transcript	XM_038526291.1	protein_coding	6	c.-419-2484C>A
chr1	38333085	G	T	PASS	T	intron_variant	MODIFIER	LOC102154803	LOC102154803_3	transcript	XR_005353652.1	pseudogene	6	n.792-1137C>A
chr1	38333085	G	T	PASS	T	intron_variant	MODIFIER	LOC102154803	LOC102154803_3	transcript	XR_005353663.1	pseudogene	4	n.538-1137C>A
chr1	64730162	G	GAACA	PASS	GAACA	intron_variant	MODIFIER	TPD52L1	TPD52L1_3	transcript	XM_038526703.1	protein_coding	1	c.20-30868_20-30867insAACA
chr1	64730162	G	GAACA	PASS	GAACA	intron_variant	MODIFIER	TPD52L1	TPD52L1_3	transcript	XM_038526713.1	protein_coding	1	c.20-30868_20-30867insAACA
chr1	64730162	G	GAACA	PASS	GAACA	intron_variant	MODIFIER	TPD52L1	TPD52L1_3	transcript	XM_038526715.1	protein_coding	1	c.20-30868_20-30867insAACA
chr1	64730162	G	GAACA	PASS	GAACA	intron_variant	MODIFIER	TPD52L1	TPD52L1_3	transcript	XM_038526717.1	protein_coding	1	c.20-30868_20-30867insAACA
chr1	64730162	G	GAACA	PASS	GAACA	intron_variant	MODIFIER	TPD52L1	TPD52L1_3	transcript	XM_038526707.1	protein_coding	1	c.20-30868_20-30867insAACA
chr1	64730162	G	GAACA	PASS	GAACA	intron_variant	MODIFIER	TPD52L1	TPD52L1_3	transcript	XM_038526709.1	protein_coding	1	c.20-30868_20-30867insAACA
chr1	64730162	G	GAACA	PASS	GAACA	intron_variant	MODIFIER	TPD52L1	TPD52L1_3	transcript	XM_038526710.1	protein_coding	1	c.20-30868_20-30867insAACA
chr1	64730162	G	GAACA	PASS	GAACA	intron_variant	MODIFIER	TPD52L1	TPD52L1_3	transcript	XM_038526708.1	protein_coding	1	c.20-30868_20-30867insAACA
chr1	64730162	G	GAACA	PASS	GAACA	intron_variant	MODIFIER	TPD52L1	TPD52L1_3	transcript	XM_038526712.1	protein_coding	1	c.20-30868_20-30867insAACA
chr1	64730162	G	GAACA	PASS	GAACA	intron_variant	MODIFIER	TPD52L1	TPD52L1_3	transcript	XM_038526716.1	protein_coding	1	c.20-30868_20-30867insAACA
chr1	64730162	G	GAACA	PASS	GAACA	intron_variant	MODIFIER	TPD52L1	TPD52L1_3	transcript	XM_038526714.1	protein_coding	1	c.20-30868_20-30867insAACA
chr1	64730162	G	GAACA	PASS	GAACA	intron_variant	MODIFIER	TPD52L1	TPD52L1_3	transcript	XM_038526711.1	protein_coding	1	c.20-30868_20-30867insAACA
chr1	64730162	G	GAACA	PASS	GAACA	intron_variant	MODIFIER	TPD52L1	TPD52L1_3	transcript	XM_038526718.1	protein_coding	1	c.20-30868_20-30867insAACA
chr1	64730162	G	GAACA	PASS	GAACA	intron_variant	MODIFIER	TPD52L1	TPD52L1_3	transcript	XM_038526704.1	protein_coding	1	c.20-30868_20-30867insAACA
chr1	64730162	G	GAACA	PASS	GAACA	intron_variant	MODIFIER	TPD52L1	TPD52L1_3	transcript	XM_038526706.1	protein_coding	1	c.20-30868_20-30867insAACA
chr1	78174503	G	A	PASS	A	upstream_gene_variant	MODIFIER	LOC102155844	LOC102155844_3	transcript	XM_038527000.1	protein_coding	-1	c.-2853C>T
chr1	78174503	G	A	PASS	A	upstream_gene_variant	MODIFIER	LOC102155844	LOC102155844_3	transcript	XM_038527001.1	protein_coding	-1	c.-2255C>T
chr1	78174503	G	A	PASS	A	upstream_gene_variant	MODIFIER	LOC102155844	LOC102155844_3	transcript	XM_038527002.1	protein_coding	-1	c.-2076C>T
chr1	78174503	G	A	PASS	A	upstream_gene_variant	MODIFIER	TLE1	TLE1_3	transcript	XM_038527014.1	protein_coding	-1	c.-2626G>A
chr1	78174503	G	A	PASS	A	intron_variant	MODIFIER	TLE1	TLE1_3	transcript	XM_038527009.1	protein_coding	1	c.24+53G>A
chr1	78174503	G	A	PASS	A	intron_variant	MODIFIER	TLE1	TLE1_3	transcript	XM_038527010.1	protein_coding	1	c.24+53G>A
chr1	78174503	G	A	PASS	A	intron_variant	MODIFIER	TLE1	TLE1_3	transcript	XM_038527011.1	protein_coding	1	c.24+53G>A
chr1	78174503	G	A	PASS	A	intron_variant	MODIFIER	TLE1	TLE1_3	transcript	XM_038527012.1	protein_coding	1	c.24+53G>A
chr1	78174503	G	A	PASS	A	intron_variant	MODIFIER	TLE1	TLE1_3	transcript	XM_038527013.1	protein_coding	1	c.24+53G>A
chr1	78716939	T	G	PASS	G	intergenic_region	MODIFIER	LOC119869881-LOC111090728	LOC119869881_3-LOC111090728_3	intergenic_region	LOC119869881_3-LOC111090728_3		-1	n.78716939T>G
chr1	87568690	A	G	PASS	G	intron_variant	MODIFIER	TRPM3	TRPM3_3	transcript	XM_038527093.1	protein_coding	9	c.1348-1160A>G
chr1	87568690	A	G	PASS	G	intron_variant	MODIFIER	TRPM3	TRPM3_3	transcript	XM_038527094.1	protein_coding	9	c.1348-1160A>G
chr1	87568690	A	G	PASS	G	intron_variant	MODIFIER	TRPM3	TRPM3_3	transcript	XM_038527095.1	protein_coding	9	c.1348-1160A>G
chr1	87568690	A	G	PASS	G	intron_variant	MODIFIER	TRPM3	TRPM3_3	transcript	XM_038527096.1	protein_coding	8	c.1273-1160A>G
chr1	87568690	A	G	PASS	G	intron_variant	MODIFIER	TRPM3	TRPM3_3	transcript	XM_038527097.1	protein_coding	9	c.1348-1160A>G
chr1	87568690	A	G	PASS	G	intron_variant	MODIFIER	TRPM3	TRPM3_3	transcript	XM_038527098.1	protein_coding	8	c.1273-1160A>G
chr1	87568690	A	G	PASS	G	intron_variant	MODIFIER	TRPM3	TRPM3_3	transcript	XM_038527099.1	protein_coding	8	c.1273-1160A>G
chr1	87568690	A	G	PASS	G	intron_variant	MODIFIER	TRPM3	TRPM3_3	transcript	XM_038527100.1	protein_coding	8	c.1273-1160A>G
chr1	87568690	A	G	PASS	G	intron_variant	MODIFIER	TRPM3	TRPM3_3	transcript	XM_038527101.1	protein_coding	9	c.1348-1160A>G
chr1	87568690	A	G	PASS	G	intron_variant	MODIFIER	TRPM3	TRPM3_3	transcript	XM_038527102.1	protein_coding	8	c.1273-1160A>G
chr1	87568691	AG	A	PASS	A	intron_variant	MODIFIER	TRPM3	TRPM3_3	transcript	XM_038527093.1	protein_coding	9	c.1348-1158delG
chr1	87568691	AG	A	PASS	A	intron_variant	MODIFIER	TRPM3	TRPM3_3	transcript	XM_038527094.1	protein_coding	9	c.1348-1158delG
chr1	87568691	AG	A	PASS	A	intron_variant	MODIFIER	TRPM3	TRPM3_3	transcript	XM_038527095.1	protein_coding	9	c.1348-1158delG
chr1	87568691	AG	A	PASS	A	intron_variant	MODIFIER	TRPM3	TRPM3_3	transcript	XM_038527096.1	protein_coding	8	c.1273-1158delG
chr1	87568691	AG	A	PASS	A	intron_variant	MODIFIER	TRPM3	TRPM3_3	transcript	XM_038527097.1	protein_coding	9	c.1348-1158delG
chr1	87568691	AG	A	PASS	A	intron_variant	MODIFIER	TRPM3	TRPM3_3	transcript	XM_038527098.1	protein_coding	8	c.1273-1158delG
chr1	87568691	AG	A	PASS	A	intron_variant	MODIFIER	TRPM3	TRPM3_3	transcript	XM_038527099.1	protein_coding	8	c.1273-1158delG
chr1	87568691	AG	A	PASS	A	intron_variant	MODIFIER	TRPM3	TRPM3_3	transcript	XM_038527100.1	protein_coding	8	c.1273-1158delG
chr1	87568691	AG	A	PASS	A	intron_variant	MODIFIER	TRPM3	TRPM3_3	transcript	XM_038527101.1	protein_coding	9	c.1348-1158delG
chr1	87568691	AG	A	PASS	A	intron_variant	MODIFIER	TRPM3	TRPM3_3	transcript	XM_038527102.1	protein_coding	8	c.1273-1158delG
chr1	87568720	AG	A	PASS	A	intron_variant	MODIFIER	TRPM3	TRPM3_3	transcript	XM_038527093.1	protein_coding	9	c.1348-1129delG
chr1	87568720	AG	A	PASS	A	intron_variant	MODIFIER	TRPM3	TRPM3_3	transcript	XM_038527094.1	protein_coding	9	c.1348-1129delG
chr1	87568720	AG	A	PASS	A	intron_variant	MODIFIER	TRPM3	TRPM3_3	transcript	XM_038527095.1	protein_coding	9	c.1348-1129delG
chr1	87568720	AG	A	PASS	A	intron_variant	MODIFIER	TRPM3	TRPM3_3	transcript	XM_038527096.1	protein_coding	8	c.1273-1129delG
chr1	87568720	AG	A	PASS	A	intron_variant	MODIFIER	TRPM3	TRPM3_3	transcript	XM_038527097.1	protein_coding	9	c.1348-1129delG
chr1	87568720	AG	A	PASS	A	intron_variant	MODIFIER	TRPM3	TRPM3_3	transcript	XM_038527098.1	protein_coding	8	c.1273-1129delG
chr1	87568720	AG	A	PASS	A	intron_variant	MODIFIER	TRPM3	TRPM3_3	transcript	XM_038527099.1	protein_coding	8	c.1273-1129delG
chr1	87568720	AG	A	PASS	A	intron_variant	MODIFIER	TRPM3	TRPM3_3	transcript	XM_038527100.1	protein_coding	8	c.1273-1129delG
chr1	87568720	AG	A	PASS	A	intron_variant	MODIFIER	TRPM3	TRPM3_3	transcript	XM_038527101.1	protein_coding	9	c.1348-1129delG
chr1	87568720	AG	A	PASS	A	intron_variant	MODIFIER	TRPM3	TRPM3_3	transcript	XM_038527102.1	protein_coding	8	c.1273-1129delG
chr1	87922965	T	TTTTGTTGTTG	PASS	TTTTGTTGTTG	intron_variant	MODIFIER	SMC5	SMC5_3	transcript	XM_038527106.1	protein_coding	8	c.1065+6794_1065+6795insCAACAACAAA
chr1	87922965	T	TTTTGTTGTTG	PASS	TTTTGTTGTTG	intron_variant	MODIFIER	SMC5	SMC5_3	transcript	XM_038527108.1	protein_coding	8	c.825+6794_825+6795insCAACAACAAA
chr1	87922965	T	TTTTGTTGTTG	PASS	TTTTGTTGTTG	intron_variant	MODIFIER	SMC5	SMC5_3	transcript	XM_038527107.1	protein_coding	8	c.1065+6794_1065+6795insCAACAACAAA
chr1	91563939	C	CA	PASS	CA	intron_variant	MODIFIER	SMARCA2	SMARCA2_3	transcript	XM_038527166.1	protein_coding	33	c.4690-477_4690-476insA
chr1	91563939	C	CA	PASS	CA	intron_variant	MODIFIER	SMARCA2	SMARCA2_3	transcript	XM_038527167.1	protein_coding	33	c.4690-477_4690-476insA
chr1	91563939	C	CA	PASS	CA	intron_variant	MODIFIER	SMARCA2	SMARCA2_3	transcript	XM_038527168.1	protein_coding	33	c.4690-477_4690-476insA
chr1	91563939	C	CA	PASS	CA	intron_variant	MODIFIER	SMARCA2	SMARCA2_3	transcript	XM_038527169.1	protein_coding	33	c.4690-477_4690-476insA
chr1	91563939	C	CA	PASS	CA	intron_variant	MODIFIER	SMARCA2	SMARCA2_3	transcript	XM_038527170.1	protein_coding	31	c.4636-477_4636-476insA
chr1	94683428	T	TCCC	PASS	TCCC	downstream_gene_variant	MODIFIER	LOC119870849	LOC119870849_3	transcript	XM_038527279.1	protein_coding	-1	c.*602_*603insGGG
chr1	94683428	T	TCCC	PASS	TCCC	intron_variant	MODIFIER	LOC119870232	LOC119870232_3	transcript	XM_038525509.1	protein_coding	1	c.435-23958_435-23957insGGG
chr1	94683429	T	TGGGTGGCGCAGCGGTTTG	PASS	TGGGTGGCGCAGCGGTTTG	downstream_gene_variant	MODIFIER	LOC119870849	LOC119870849_3	transcript	XM_038527279.1	protein_coding	-1	c.*601_*602insCAAACCGCTGCGCCACCC
chr1	94683429	T	TGGGTGGCGCAGCGGTTTG	PASS	TGGGTGGCGCAGCGGTTTG	intron_variant	MODIFIER	LOC119870232	LOC119870232_3	transcript	XM_038525509.1	protein_coding	1	c.435-23959_435-23958insCAAACCGCTGCGCCACCC
chr1	98105105	G	C	PASS	C	intron_variant	MODIFIER	SPIN1	SPIN1_3	transcript	XM_038527328.1	protein_coding	3	c.52+2114C>G
chr1	98105105	G	C	PASS	C	intron_variant	MODIFIER	SPIN1	SPIN1_3	transcript	XM_038527330.1	protein_coding	4	c.52+2114C>G
chr1	98105105	G	C	PASS	C	intron_variant	MODIFIER	SPIN1	SPIN1_3	transcript	XM_038527333.1	protein_coding	2	c.-23-12874C>G
chr1	98105105	G	C	PASS	C	intron_variant	MODIFIER	SPIN1	SPIN1_3	transcript	XM_038527331.1	protein_coding	2	c.52+2114C>G
chr1	98105105	G	C	PASS	C	intron_variant	MODIFIER	SPIN1	SPIN1_3	transcript	XM_038527332.1	protein_coding	2	c.52+2114C>G
chr1	98105105	G	C	PASS	C	intron_variant	MODIFIER	SPIN1	SPIN1_3	transcript	XM_038527329.1	protein_coding	3	c.52+2114C>G
chr1	102278789	A	C	PASS	C	intron_variant	MODIFIER	LOC111097308	LOC111097308_3	transcript	XR_005354427.1	pseudogene	1	n.104-150T>G
chr1	102278789	A	C	PASS	C	intron_variant	MODIFIER	LOC111097308	LOC111097308_3	transcript	XR_005354431.1	pseudogene	1	n.104-150T>G
chr1	102278789	A	C	PASS	C	intron_variant	MODIFIER	LOC111097308	LOC111097308_3	transcript	XR_005354429.1	pseudogene	1	n.104-150T>G
chr1	102278789	A	C	PASS	C	intron_variant	MODIFIER	LOC111097308	LOC111097308_3	transcript	XR_005354426.1	pseudogene	1	n.104-150T>G
chr1	102278789	A	C	PASS	C	intron_variant	MODIFIER	LOC111097308	LOC111097308_3	transcript	XR_005354428.1	pseudogene	1	n.104-150T>G
chr1	102278789	A	C	PASS	C	intron_variant	MODIFIER	LOC111097308	LOC111097308_3	transcript	XR_005354430.1	pseudogene	2	n.179-150T>G
chr1	104786532	T	A	PASS	A	3_prime_UTR_variant	MODIFIER	LOC119875993	LOC119875993	transcript	XM_038527921.1	protein_coding	1	c.*672T>A
chr1	107545681	G	GC	PASS	GC	upstream_gene_variant	MODIFIER	IRF3	IRF3_3	transcript	XM_038528214.1	protein_coding	-1	c.-4683_-4682insC
chr1	107545681	G	GC	PASS	GC	upstream_gene_variant	MODIFIER	IRF3	IRF3_3	transcript	XM_038528215.1	protein_coding	-1	c.-4688_-4687insC
chr1	107545681	G	GC	PASS	GC	upstream_gene_variant	MODIFIER	IRF3	IRF3_3	transcript	XM_038528216.1	protein_coding	-1	c.-4687_-4686insC
chr1	107545681	G	GC	PASS	GC	upstream_gene_variant	MODIFIER	IRF3	IRF3_3	transcript	XM_038528218.1	protein_coding	-1	c.-4692_-4691insC
chr1	107545681	G	GC	PASS	GC	intron_variant	MODIFIER	BCL2L12	BCL2L12_3	transcript	XM_038528220.1	protein_coding	5	c.577-596_577-595insG
chr1	107545681	G	GC	PASS	GC	intron_variant	MODIFIER	BCL2L12	BCL2L12_3	transcript	XM_038528221.1	protein_coding	4	c.397-596_397-595insG
chr1	107545681	G	GC	PASS	GC	intron_variant	MODIFIER	BCL2L12	BCL2L12_3	transcript	XM_038528222.1	protein_coding	5	c.576+1572_576+1573insG
chr1	110001343	C	CTCCCTCTTCCTG	PASS	CTCCCTCTTCCTG	upstream_gene_variant	MODIFIER	CALM3	CALM3_3	transcript	XM_038528500.1	protein_coding	-1	c.-1371_-1370insCAGGAAGAGGGA
chr1	110001343	C	CTCCCTCTTCCTG	PASS	CTCCCTCTTCCTG	upstream_gene_variant	MODIFIER	CALM3	CALM3_3	transcript	XM_038528501.1	protein_coding	-1	c.-2990_-2989insCAGGAAGAGGGA
chr1	110001343	C	CTCCCTCTTCCTG	PASS	CTCCCTCTTCCTG	upstream_gene_variant	MODIFIER	CALM3	CALM3_3	transcript	XM_038528502.1	protein_coding	-1	c.-1704_-1703insCAGGAAGAGGGA
chr1	110001343	C	CTCCCTCTTCCTG	PASS	CTCCCTCTTCCTG	intergenic_region	MODIFIER	CALM3-LOC102151617	CALM3_3-LOC102151617_1	intergenic_region	CALM3_3-LOC102151617_1		-1	n.110001343_110001344insTCCCTCTTCCTG
chr1	113252358	C	G	PASS	G	upstream_gene_variant	MODIFIER	LOC119876008	LOC119876008	transcript	XR_005354613.1	pseudogene	-1	n.-1528C>G
chr1	113252358	C	G	PASS	G	intron_variant	MODIFIER	LOC100688849	LOC100688849_3	transcript	XR_005354596.1	pseudogene	4	n.1423+6526G>C
chr1	113252358	C	G	PASS	G	intron_variant	MODIFIER	LOC100688849	LOC100688849_3	transcript	XR_005354595.1	pseudogene	3	n.680+6526G>C
chr1	113252358	C	G	PASS	G	intron_variant	MODIFIER	LOC100688849	LOC100688849_3	transcript	XR_005354597.1	pseudogene	3	n.680+6526G>C
chr1	113252358	C	G	PASS	G	intron_variant	MODIFIER	LOC100688849	LOC100688849_3	transcript	XR_005354598.1	pseudogene	3	n.680+6526G>C
chr1	113252358	C	G	PASS	G	intron_variant	MODIFIER	LOC100688849	LOC100688849_3	transcript	XR_005354599.1	pseudogene	4	n.744+6526G>C
chr1	113252358	C	G	PASS	G	intron_variant	MODIFIER	LOC100688849	LOC100688849_3	transcript	XR_005354600.1	pseudogene	4	n.744+6526G>C
chr1	113252358	C	G	PASS	G	intron_variant	MODIFIER	LOC100688849	LOC100688849_3	transcript	XR_005354601.1	pseudogene	3	n.680+6526G>C
chr1	113252358	C	G	PASS	G	non_coding_transcript_exon_variant	MODIFIER	LOC119876010	LOC119876010	transcript	XR_005354615.1	pseudogene	2	n.4542G>C
chr1	115110546	C	G	PASS	G	upstream_gene_variant	MODIFIER	LGALS7B	LGALS7B_3	transcript	XM_038525675.1	protein_coding	-1	c.-2802G>C
chr1	115110546	C	G	PASS	G	intergenic_region	MODIFIER	LGALS7B-LOC100686721	LGALS7B_3-LOC100686721_2	intergenic_region	LGALS7B_3-LOC100686721_2		-1	n.115110546C>G
chr1	115147723	C	G	PASS	G	upstream_gene_variant	MODIFIER	LOC119875927	LOC119875927	transcript	XM_038525558.1	protein_coding	-1	c.-3121G>C
chr1	115147723	C	G	PASS	G	intergenic_region	MODIFIER	LOC119875927-LOC119875948	LOC119875927-LOC119875948	intergenic_region	LOC119875927-LOC119875948		-1	n.115147723C>G
chr2	1323801	T	A	PASS	A	intron_variant	MODIFIER	LOC102152672	LOC102152672_3	transcript	XR_005355127.1	pseudogene	3	n.482-54826A>T
chr2	1323801	T	A	PASS	A	intron_variant	MODIFIER	LOC102152672	LOC102152672_3	transcript	XR_005355128.1	pseudogene	3	n.482-54888A>T
chr2	1428228	C	T	PASS	T	intron_variant	MODIFIER	LOC102152672	LOC102152672_3	transcript	XR_005355127.1	pseudogene	3	n.481+47604G>A
chr2	1428228	C	T	PASS	T	intron_variant	MODIFIER	LOC102152672	LOC102152672_3	transcript	XR_005355128.1	pseudogene	3	n.481+47604G>A
chr2	1428228	C	T	PASS	T	intron_variant	MODIFIER	LOC102152672	LOC102152672_3	transcript	XR_005355124.1	pseudogene	3	n.481+47604G>A
chr2	1428228	C	T	PASS	T	intron_variant	MODIFIER	LOC102152672	LOC102152672_3	transcript	XR_005355130.1	pseudogene	3	n.482-44293G>A
chr2	1428228	C	T	PASS	T	intron_variant	MODIFIER	LOC102152672	LOC102152672_3	transcript	XR_005355131.1	pseudogene	3	n.482-44299G>A
chr2	1428228	C	T	PASS	T	intron_variant	MODIFIER	LOC102152672	LOC102152672_3	transcript	XR_005355135.1	pseudogene	3	n.482-44293G>A
chr2	1428228	C	T	PASS	T	intron_variant	MODIFIER	LOC102152672	LOC102152672_3	transcript	XR_005355138.1	pseudogene	3	n.482-35039G>A
chr2	1428228	C	T	PASS	T	intron_variant	MODIFIER	LOC102152672	LOC102152672_3	transcript	XR_005355129.1	pseudogene	3	n.482-8801G>A
chr2	1428228	C	T	PASS	T	intragenic_variant	MODIFIER	LOC487072	LOC487072_3	gene_variant	LOC487072_3		-1	n.1428228C>T
chr2	4120332	A	G	PASS	G	intron_variant	MODIFIER	CCDC7	CCDC7_3	transcript	XM_038529711.1	protein_coding	29	c.2950+6910T>C
chr2	4120332	A	G	PASS	G	intron_variant	MODIFIER	CCDC7	CCDC7_3	transcript	XM_038529712.1	protein_coding	29	c.2950+6910T>C
chr2	4120332	A	G	PASS	G	intron_variant	MODIFIER	CCDC7	CCDC7_3	transcript	XM_038529713.1	protein_coding	29	c.2926+6910T>C
chr2	4120332	A	G	PASS	G	intron_variant	MODIFIER	CCDC7	CCDC7_3	transcript	XM_038529714.1	protein_coding	29	c.2950+6910T>C
chr2	4120332	A	G	PASS	G	intron_variant	MODIFIER	CCDC7	CCDC7_3	transcript	XM_038529715.1	protein_coding	29	c.2950+6910T>C
chr2	4120332	A	G	PASS	G	intron_variant	MODIFIER	CCDC7	CCDC7_3	transcript	XM_038529717.1	protein_coding	29	c.2950+6910T>C
chr2	4120332	A	G	PASS	G	intron_variant	MODIFIER	CCDC7	CCDC7_3	transcript	XM_038529718.1	protein_coding	29	c.2950+6910T>C
chr2	5283463	G	T	PASS	T	intron_variant	MODIFIER	MYO3A	MYO3A_3	transcript	XM_038529758.1	protein_coding	31	c.4436-332C>A
chr2	5283463	G	T	PASS	T	intron_variant	MODIFIER	MYO3A	MYO3A_3	transcript	XM_038529760.1	protein_coding	29	c.4178-332C>A
chr2	5283463	G	T	PASS	T	intron_variant	MODIFIER	MYO3A	MYO3A_3	transcript	XM_038529759.1	protein_coding	30	c.4291-8615C>A
chr2	5283463	G	T	PASS	T	intron_variant	MODIFIER	MYO3A	MYO3A_3	transcript	XM_038529761.1	protein_coding	31	c.4436-8615C>A
chr2	5315970	T	C	PASS	C	intron_variant	MODIFIER	MYO3A	MYO3A_3	transcript	XM_038529758.1	protein_coding	26	c.3000-1839A>G
chr2	5315970	T	C	PASS	C	intron_variant	MODIFIER	MYO3A	MYO3A_3	transcript	XM_038529760.1	protein_coding	24	c.2742-1839A>G
chr2	5315970	T	C	PASS	C	intron_variant	MODIFIER	MYO3A	MYO3A_3	transcript	XM_038529759.1	protein_coding	26	c.3000-1839A>G
chr2	5315970	T	C	PASS	C	intron_variant	MODIFIER	MYO3A	MYO3A_3	transcript	XM_038529761.1	protein_coding	26	c.3000-1839A>G
chr2	6743920	C	T	PASS	T	synonymous_variant	LOW	KIAA1217	KIAA1217_3	transcript	XM_038529780.1	protein_coding	12	c.2397G>A	p.Arg799Arg
chr2	6743920	C	T	PASS	T	synonymous_variant	LOW	KIAA1217	KIAA1217_3	transcript	XM_038529791.1	protein_coding	8	c.1551G>A	p.Arg517Arg
chr2	6743920	C	T	PASS	T	synonymous_variant	LOW	KIAA1217	KIAA1217_3	transcript	XM_038529788.1	protein_coding	8	c.1551G>A	p.Arg517Arg
chr2	6743920	C	T	PASS	T	synonymous_variant	LOW	KIAA1217	KIAA1217_3	transcript	XM_038529790.1	protein_coding	8	c.1551G>A	p.Arg517Arg
chr2	6743920	C	T	PASS	T	synonymous_variant	LOW	KIAA1217	KIAA1217_3	transcript	XM_038529787.1	protein_coding	8	c.1551G>A	p.Arg517Arg
chr2	6743920	C	T	PASS	T	synonymous_variant	LOW	KIAA1217	KIAA1217_3	transcript	XM_038529786.1	protein_coding	9	c.1557G>A	p.Arg519Arg
chr2	6743920	C	T	PASS	T	synonymous_variant	LOW	KIAA1217	KIAA1217_3	transcript	XM_038529784.1	protein_coding	11	c.2112G>A	p.Arg704Arg
chr2	6743920	C	T	PASS	T	synonymous_variant	LOW	KIAA1217	KIAA1217_3	transcript	XM_038529785.1	protein_coding	11	c.1947G>A	p.Arg649Arg
chr2	6743920	C	T	PASS	T	synonymous_variant	LOW	KIAA1217	KIAA1217_3	transcript	XM_038529774.1	protein_coding	11	c.2157G>A	p.Arg719Arg
chr2	6743920	C	T	PASS	T	synonymous_variant	LOW	KIAA1217	KIAA1217_3	transcript	XM_038529775.1	protein_coding	11	c.2157G>A	p.Arg719Arg
chr2	6743920	C	T	PASS	T	synonymous_variant	LOW	KIAA1217	KIAA1217_3	transcript	XM_038529777.1	protein_coding	10	c.2052G>A	p.Arg684Arg
chr2	6743920	C	T	PASS	T	synonymous_variant	LOW	KIAA1217	KIAA1217_3	transcript	XM_038529779.1	protein_coding	11	c.2157G>A	p.Arg719Arg
chr2	6743920	C	T	PASS	T	synonymous_variant	LOW	KIAA1217	KIAA1217_3	transcript	XM_038529782.1	protein_coding	10	c.2052G>A	p.Arg684Arg
chr2	6743920	C	T	PASS	T	synonymous_variant	LOW	KIAA1217	KIAA1217_3	transcript	XM_038529783.1	protein_coding	14	c.2157G>A	p.Arg719Arg
chr2	6743920	C	T	PASS	T	synonymous_variant	LOW	KIAA1217	KIAA1217_3	transcript	XM_038529776.1	protein_coding	11	c.2157G>A	p.Arg719Arg
chr2	6743920	C	T	PASS	T	synonymous_variant	LOW	KIAA1217	KIAA1217_3	transcript	XM_038529781.1	protein_coding	10	c.2052G>A	p.Arg684Arg
chr2	6743920	C	T	PASS	T	synonymous_variant	LOW	KIAA1217	KIAA1217_3	transcript	XM_038529792.1	protein_coding	10	c.2052G>A	p.Arg684Arg
chr2	6743920	C	T	PASS	T	synonymous_variant	LOW	KIAA1217	KIAA1217_3	transcript	XM_038529793.1	protein_coding	11	c.2157G>A	p.Arg719Arg
chr2	6743920	C	T	PASS	T	synonymous_variant	LOW	KIAA1217	KIAA1217_3	transcript	XM_038529794.1	protein_coding	11	c.2157G>A	p.Arg719Arg
chr2	6743920	C	T	PASS	T	synonymous_variant	LOW	KIAA1217	KIAA1217_3	transcript	XM_038529796.1	protein_coding	10	c.2052G>A	p.Arg684Arg
chr2	6743920	C	T	PASS	T	synonymous_variant	LOW	KIAA1217	KIAA1217_3	transcript	XM_038529795.1	protein_coding	10	c.2052G>A	p.Arg684Arg
chr2	8460433	C	T	PASS	T	downstream_gene_variant	MODIFIER	PIP4K2A	PIP4K2A_3	transcript	XM_038529823.1	protein_coding	-1	c.*4974C>T
chr2	8460433	C	T	PASS	T	intron_variant	MODIFIER	LOC111091322	LOC111091322_2	transcript	XR_005355181.1	pseudogene	1	n.104+5112G>A
chr2	8546692	TAGGAA	T	PASS	T	intergenic_region	MODIFIER	LOC102154358-SPAG6	LOC102154358_3-SPAG6_3	intergenic_region	LOC102154358_3-SPAG6_3		-1	n.8546693_8546697delAGGAA
chr2	9540718	C	T	PASS	T	intergenic_region	MODIFIER	LOC119876038-LOC111091337	LOC119876038-LOC111091337_3	intergenic_region	LOC119876038-LOC111091337_3		-1	n.9540718C>T
chr2	9896387	C	T	PASS	T	intron_variant	MODIFIER	NEBL	NEBL_3	transcript	XM_038529862.1	protein_coding	4	c.357+6407C>T
chr2	9896387	C	T	PASS	T	intron_variant	MODIFIER	NEBL	NEBL_3	transcript	XM_038529861.1	protein_coding	4	c.357+6407C>T
chr2	9941451	CAT	C	PASS	C	upstream_gene_variant	MODIFIER	NEBL	NEBL_3	transcript	XM_038529852.1	protein_coding	-1	c.-2979_-2978delAT
chr2	9941451	CAT	C	PASS	C	upstream_gene_variant	MODIFIER	NEBL	NEBL_3	transcript	XM_038529860.1	protein_coding	-1	c.-2979_-2978delAT
chr2	9941451	CAT	C	PASS	C	upstream_gene_variant	MODIFIER	NEBL	NEBL_3	transcript	XM_038529853.1	protein_coding	-1	c.-2979_-2978delAT
chr2	9941451	CAT	C	PASS	C	upstream_gene_variant	MODIFIER	NEBL	NEBL_3	transcript	XM_038529855.1	protein_coding	-1	c.-2979_-2978delAT
chr2	9941451	CAT	C	PASS	C	upstream_gene_variant	MODIFIER	NEBL	NEBL_3	transcript	XM_038529854.1	protein_coding	-1	c.-2979_-2978delAT
chr2	9941451	CAT	C	PASS	C	upstream_gene_variant	MODIFIER	NEBL	NEBL_3	transcript	XM_038529859.1	protein_coding	-1	c.-2979_-2978delAT
chr2	9941451	CAT	C	PASS	C	intron_variant	MODIFIER	NEBL	NEBL_3	transcript	XM_038529862.1	protein_coding	4	c.357+51472_357+51473delAT
chr2	9941451	CAT	C	PASS	C	intron_variant	MODIFIER	NEBL	NEBL_3	transcript	XM_038529861.1	protein_coding	4	c.357+51472_357+51473delAT
chr2	9941451	CAT	C	PASS	C	intron_variant	MODIFIER	NEBL	NEBL_3	transcript	XM_038529856.1	protein_coding	2	c.-166-774_-166-773delAT
chr2	9941451	CAT	C	PASS	C	intron_variant	MODIFIER	NEBL	NEBL_3	transcript	XM_038529857.1	protein_coding	2	c.-161-779_-161-778delAT
chr2	9941451	CAT	C	PASS	C	intron_variant	MODIFIER	NEBL	NEBL_3	transcript	XM_038529858.1	protein_coding	1	c.-166-774_-166-773delAT
chr2	10509443	C	T	PASS	T	intron_variant	MODIFIER	PLXDC2	PLXDC2_3	transcript	XM_038529863.1	protein_coding	12	c.1312+3187G>A
chr2	10509443	C	T	PASS	T	intron_variant	MODIFIER	PLXDC2	PLXDC2_3	transcript	XM_038529864.1	protein_coding	12	c.1261+3187G>A
chr2	10509443	C	T	PASS	T	intron_variant	MODIFIER	PLXDC2	PLXDC2_3	transcript	XM_038529866.1	protein_coding	15	c.1216+3187G>A
chr2	11738143	C	T	PASS	T	intron_variant	MODIFIER	MALRD1	MALRD1_3	transcript	XM_038532060.1	protein_coding	1	c.200-5136G>A
chr2	11964214	C	CAGAATTTCTTTCCAAG	PASS	CAGAATTTCTTTCCAAG	intergenic_region	MODIFIER	MALRD1-LOC119871080	MALRD1_3-LOC119871080_3	intergenic_region	MALRD1_3-LOC119871080_3		-1	n.11964214_11964215insAGAATTTCTTTCCAAG
chr2	11964217	G	GCTGACACTTGTTCTGACATCA	PASS	GCTGACACTTGTTCTGACATCA	intergenic_region	MODIFIER	MALRD1-LOC119871080	MALRD1_3-LOC119871080_3	intergenic_region	MALRD1_3-LOC119871080_3		-1	n.11964217_11964218insCTGACACTTGTTCTGACATCA
chr2	11964219	G	GTTTGATGTCCATGTT	PASS	GTTTGATGTCCATGTT	intergenic_region	MODIFIER	MALRD1-LOC119871080	MALRD1_3-LOC119871080_3	intergenic_region	MALRD1_3-LOC119871080_3		-1	n.11964219_11964220insTTTGATGTCCATGTT
chr2	11978553	T	A	PASS	A	intergenic_region	MODIFIER	MALRD1-LOC119871080	MALRD1_3-LOC119871080_3	intergenic_region	MALRD1_3-LOC119871080_3		-1	n.11978553T>A
chr2	12087154	C	T	PASS	T	intergenic_region	MODIFIER	LOC119871047-LOC111091118	LOC119871047_3-LOC111091118_3	intergenic_region	LOC119871047_3-LOC111091118_3		-1	n.12087154C>T
chr2	12158429	G	A	PASS	A	intergenic_region	MODIFIER	LOC119871047-LOC111091118	LOC119871047_3-LOC111091118_3	intergenic_region	LOC119871047_3-LOC111091118_3		-1	n.12158429G>A
chr2	12842044	C	A	VQSRTrancheSNP99.90to100.00	A	intron_variant	MODIFIER	ARHGAP12	ARHGAP12_3	transcript	XM_038529874.1	protein_coding	3	c.675+22092C>A
chr2	12842044	C	A	VQSRTrancheSNP99.90to100.00	A	intron_variant	MODIFIER	ARHGAP12	ARHGAP12_3	transcript	XM_038529875.1	protein_coding	3	c.675+22092C>A
chr2	12842044	C	A	VQSRTrancheSNP99.90to100.00	A	intron_variant	MODIFIER	ARHGAP12	ARHGAP12_3	transcript	XM_038529887.1	protein_coding	3	c.675+22092C>A
chr2	12842044	C	A	VQSRTrancheSNP99.90to100.00	A	intron_variant	MODIFIER	ARHGAP12	ARHGAP12_3	transcript	XM_038529884.1	protein_coding	3	c.675+22092C>A
chr2	12842044	C	A	VQSRTrancheSNP99.90to100.00	A	intron_variant	MODIFIER	ARHGAP12	ARHGAP12_3	transcript	XR_005355203.1	pseudogene	3	n.944+22092C>A
chr2	12842044	C	A	VQSRTrancheSNP99.90to100.00	A	intron_variant	MODIFIER	ARHGAP12	ARHGAP12_3	transcript	XM_038529880.1	protein_coding	3	c.675+22092C>A
chr2	12842044	C	A	VQSRTrancheSNP99.90to100.00	A	intron_variant	MODIFIER	ARHGAP12	ARHGAP12_3	transcript	XM_038529881.1	protein_coding	3	c.675+22092C>A
chr2	12842044	C	A	VQSRTrancheSNP99.90to100.00	A	intron_variant	MODIFIER	ARHGAP12	ARHGAP12_3	transcript	XM_038529879.1	protein_coding	3	c.675+22092C>A
chr2	12842044	C	A	VQSRTrancheSNP99.90to100.00	A	intron_variant	MODIFIER	ARHGAP12	ARHGAP12_3	transcript	XM_038529878.1	protein_coding	3	c.675+22092C>A
chr2	12842044	C	A	VQSRTrancheSNP99.90to100.00	A	intron_variant	MODIFIER	ARHGAP12	ARHGAP12_3	transcript	XM_038529883.1	protein_coding	3	c.675+22092C>A
chr2	12842044	C	A	VQSRTrancheSNP99.90to100.00	A	intron_variant	MODIFIER	ARHGAP12	ARHGAP12_3	transcript	XM_038529885.1	protein_coding	3	c.675+22092C>A
chr2	12842044	C	A	VQSRTrancheSNP99.90to100.00	A	intron_variant	MODIFIER	ARHGAP12	ARHGAP12_3	transcript	XM_038529886.1	protein_coding	3	c.675+22092C>A
chr2	12842044	C	A	VQSRTrancheSNP99.90to100.00	A	intron_variant	MODIFIER	ARHGAP12	ARHGAP12_3	transcript	XM_038529882.1	protein_coding	3	c.675+22092C>A
chr2	12842044	C	A	VQSRTrancheSNP99.90to100.00	A	intron_variant	MODIFIER	ARHGAP12	ARHGAP12_3	transcript	XM_038529876.1	protein_coding	3	c.675+22092C>A
chr2	12842044	C	A	VQSRTrancheSNP99.90to100.00	A	intron_variant	MODIFIER	ARHGAP12	ARHGAP12_3	transcript	XM_038529877.1	protein_coding	2	c.675+22092C>A
chr2	12842044	C	A	VQSRTrancheSNP99.90to100.00	A	intron_variant	MODIFIER	ARHGAP12	ARHGAP12_3	transcript	XM_038529888.1	protein_coding	1	c.675+22092C>A
chr2	12974518	C	T	PASS	T	intergenic_region	MODIFIER	LOC111091364-LOC106560015	LOC111091364_3-LOC106560015_3	intergenic_region	LOC111091364_3-LOC106560015_3		-1	n.12974518C>T
chr2	13783155	T	TGCTTTGTGGCTG	PASS	TGCTTTGTGGCTG	upstream_gene_variant	MODIFIER	LOC111091375	LOC111091375_3	transcript	XR_005354937.1	pseudogene	-1	n.-4157_-4156insGCTTTGTGGCTG
chr2	13783155	T	TGCTTTGTGGCTG	PASS	TGCTTTGTGGCTG	intergenic_region	MODIFIER	ZNF438-LOC111091375	ZNF438_3-LOC111091375_3	intergenic_region	ZNF438_3-LOC111091375_3		-1	n.13783155_13783156insGCTTTGTGGCTG
chr2	13783156	A	T	PASS	T	upstream_gene_variant	MODIFIER	LOC111091375	LOC111091375_3	transcript	XR_005354937.1	pseudogene	-1	n.-4156A>T
chr2	13783156	A	T	PASS	T	intergenic_region	MODIFIER	ZNF438-LOC111091375	ZNF438_3-LOC111091375_3	intergenic_region	ZNF438_3-LOC111091375_3		-1	n.13783156A>T
chr2	13783159	A	ATCTCATTACG	PASS	ATCTCATTACG	upstream_gene_variant	MODIFIER	LOC111091375	LOC111091375_3	transcript	XR_005354937.1	pseudogene	-1	n.-4153_-4152insTCTCATTACG
chr2	13783159	A	ATCTCATTACG	PASS	ATCTCATTACG	intergenic_region	MODIFIER	ZNF438-LOC111091375	ZNF438_3-LOC111091375_3	intergenic_region	ZNF438_3-LOC111091375_3		-1	n.13783159_13783160insTCTCATTACG
chr2	16234316	C	T	PASS	T	downstream_gene_variant	MODIFIER	LOC119876059	LOC119876059	transcript	XR_005355264.1	pseudogene	-1	n.*3546G>A
chr2	16234316	C	T	PASS	T	intron_variant	MODIFIER	LOC119876102	LOC119876102	transcript	XM_038532067.1	protein_coding	7	c.822+770C>T
chr2	16350458	G	A	PASS	A	intron_variant	MODIFIER	LOC119876059	LOC119876059	transcript	XR_005355264.1	pseudogene	1	n.76+1902C>T
chr2	16596238	C	T	PASS	T	intron_variant	MODIFIER	RAB18	RAB18_3	transcript	XM_038529958.1	protein_coding	3	c.187-535G>A
chr2	16920022	A	T	PASS	T	intron_variant	MODIFIER	LOC119869194	LOC119869194_2	transcript	XM_038529931.1	protein_coding	20	c.*413-4039T>A
chr2	16920022	A	T	PASS	T	intron_variant	MODIFIER	LOC119869194	LOC119869194_2	transcript	XM_038529939.1	protein_coding	15	c.*413-4039T>A
chr2	16920022	A	T	PASS	T	intron_variant	MODIFIER	LOC119869194	LOC119869194_2	transcript	XM_038529938.1	protein_coding	18	c.*413-4039T>A
chr2	16920022	A	T	PASS	T	intron_variant	MODIFIER	LOC119869194	LOC119869194_2	transcript	XM_038529936.1	protein_coding	21	c.*413-4039T>A
chr2	16920022	A	T	PASS	T	intron_variant	MODIFIER	LOC119869194	LOC119869194_2	transcript	XM_038529937.1	protein_coding	19	c.*413-4039T>A
chr2	16920022	A	T	PASS	T	intron_variant	MODIFIER	LOC119869194	LOC119869194_2	transcript	XM_038529932.1	protein_coding	24	c.*413-4039T>A
chr2	16920022	A	T	PASS	T	intron_variant	MODIFIER	LOC119869194	LOC119869194_2	transcript	XM_038529934.1	protein_coding	23	c.*413-4039T>A
chr2	16920022	A	T	PASS	T	intron_variant	MODIFIER	LOC119869194	LOC119869194_2	transcript	XM_038529933.1	protein_coding	23	c.*413-4039T>A
chr2	16920022	A	T	PASS	T	intron_variant	MODIFIER	LOC119869194	LOC119869194_2	transcript	XM_038529935.1	protein_coding	22	c.*413-4039T>A
chr2	17150460	G	A	PASS	A	intron_variant	MODIFIER	LOC119868843	LOC119868843_1	transcript	XR_005355244.1	pseudogene	3	n.829+8458C>T
chr2	17199560	TA	T	PASS	T	intergenic_region	MODIFIER	LOC119868843-LOC119869234	LOC119868843_1-LOC119869234_3	intergenic_region	LOC119868843_1-LOC119869234_3		-1	n.17199561delA
chr2	17367422	A	C	PASS	C	intergenic_region	MODIFIER	LOC119876055-LOC119869984	LOC119876055-LOC119869984_3	intergenic_region	LOC119876055-LOC119869984_3		-1	n.17367422A>C
chr2	17438824	C	CTAAAGTATAAAAGATCCTTTTTTTTTTTTTTTTTTTTTTAAAGATTTTGTTTATTCA	PASS	CTAAAGTATAAAAGATCCTTTTTTTTTTTTTTTTTTTTTTAAAGATTTTGTTTATTCA	intron_variant	MODIFIER	NSUN6	NSUN6_3	transcript	XM_038529977.1	protein_coding	3	c.312-2723_312-2722insTAAAGTATAAAAGATCCTTTTTTTTTTTTTTTTTTTTTTAAAGATTTTGTTTATTCA
chr2	17438824	C	CTAAAGTATAAAAGATCCTTTTTTTTTTTTTTTTTTTTTTAAAGATTTTGTTTATTCA	PASS	CTAAAGTATAAAAGATCCTTTTTTTTTTTTTTTTTTTTTTAAAGATTTTGTTTATTCA	intron_variant	MODIFIER	NSUN6	NSUN6_3	transcript	XM_038529979.1	protein_coding	3	c.312-2723_312-2722insTAAAGTATAAAAGATCCTTTTTTTTTTTTTTTTTTTTTTAAAGATTTTGTTTATTCA
chr2	17438824	C	CTAAAGTATAAAAGATCCTTTTTTTTTTTTTTTTTTTTTTAAAGATTTTGTTTATTCA	PASS	CTAAAGTATAAAAGATCCTTTTTTTTTTTTTTTTTTTTTTAAAGATTTTGTTTATTCA	intron_variant	MODIFIER	NSUN6	NSUN6_3	transcript	XM_038529978.1	protein_coding	3	c.309-2723_309-2722insTAAAGTATAAAAGATCCTTTTTTTTTTTTTTTTTTTTTTAAAGATTTTGTTTATTCA
chr2	18328629	ATG	A	PASS	A	intron_variant	MODIFIER	HACD1	HACD1_3	transcript	NM_001025269.1_3	protein_coding	6	c.667+936_667+937delTG
chr2	18328629	ATG	A	PASS	A	intron_variant	MODIFIER	HACD1	HACD1_3	transcript	NR_131895.1_3	pseudogene	5	n.586+936_586+937delTG
chr2	20656915	T	C	PASS	C	upstream_gene_variant	MODIFIER	LOC119870141	LOC119870141_3	transcript	XR_005355290.1	pseudogene	-1	n.-4995A>G
chr2	20656915	T	C	PASS	C	upstream_gene_variant	MODIFIER	DCLRE1C	DCLRE1C_3	transcript	XM_038530043.1	protein_coding	-1	c.-1328T>C
chr2	20656915	T	C	PASS	C	upstream_gene_variant	MODIFIER	DCLRE1C	DCLRE1C_3	transcript	XM_038530041.1	protein_coding	-1	c.-1626T>C
chr2	20656915	T	C	PASS	C	intron_variant	MODIFIER	DCLRE1C	DCLRE1C_3	transcript	XM_038530037.1	protein_coding	2	c.6+250T>C
chr2	20656915	T	C	PASS	C	intron_variant	MODIFIER	DCLRE1C	DCLRE1C_3	transcript	XM_038530038.1	protein_coding	2	c.161+250T>C
chr2	20656915	T	C	PASS	C	intron_variant	MODIFIER	DCLRE1C	DCLRE1C_3	transcript	XM_038530040.1	protein_coding	2	c.-48+250T>C
chr2	20656915	T	C	PASS	C	intron_variant	MODIFIER	DCLRE1C	DCLRE1C_3	transcript	XM_038530039.1	protein_coding	1	c.-152+250T>C
chr2	20656915	T	C	PASS	C	intron_variant	MODIFIER	DCLRE1C	DCLRE1C_3	transcript	XM_038530042.1	protein_coding	1	c.-129+250T>C
chr2	23684026	C	T	PASS	T	intergenic_region	MODIFIER	ECHDC3-LOC102152333	ECHDC3_3-LOC102152333_3	intergenic_region	ECHDC3_3-LOC102152333_3		-1	n.23684026C>T
chr2	25050761	A	ATATATATATATATATATATC	PASS	ATATATATATATATATATATC	intergenic_region	MODIFIER	CELF2-LOC119870610	CELF2_3-LOC119870610_3	intergenic_region	CELF2_3-LOC119870610_3		-1	n.25050761_25050762insTATATATATATATATATATC
chr2	26234512	G	GAA	PASS	GAA	intergenic_region	MODIFIER	LOC119870627-LOC119870070	LOC119870627_3-LOC119870070_3	intergenic_region	LOC119870627_3-LOC119870070_3		-1	n.26234512_26234513insAA
chr2	26234523	A	AG	PASS	AG	intergenic_region	MODIFIER	LOC119870627-LOC119870070	LOC119870627_3-LOC119870070_3	intergenic_region	LOC119870627_3-LOC119870070_3		-1	n.26234523_26234524insG
chr2	26234526	A	G	PASS	G	intergenic_region	MODIFIER	LOC119870627-LOC119870070	LOC119870627_3-LOC119870070_3	intergenic_region	LOC119870627_3-LOC119870070_3		-1	n.26234526A>G
chr2	27680053	C	CT	PASS	CT	intergenic_region	MODIFIER	LOC100855427-SFMBT2	LOC100855427_3-SFMBT2_3	intergenic_region	LOC100855427_3-SFMBT2_3		-1	n.27680053_27680054insT
chr2	31343805	G	A	PASS	A	intergenic_region	MODIFIER	LOC119876031-LOC111094561	LOC119876031-LOC111094561_3	intergenic_region	LOC119876031-LOC111094561_3		-1	n.31343805G>A
chr2	31718141	C	T	PASS	T	intergenic_region	MODIFIER	LOC111094564-LOC100687336	LOC111094564_3-LOC100687336_3	intergenic_region	LOC111094564_3-LOC100687336_3		-1	n.31718141C>T
chr2	31767919	T	A	PASS	A	intergenic_region	MODIFIER	LOC111094564-LOC100687336	LOC111094564_3-LOC100687336_3	intergenic_region	LOC111094564_3-LOC100687336_3		-1	n.31767919T>A
chr2	31929101	C	A	PASS	A	non_coding_transcript_exon_variant	MODIFIER	LOC111094570	LOC111094570_3	transcript	XR_005354975.1	pseudogene	1	n.146C>A
chr2	34106367	T	TTCC	PASS	TTCC	intron_variant	MODIFIER	PSD2	PSD2_3	transcript	XM_038530310.1	protein_coding	1	c.-52+17218_-52+17219insTCC
chr2	34106370	C	CCTT	PASS	CCTT	intron_variant	MODIFIER	PSD2	PSD2_3	transcript	XM_038530310.1	protein_coding	1	c.-52+17221_-52+17222insCTT
chr2	35132318	G	C	PASS	C	upstream_gene_variant	MODIFIER	LOC119863934	LOC119863934_2	transcript	XM_038530383.1	protein_coding	-1	c.-1062G>C
chr2	35132318	G	C	PASS	C	intron_variant	MODIFIER	LOC111091928	LOC111091928_2	transcript	XM_038530376.1	protein_coding	3	c.*6-74486G>C
chr2	35132318	G	C	PASS	C	intron_variant	MODIFIER	LOC111091918	LOC111091918_2	transcript	XM_038530372.1	protein_coding	2	c.*27-74486G>C
chr2	35132318	G	C	PASS	C	intron_variant	MODIFIER	PCDHA13	PCDHA13_2	transcript	XM_038530368.1	protein_coding	1	c.2433+57415G>C
chr2	35132318	G	C	PASS	C	intron_variant	MODIFIER	PCDHA13	PCDHA13_2	transcript	XM_038530367.1	protein_coding	1	c.2433+47093G>C
chr2	35132318	G	C	PASS	C	intron_variant	MODIFIER	PCDHA13	PCDHA13_2	transcript	XM_038530366.1	protein_coding	1	c.2457+14081G>C
chr2	35132318	G	C	PASS	C	intron_variant	MODIFIER	PCDHA13	PCDHA13_2	transcript	XM_038530369.1	protein_coding	1	c.2430+3972G>C
chr2	36390431	GGGGGGGGA	G	PASS	G	intron_variant	MODIFIER	LOC102153902	LOC102153902_3	transcript	XR_005355475.1	pseudogene	2	n.364+5170_364+5177delGGGGGGGA
chr2	36390431	GGGGGGGGA	G	PASS	G	intron_variant	MODIFIER	LOC102153902	LOC102153902_3	transcript	XR_005355478.1	pseudogene	2	n.365+5170_365+5177delGGGGGGGA
chr2	43527389	TTCTC	T	PASS	T	intergenic_region	MODIFIER	LOC100687542-LOC106557902	LOC100687542_3-LOC106557902_3	intergenic_region	LOC100687542_3-LOC106557902_3		-1	n.43527390_43527393delTCTC
chr2	44084462	G	T	PASS	T	intergenic_region	MODIFIER	LOC106557902-LOC111094651	LOC106557902_3-LOC111094651_3	intergenic_region	LOC106557902_3-LOC111094651_3		-1	n.44084462G>T
chr2	53556775	TTGTTTTGGGTATTTTTTTTTTTTTTTAATTTTTATTTATTTATGATAGTCACACAGAGAGAGCGAGAGAGGCAGAGACACAGGCAGAGGGAGAAGCAGGCTCCATGCACCGGAAGCCCGATGTGGGATTCGATCCCGGGTCTCCAGGATCGCGCCCTGGGCCAAAGGCAGGCGCTAAACAGCTGCGCCACCCAGGGATCCC	T	PASS	T	intron_variant	MODIFIER	CDK7	CDK7_3	transcript	XM_038530781.1	protein_coding	2	c.127-1016_127-816del
chr2	53556775	TTGTTTTGGGTATTTTTTTTTTTTTTTAATTTTTATTTATTTATGATAGTCACACAGAGAGAGCGAGAGAGGCAGAGACACAGGCAGAGGGAGAAGCAGGCTCCATGCACCGGAAGCCCGATGTGGGATTCGATCCCGGGTCTCCAGGATCGCGCCCTGGGCCAAAGGCAGGCGCTAAACAGCTGCGCCACCCAGGGATCCC	T	PASS	T	intron_variant	MODIFIER	CDK7	CDK7_3	transcript	XM_038530782.1	protein_coding	2	c.127-1016_127-816del
chr2	53556775	TTGTTTTGGGTATTTTTTTTTTTTTTTAATTTTTATTTATTTATGATAGTCACACAGAGAGAGCGAGAGAGGCAGAGACACAGGCAGAGGGAGAAGCAGGCTCCATGCACCGGAAGCCCGATGTGGGATTCGATCCCGGGTCTCCAGGATCGCGCCCTGGGCCAAAGGCAGGCGCTAAACAGCTGCGCCACCCAGGGATCCC	T	PASS	T	intron_variant	MODIFIER	CDK7	CDK7_3	transcript	XM_038530784.1	protein_coding	2	c.127-1016_127-816del
chr2	53556775	TTGTTTTGGGTATTTTTTTTTTTTTTTAATTTTTATTTATTTATGATAGTCACACAGAGAGAGCGAGAGAGGCAGAGACACAGGCAGAGGGAGAAGCAGGCTCCATGCACCGGAAGCCCGATGTGGGATTCGATCCCGGGTCTCCAGGATCGCGCCCTGGGCCAAAGGCAGGCGCTAAACAGCTGCGCCACCCAGGGATCCC	T	PASS	T	intron_variant	MODIFIER	CDK7	CDK7_3	transcript	XM_038530787.1	protein_coding	2	c.127-1016_127-816del
chr2	53556775	TTGTTTTGGGTATTTTTTTTTTTTTTTAATTTTTATTTATTTATGATAGTCACACAGAGAGAGCGAGAGAGGCAGAGACACAGGCAGAGGGAGAAGCAGGCTCCATGCACCGGAAGCCCGATGTGGGATTCGATCCCGGGTCTCCAGGATCGCGCCCTGGGCCAAAGGCAGGCGCTAAACAGCTGCGCCACCCAGGGATCCC	T	PASS	T	intron_variant	MODIFIER	CDK7	CDK7_3	transcript	XR_005355649.1	pseudogene	2	n.266-1016_266-816del
chr2	53556775	TTGTTTTGGGTATTTTTTTTTTTTTTTAATTTTTATTTATTTATGATAGTCACACAGAGAGAGCGAGAGAGGCAGAGACACAGGCAGAGGGAGAAGCAGGCTCCATGCACCGGAAGCCCGATGTGGGATTCGATCCCGGGTCTCCAGGATCGCGCCCTGGGCCAAAGGCAGGCGCTAAACAGCTGCGCCACCCAGGGATCCC	T	PASS	T	intron_variant	MODIFIER	CDK7	CDK7_3	transcript	XM_038530783.1	protein_coding	2	c.127-1016_127-816del
chr2	53556775	TTGTTTTGGGTATTTTTTTTTTTTTTTAATTTTTATTTATTTATGATAGTCACACAGAGAGAGCGAGAGAGGCAGAGACACAGGCAGAGGGAGAAGCAGGCTCCATGCACCGGAAGCCCGATGTGGGATTCGATCCCGGGTCTCCAGGATCGCGCCCTGGGCCAAAGGCAGGCGCTAAACAGCTGCGCCACCCAGGGATCCC	T	PASS	T	intron_variant	MODIFIER	CDK7	CDK7_3	transcript	XR_005355648.1	pseudogene	2	n.266-1016_266-816del
chr2	53556775	TTGTTTTGGGTATTTTTTTTTTTTTTTAATTTTTATTTATTTATGATAGTCACACAGAGAGAGCGAGAGAGGCAGAGACACAGGCAGAGGGAGAAGCAGGCTCCATGCACCGGAAGCCCGATGTGGGATTCGATCCCGGGTCTCCAGGATCGCGCCCTGGGCCAAAGGCAGGCGCTAAACAGCTGCGCCACCCAGGGATCCC	T	PASS	T	intron_variant	MODIFIER	CDK7	CDK7_3	transcript	XM_038530786.1	protein_coding	1	c.-151-1016_-151-816del
chr2	55146245	G	GACTTCTTATTCCTTTTTTTTTTTTTTTTTTTTTTTTTTTTTTTTTTTTA	PASS	GACTTCTTATTCCTTTTTTTTTTTTTTTTTTTTTTTTTTTTTTTTTTTTA	intron_variant	MODIFIER	FCHO2	FCHO2_3	transcript	XM_038530813.1	protein_coding	2	c.125+6020_125+6021insACTTCTTATTCCTTTTTTTTTTTTTTTTTTTTTTTTTTTTTTTTTTTTA
chr2	55146245	G	GACTTCTTATTCCTTTTTTTTTTTTTTTTTTTTTTTTTTTTTTTTTTTTA	PASS	GACTTCTTATTCCTTTTTTTTTTTTTTTTTTTTTTTTTTTTTTTTTTTTA	intron_variant	MODIFIER	FCHO2	FCHO2_3	transcript	XM_038530814.1	protein_coding	2	c.125+6020_125+6021insACTTCTTATTCCTTTTTTTTTTTTTTTTTTTTTTTTTTTTTTTTTTTTA
chr2	55146245	G	GACTTCTTATTCCTTTTTTTTTTTTTTTTTTTTTTTTTTTTTTTTTTTTA	PASS	GACTTCTTATTCCTTTTTTTTTTTTTTTTTTTTTTTTTTTTTTTTTTTTA	intron_variant	MODIFIER	FCHO2	FCHO2_3	transcript	XM_038530815.1	protein_coding	2	c.125+6020_125+6021insACTTCTTATTCCTTTTTTTTTTTTTTTTTTTTTTTTTTTTTTTTTTTTA
chr2	55146245	G	GACTTCTTATTCCTTTTTTTTTTTTTTTTTTTTTTTTTTTTTTTTTTTTA	PASS	GACTTCTTATTCCTTTTTTTTTTTTTTTTTTTTTTTTTTTTTTTTTTTTA	intron_variant	MODIFIER	FCHO2	FCHO2_3	transcript	XM_038530816.1	protein_coding	2	c.125+6020_125+6021insACTTCTTATTCCTTTTTTTTTTTTTTTTTTTTTTTTTTTTTTTTTTTTA
chr2	55146245	G	GACTTCTTATTCCTTTTTTTTTTTTTTTTTTTTTTTTTTTTTTTTTTTTA	PASS	GACTTCTTATTCCTTTTTTTTTTTTTTTTTTTTTTTTTTTTTTTTTTTTA	intron_variant	MODIFIER	FCHO2	FCHO2_3	transcript	XM_038530817.1	protein_coding	2	c.125+6020_125+6021insACTTCTTATTCCTTTTTTTTTTTTTTTTTTTTTTTTTTTTTTTTTTTTA
chr2	55146245	G	GACTTCTTATTCCTTTTTTTTTTTTTTTTTTTTTTTTTTTTTTTTTTTTA	PASS	GACTTCTTATTCCTTTTTTTTTTTTTTTTTTTTTTTTTTTTTTTTTTTTA	intron_variant	MODIFIER	FCHO2	FCHO2_3	transcript	XM_038530818.1	protein_coding	2	c.125+6020_125+6021insACTTCTTATTCCTTTTTTTTTTTTTTTTTTTTTTTTTTTTTTTTTTTTA
chr2	55146245	G	GACTTCTTATTCCTTTTTTTTTTTTTTTTTTTTTTTTTTTTTTTTTTTTA	PASS	GACTTCTTATTCCTTTTTTTTTTTTTTTTTTTTTTTTTTTTTTTTTTTTA	intron_variant	MODIFIER	FCHO2	FCHO2_3	transcript	XM_038530819.1	protein_coding	2	c.125+6020_125+6021insACTTCTTATTCCTTTTTTTTTTTTTTTTTTTTTTTTTTTTTTTTTTTTA
chr2	55613224	C	A	PASS	A	intron_variant	MODIFIER	ANKRA2	ANKRA2_3	transcript	XM_038530826.1	protein_coding	3	c.449-1097G>T
chr2	55653715	CTCTTTTTTTT	C	PASS	C	upstream_gene_variant	MODIFIER	ARHGEF28	ARHGEF28_3	transcript	XM_038530833.1	protein_coding	-1	c.-4154_-4145delTCTTTTTTTT
chr2	55653715	CTCTTTTTTTT	C	PASS	C	upstream_gene_variant	MODIFIER	ARHGEF28	ARHGEF28_3	transcript	XM_038530843.1	protein_coding	-1	c.-4154_-4145delTCTTTTTTTT
chr2	55653715	CTCTTTTTTTT	C	PASS	C	upstream_gene_variant	MODIFIER	ARHGEF28	ARHGEF28_3	transcript	XM_038530840.1	protein_coding	-1	c.-4154_-4145delTCTTTTTTTT
chr2	55653715	CTCTTTTTTTT	C	PASS	C	upstream_gene_variant	MODIFIER	ARHGEF28	ARHGEF28_3	transcript	XM_038530841.1	protein_coding	-1	c.-4154_-4145delTCTTTTTTTT
chr2	55653715	CTCTTTTTTTT	C	PASS	C	upstream_gene_variant	MODIFIER	ARHGEF28	ARHGEF28_3	transcript	XM_038530842.1	protein_coding	-1	c.-4154_-4145delTCTTTTTTTT
chr2	55653715	CTCTTTTTTTT	C	PASS	C	upstream_gene_variant	MODIFIER	ARHGEF28	ARHGEF28_3	transcript	XM_038530836.1	protein_coding	-1	c.-4154_-4145delTCTTTTTTTT
chr2	55653715	CTCTTTTTTTT	C	PASS	C	upstream_gene_variant	MODIFIER	ARHGEF28	ARHGEF28_3	transcript	XM_038530839.1	protein_coding	-1	c.-4154_-4145delTCTTTTTTTT
chr2	55653715	CTCTTTTTTTT	C	PASS	C	upstream_gene_variant	MODIFIER	ARHGEF28	ARHGEF28_3	transcript	XM_038530838.1	protein_coding	-1	c.-4154_-4145delTCTTTTTTTT
chr2	55653715	CTCTTTTTTTT	C	PASS	C	upstream_gene_variant	MODIFIER	ARHGEF28	ARHGEF28_3	transcript	XM_038530837.1	protein_coding	-1	c.-4154_-4145delTCTTTTTTTT
chr2	55653715	CTCTTTTTTTT	C	PASS	C	upstream_gene_variant	MODIFIER	ARHGEF28	ARHGEF28_3	transcript	XM_038530835.1	protein_coding	-1	c.-4219_-4210delTCTTTTTTTT
chr2	55653715	CTCTTTTTTTT	C	PASS	C	intergenic_region	MODIFIER	LOC119876039-ARHGEF28	LOC119876039-ARHGEF28_3	intergenic_region	LOC119876039-ARHGEF28_3		-1	n.55653716_55653725delTCTTTTTTTT
chr2	56451326	G	GCAGGGGAGGA	PASS	GCAGGGGAGGA	intergenic_region	MODIFIER	LOC111092592-LOC119870036	LOC111092592_2-LOC119870036_2	intergenic_region	LOC111092592_2-LOC119870036_2		-1	n.56451326_56451327insCAGGGGAGGA
chr2	57024763	T	G	PASS	G	intron_variant	MODIFIER	LOC119876074	LOC119876074_1	transcript	XR_005355682.1	pseudogene	1	n.138-3365T>G
chr2	57029051	A	G	PASS	G	upstream_gene_variant	MODIFIER	LOC119876074	LOC119876074_1	transcript	XM_038530877.1	protein_coding	-1	c.-3844A>G
chr2	57029051	A	G	PASS	G	non_coding_transcript_exon_variant	MODIFIER	LOC119876074	LOC119876074_1	transcript	XR_005355682.1	pseudogene	3	n.983A>G
chr2	57032264	T	C	PASS	C	5_prime_UTR_variant	MODIFIER	LOC119876074	LOC119876074_1	transcript	XM_038530877.1	protein_coding	1	c.-631T>C
chr2	57032264	T	C	PASS	C	intron_variant	MODIFIER	LOC119876074	LOC119876074_1	transcript	XR_005355682.1	pseudogene	3	n.1784-548T>C
chr2	60479115	G	A	PASS	A	intergenic_region	MODIFIER	LOC106558054-LOC111094665	LOC106558054_3-LOC111094665_3	intergenic_region	LOC106558054_3-LOC111094665_3		-1	n.60479115G>A
chr2	60889814	T	C	PASS	C	intergenic_region	MODIFIER	LOC119876042-LOC119870578	LOC119876042-LOC119870578_3	intergenic_region	LOC119876042-LOC119870578_3		-1	n.60889814T>C
chr2	61777678	C	A	PASS	A	intron_variant	MODIFIER	CHD9	CHD9_3	transcript	XM_038531047.1	protein_coding	1	c.-166+612G>T
chr2	61777678	C	A	PASS	A	intron_variant	MODIFIER	CHD9	CHD9_3	transcript	XM_038531049.1	protein_coding	1	c.-166+359G>T
chr2	61777678	C	A	PASS	A	intron_variant	MODIFIER	CHD9	CHD9_3	transcript	XM_038531050.1	protein_coding	1	c.-166+612G>T
chr2	61777678	C	A	PASS	A	intron_variant	MODIFIER	CHD9	CHD9_3	transcript	XM_038531051.1	protein_coding	1	c.-166+612G>T
chr2	61777678	C	A	PASS	A	intron_variant	MODIFIER	CHD9	CHD9_3	transcript	XM_038531052.1	protein_coding	1	c.-166+612G>T
chr2	61777678	C	A	PASS	A	intron_variant	MODIFIER	CHD9	CHD9_3	transcript	XM_038531048.1	protein_coding	1	c.-165-23064G>T
chr2	62721176	G	A	PASS	A	intron_variant	MODIFIER	LOC111092856	LOC111092856_3	transcript	XR_005355788.1	pseudogene	1	n.98+36885G>A
chr2	62721176	G	A	PASS	A	intron_variant	MODIFIER	LOC111092856	LOC111092856_3	transcript	XR_005355787.1	pseudogene	1	n.98+36885G>A
chr2	64477854	A	C	PASS	C	upstream_gene_variant	MODIFIER	LOC111092911	LOC111092911_3	transcript	XR_005355817.1	pseudogene	-1	n.-2321A>C
chr2	64477854	A	C	PASS	C	intron_variant	MODIFIER	HEATR3	HEATR3_3	transcript	XM_038531086.1	protein_coding	7	c.1042-350T>G
chr2	64507241	A	T	PASS	T	downstream_gene_variant	MODIFIER	CNEP1R1	CNEP1R1_3	transcript	XM_038531087.1	protein_coding	-1	c.*1551T>A
chr2	64507241	A	T	PASS	T	intergenic_region	MODIFIER	HEATR3-CNEP1R1	HEATR3_3-CNEP1R1_3	intergenic_region	HEATR3_3-CNEP1R1_3		-1	n.64507241A>T
chr2	64520552	A	AAAATAAAATAAAATCCAAAAAAAAAAATAAAAAAAAAAAAAAAAAAAAAT	PASS	AAAATAAAATAAAATCCAAAAAAAAAAATAAAAAAAAAAAAAAAAAAAAAT	intron_variant	MODIFIER	CNEP1R1	CNEP1R1_3	transcript	XM_038531087.1	protein_coding	5	c.336+466_336+467insATTTTTTTTTTTTTTTTTTTTTATTTTTTTTTTTGGATTTTATTTTATTT
chr2	64520552	A	AAAATAAAATAAAATCCAAAAAAAAAAATAAAAAAAAAAAAAAAAAAAAAT	PASS	AAAATAAAATAAAATCCAAAAAAAAAAATAAAAAAAAAAAAAAAAAAAAAT	intron_variant	MODIFIER	CNEP1R1	CNEP1R1_3	transcript	XM_038531089.1	protein_coding	5	c.*4+466_*4+467insATTTTTTTTTTTTTTTTTTTTTATTTTTTTTTTTGGATTTTATTTTATTT
chr2	64520552	A	AAAATAAAATAAAATCCAAAAAAAAAAATAAAAAAAAAAAAAAAAAAAAAT	PASS	AAAATAAAATAAAATCCAAAAAAAAAAATAAAAAAAAAAAAAAAAAAAAAT	intron_variant	MODIFIER	CNEP1R1	CNEP1R1_3	transcript	XR_005355818.1	pseudogene	5	n.447+466_447+467insATTTTTTTTTTTTTTTTTTTTTATTTTTTTTTTTGGATTTTATTTTATTT
chr2	64520552	A	AAAATAAAATAAAATCCAAAAAAAAAAATAAAAAAAAAAAAAAAAAAAAAT	PASS	AAAATAAAATAAAATCCAAAAAAAAAAATAAAAAAAAAAAAAAAAAAAAAT	intron_variant	MODIFIER	CNEP1R1	CNEP1R1_3	transcript	XM_038531088.1	protein_coding	5	c.336+466_336+467insATTTTTTTTTTTTTTTTTTTTTATTTTTTTTTTTGGATTTTATTTTATTT
chr2	64728108	C	G	PASS	G	upstream_gene_variant	MODIFIER	ZNF423	ZNF423_3	transcript	XM_038531093.1	protein_coding	-1	c.-2960C>G
chr2	64728108	C	G	PASS	G	intron_variant	MODIFIER	ZNF423	ZNF423_3	transcript	XM_038531091.1	protein_coding	1	c.40+937C>G
chr2	64728109	C	T	PASS	T	upstream_gene_variant	MODIFIER	ZNF423	ZNF423_3	transcript	XM_038531093.1	protein_coding	-1	c.-2959C>T
chr2	64728109	C	T	PASS	T	intron_variant	MODIFIER	ZNF423	ZNF423_3	transcript	XM_038531091.1	protein_coding	1	c.40+938C>T
chr2	64782751	A	ACAG	PASS	ACAG	intron_variant	MODIFIER	ZNF423	ZNF423_3	transcript	XM_038531091.1	protein_coding	1	c.41-6838_41-6837insCAG
chr2	64782751	A	ACAG	PASS	ACAG	intron_variant	MODIFIER	ZNF423	ZNF423_3	transcript	XM_038531093.1	protein_coding	1	c.-164-6838_-164-6837insCAG
chr2	64782751	A	ACAG	PASS	ACAG	intron_variant	MODIFIER	ZNF423	ZNF423_3	transcript	XM_038531092.1	protein_coding	1	c.-164-6838_-164-6837insCAG
chr2	64792586	C	A	PASS	A	intron_variant	MODIFIER	ZNF423	ZNF423_3	transcript	XM_038531091.1	protein_coding	2	c.100+2938C>A
chr2	64792586	C	A	PASS	A	intron_variant	MODIFIER	ZNF423	ZNF423_3	transcript	XM_038531093.1	protein_coding	2	c.-105+2938C>A
chr2	64792586	C	A	PASS	A	intron_variant	MODIFIER	ZNF423	ZNF423_3	transcript	XM_038531092.1	protein_coding	2	c.-105+2938C>A
chr2	64793240	G	C	PASS	C	intron_variant	MODIFIER	ZNF423	ZNF423_3	transcript	XM_038531091.1	protein_coding	2	c.100+3592G>C
chr2	64793240	G	C	PASS	C	intron_variant	MODIFIER	ZNF423	ZNF423_3	transcript	XM_038531093.1	protein_coding	2	c.-105+3592G>C
chr2	64793240	G	C	PASS	C	intron_variant	MODIFIER	ZNF423	ZNF423_3	transcript	XM_038531092.1	protein_coding	2	c.-105+3592G>C
chr2	64870645	G	A	PASS	A	intron_variant	MODIFIER	ZNF423	ZNF423_3	transcript	XM_038531091.1	protein_coding	3	c.301+30142G>A
chr2	64870645	G	A	PASS	A	intron_variant	MODIFIER	ZNF423	ZNF423_3	transcript	XM_038531093.1	protein_coding	3	c.97+30142G>A
chr2	64870645	G	A	PASS	A	intron_variant	MODIFIER	ZNF423	ZNF423_3	transcript	XM_038531092.1	protein_coding	3	c.97+30142G>A
chr2	65077247	C	T	PASS	T	intergenic_region	MODIFIER	ZNF423-C2H16orf78	ZNF423_3-C2H16orf78_3	intergenic_region	ZNF423_3-C2H16orf78_3		-1	n.65077247C>T
chr2	65125462	G	T	PASS	T	intergenic_region	MODIFIER	ZNF423-C2H16orf78	ZNF423_3-C2H16orf78_3	intergenic_region	ZNF423_3-C2H16orf78_3		-1	n.65125462G>T
chr2	67476678	C	CCCCGCCCCGCCCCGCCCCGCCCCGCCCCGCGCCGCCAGGCCCCGT	PASS	CCCCGCCCCGCCCCGCCCCGCCCCGCCCCGCGCCGCCAGGCCCCGT	upstream_gene_variant	MODIFIER	PHC2	PHC2_3	transcript	XM_038531154.1	protein_coding	-1	c.-433_-432insCCCGCCCCGCCCCGCCCCGCCCCGCCCCGCGCCGCCAGGCCCCGT
chr2	67476678	C	CCCCGCCCCGCCCCGCCCCGCCCCGCCCCGCGCCGCCAGGCCCCGT	PASS	CCCCGCCCCGCCCCGCCCCGCCCCGCCCCGCGCCGCCAGGCCCCGT	upstream_gene_variant	MODIFIER	PHC2	PHC2_3	transcript	XM_038531156.1	protein_coding	-1	c.-921_-920insCCCGCCCCGCCCCGCCCCGCCCCGCCCCGCGCCGCCAGGCCCCGT
chr2	67476678	C	CCCCGCCCCGCCCCGCCCCGCCCCGCCCCGCGCCGCCAGGCCCCGT	PASS	CCCCGCCCCGCCCCGCCCCGCCCCGCCCCGCGCCGCCAGGCCCCGT	downstream_gene_variant	MODIFIER	LOC119870347	LOC119870347_3	transcript	XR_005355872.1	pseudogene	-1	n.*1674_*1675insACGGGGCCTGGCGGCGCGGGGCGGGGCGGGGCGGGGCGGGGCGGG
chr2	67476678	C	CCCCGCCCCGCCCCGCCCCGCCCCGCCCCGCGCCGCCAGGCCCCGT	PASS	CCCCGCCCCGCCCCGCCCCGCCCCGCCCCGCGCCGCCAGGCCCCGT	intron_variant	MODIFIER	PHC2	PHC2_3	transcript	XM_038531149.1	protein_coding	9	c.1621+4011_1621+4012insCCCGCCCCGCCCCGCCCCGCCCCGCCCCGCGCCGCCAGGCCCCGT
chr2	67476678	C	CCCCGCCCCGCCCCGCCCCGCCCCGCCCCGCGCCGCCAGGCCCCGT	PASS	CCCCGCCCCGCCCCGCCCCGCCCCGCCCCGCGCCGCCAGGCCCCGT	intron_variant	MODIFIER	PHC2	PHC2_3	transcript	XM_038531150.1	protein_coding	9	c.1621+4011_1621+4012insCCCGCCCCGCCCCGCCCCGCCCCGCCCCGCGCCGCCAGGCCCCGT
chr2	67476678	C	CCCCGCCCCGCCCCGCCCCGCCCCGCCCCGCGCCGCCAGGCCCCGT	PASS	CCCCGCCCCGCCCCGCCCCGCCCCGCCCCGCGCCGCCAGGCCCCGT	intron_variant	MODIFIER	PHC2	PHC2_3	transcript	XM_038531151.1	protein_coding	9	c.1621+4011_1621+4012insCCCGCCCCGCCCCGCCCCGCCCCGCCCCGCGCCGCCAGGCCCCGT
chr2	67476678	C	CCCCGCCCCGCCCCGCCCCGCCCCGCCCCGCGCCGCCAGGCCCCGT	PASS	CCCCGCCCCGCCCCGCCCCGCCCCGCCCCGCGCCGCCAGGCCCCGT	intron_variant	MODIFIER	PHC2	PHC2_3	transcript	XM_038531152.1	protein_coding	9	c.1555+4011_1555+4012insCCCGCCCCGCCCCGCCCCGCCCCGCCCCGCGCCGCCAGGCCCCGT
chr2	67476678	C	CCCCGCCCCGCCCCGCCCCGCCCCGCCCCGCGCCGCCAGGCCCCGT	PASS	CCCCGCCCCGCCCCGCCCCGCCCCGCCCCGCGCCGCCAGGCCCCGT	intron_variant	MODIFIER	PHC2	PHC2_3	transcript	XM_038531153.1	protein_coding	8	c.1468+4011_1468+4012insCCCGCCCCGCCCCGCCCCGCCCCGCCCCGCGCCGCCAGGCCCCGT
chr2	68093279	G	T	PASS	T	intron_variant	MODIFIER	ZBTB8A	ZBTB8A_3	transcript	XM_038531221.1	protein_coding	5	c.991-726C>A
chr2	68093279	G	T	PASS	T	intron_variant	MODIFIER	ZBTB8A	ZBTB8A_3	transcript	XM_038531222.1	protein_coding	4	c.991-726C>A
chr2	68093279	G	T	PASS	T	intron_variant	MODIFIER	ZBTB8A	ZBTB8A_3	transcript	XM_038531223.1	protein_coding	4	c.991-726C>A
chr2	69293979	C	CTTTCTTTCTTTCTTTCTTTCTTTCTTTCTTTCTTTCTTTCTTTCTTCTTTCTTTCTTTCTTTCTTTCTT	PASS	CTTTCTTTCTTTCTTTCTTTCTTTCTTTCTTTCTTTCTTTCTTTCTTCTTTCTTTCTTTCTTTCTTTCTT	intergenic_region	MODIFIER	NKAIN1-PUM1	NKAIN1_3-PUM1_3	intergenic_region	NKAIN1_3-PUM1_3		-1	n.69293979_69293980insTTTCTTTCTTTCTTTCTTTCTTTCTTTCTTTCTTTCTTTCTTTCTTCTTTCTTTCTTTCTTTCTTTCTT
chr2	69303984	C	CCT	PASS	CCT	upstream_gene_variant	MODIFIER	PUM1	PUM1_3	transcript	XM_038531319.1	protein_coding	-1	c.-244_-243insCT
chr2	69303984	C	CCT	PASS	CCT	upstream_gene_variant	MODIFIER	PUM1	PUM1_3	transcript	XM_038531320.1	protein_coding	-1	c.-244_-243insCT
chr2	69303984	C	CCT	PASS	CCT	upstream_gene_variant	MODIFIER	PUM1	PUM1_3	transcript	XM_038531321.1	protein_coding	-1	c.-244_-243insCT
chr2	69303984	C	CCT	PASS	CCT	upstream_gene_variant	MODIFIER	PUM1	PUM1_3	transcript	XM_038531325.1	protein_coding	-1	c.-244_-243insCT
chr2	69303984	C	CCT	PASS	CCT	upstream_gene_variant	MODIFIER	PUM1	PUM1_3	transcript	XM_038531328.1	protein_coding	-1	c.-244_-243insCT
chr2	69303984	C	CCT	PASS	CCT	upstream_gene_variant	MODIFIER	PUM1	PUM1_3	transcript	XM_038531329.1	protein_coding	-1	c.-244_-243insCT
chr2	69303984	C	CCT	PASS	CCT	upstream_gene_variant	MODIFIER	PUM1	PUM1_3	transcript	XM_038531330.1	protein_coding	-1	c.-244_-243insCT
chr2	69303984	C	CCT	PASS	CCT	upstream_gene_variant	MODIFIER	PUM1	PUM1_3	transcript	XM_038531331.1	protein_coding	-1	c.-244_-243insCT
chr2	69303984	C	CCT	PASS	CCT	upstream_gene_variant	MODIFIER	PUM1	PUM1_3	transcript	XM_038531322.1	protein_coding	-1	c.-244_-243insCT
chr2	69303984	C	CCT	PASS	CCT	upstream_gene_variant	MODIFIER	PUM1	PUM1_3	transcript	XM_038531323.1	protein_coding	-1	c.-244_-243insCT
chr2	69303984	C	CCT	PASS	CCT	upstream_gene_variant	MODIFIER	PUM1	PUM1_3	transcript	XM_038531324.1	protein_coding	-1	c.-244_-243insCT
chr2	69303984	C	CCT	PASS	CCT	upstream_gene_variant	MODIFIER	PUM1	PUM1_3	transcript	XM_038531327.1	protein_coding	-1	c.-244_-243insCT
chr2	69303984	C	CCT	PASS	CCT	upstream_gene_variant	MODIFIER	PUM1	PUM1_3	transcript	XM_038531334.1	protein_coding	-1	c.-244_-243insCT
chr2	69303984	C	CCT	PASS	CCT	upstream_gene_variant	MODIFIER	PUM1	PUM1_3	transcript	XM_038531335.1	protein_coding	-1	c.-244_-243insCT
chr2	69303984	C	CCT	PASS	CCT	upstream_gene_variant	MODIFIER	PUM1	PUM1_3	transcript	XM_038531336.1	protein_coding	-1	c.-244_-243insCT
chr2	69303984	C	CCT	PASS	CCT	upstream_gene_variant	MODIFIER	PUM1	PUM1_3	transcript	XM_038531337.1	protein_coding	-1	c.-244_-243insCT
chr2	69303984	C	CCT	PASS	CCT	upstream_gene_variant	MODIFIER	PUM1	PUM1_3	transcript	XM_038531326.1	protein_coding	-1	c.-425_-424insCT
chr2	69303984	C	CCT	PASS	CCT	intergenic_region	MODIFIER	NKAIN1-PUM1	NKAIN1_3-PUM1_3	intergenic_region	NKAIN1_3-PUM1_3		-1	n.69303984_69303985insCT
chr2	69833448	C	CCA	PASS	CCA	intergenic_region	MODIFIER	LOC111094698-LOC119870534	LOC111094698_3-LOC119870534_3	intergenic_region	LOC111094698_3-LOC119870534_3		-1	n.69833448_69833449insCA
chr2	70793040	A	G	PASS	G	missense_variant	MODERATE	MECR	MECR_3	transcript	XM_038531348.1	protein_coding	8	c.823A>G	p.Met275Val
chr2	70793040	A	G	PASS	G	missense_variant	MODERATE	MECR	MECR_3	transcript	XM_038531349.1	protein_coding	7	c.679A>G	p.Met227Val
chr2	70793040	A	G	PASS	G	missense_variant	MODERATE	MECR	MECR_3	transcript	XM_038531350.1	protein_coding	8	c.616A>G	p.Met206Val
chr2	70793040	A	G	PASS	G	missense_variant	MODERATE	MECR	MECR_3	transcript	XM_038531351.1	protein_coding	8	c.616A>G	p.Met206Val
chr2	71332082	A	AGAAAAG	PASS	AGAAAAG	downstream_gene_variant	MODIFIER	LOC119870577	LOC119870577_3	transcript	XR_005356241.1	snoRNA	-1	n.*2872_*2873insGAAAAG
chr2	71332082	A	AGAAAAG	PASS	AGAAAAG	intron_variant	MODIFIER	TRNAU1AP	TRNAU1AP_3	transcript	XM_038531362.1	protein_coding	2	c.126-3951_126-3950insCTTTTC
chr2	71332082	A	AGAAAAG	PASS	AGAAAAG	intron_variant	MODIFIER	TRNAU1AP	TRNAU1AP_3	transcript	XM_038531363.1	protein_coding	2	c.126-3951_126-3950insCTTTTC
chr2	71332082	A	AGAAAAG	PASS	AGAAAAG	intron_variant	MODIFIER	TRNAU1AP	TRNAU1AP_3	transcript	XM_038531364.1	protein_coding	2	c.126-3951_126-3950insCTTTTC
chr2	73944112	A	T	PASS	T	downstream_gene_variant	MODIFIER	RSRP1	RSRP1_3	transcript	XM_038531551.1	protein_coding	-1	c.*405A>T
chr2	73944112	A	T	PASS	T	downstream_gene_variant	MODIFIER	LOC478183	LOC478183_3	transcript	XM_038531552.1	protein_coding	-1	c.*4915T>A
chr2	73944112	A	T	PASS	T	downstream_gene_variant	MODIFIER	RSRP1	RSRP1_3	transcript	XR_005355969.1	pseudogene	-1	n.*468A>T
chr2	73944112	A	T	PASS	T	downstream_gene_variant	MODIFIER	RSRP1	RSRP1_3	transcript	XR_005355968.1	pseudogene	-1	n.*78A>T
chr2	73944112	A	T	PASS	T	downstream_gene_variant	MODIFIER	LOC478183	LOC478183_3	transcript	XM_038531557.1	protein_coding	-1	c.*4915T>A
chr2	73944112	A	T	PASS	T	downstream_gene_variant	MODIFIER	LOC478183	LOC478183_3	transcript	XM_038531554.1	protein_coding	-1	c.*4915T>A
chr2	73944112	A	T	PASS	T	downstream_gene_variant	MODIFIER	LOC478183	LOC478183_3	transcript	XM_038531553.1	protein_coding	-1	c.*4915T>A
chr2	73944112	A	T	PASS	T	downstream_gene_variant	MODIFIER	LOC478183	LOC478183_3	transcript	XM_038531556.1	protein_coding	-1	c.*4915T>A
chr2	73944112	A	T	PASS	T	intergenic_region	MODIFIER	RSRP1-LOC478183	RSRP1_3-LOC478183_3	intergenic_region	RSRP1_3-LOC478183_3		-1	n.73944112A>T
chr2	74496700	A	G	PASS	G	downstream_gene_variant	MODIFIER	LOC102155936	LOC102155936_3	transcript	XR_005355987.1	pseudogene	-1	n.*3495A>G
chr2	74496700	A	G	PASS	G	intergenic_region	MODIFIER	LOC102155936-LOC102154412	LOC102155936_3-LOC102154412_3	intergenic_region	LOC102155936_3-LOC102154412_3		-1	n.74496700A>G
chr2	79167870	G	A	PASS	A	intron_variant	MODIFIER	ALDH4A1	ALDH4A1_3	transcript	XM_038531813.1	protein_coding	8	c.870-542G>A
chr2	79182994	G	T	PASS	T	upstream_gene_variant	MODIFIER	TAS1R2	TAS1R2_3	transcript	NM_001031819.1_3	protein_coding	-1	c.-326G>T
chr2	79182994	G	T	PASS	T	intergenic_region	MODIFIER	ALDH4A1-TAS1R2	ALDH4A1_3-TAS1R2_3	intergenic_region	ALDH4A1_3-TAS1R2_3		-1	n.79182994G>T
chr2	79193649	G	A	PASS	A	intron_variant	MODIFIER	TAS1R2	TAS1R2_3	transcript	NM_001031819.1_3	protein_coding	4	c.1464+1567G>A
chr2	79197370	C	T	PASS	T	intron_variant	MODIFIER	TAS1R2	TAS1R2_3	transcript	NM_001031819.1_3	protein_coding	4	c.1465-2862C>T
chr2	79210521	G	A	PASS	A	intergenic_region	MODIFIER	TAS1R2-LOC119870058	TAS1R2_3-LOC119870058_3	intergenic_region	TAS1R2_3-LOC119870058_3		-1	n.79210521G>A
chr2	79231650	G	A	PASS	A	upstream_gene_variant	MODIFIER	LOC119870058	LOC119870058_3	transcript	XR_005355105.1	pseudogene	-1	n.-3325C>T
chr2	79231650	G	A	PASS	A	intergenic_region	MODIFIER	LOC119870058-LOC111094714	LOC119870058_3-LOC111094714_3	intergenic_region	LOC119870058_3-LOC111094714_3		-1	n.79231650G>A
chr2	79534895	C	T	PASS	T	intergenic_region	MODIFIER	KLHDC7A-IGSF21	KLHDC7A_3-IGSF21_3	intergenic_region	KLHDC7A_3-IGSF21_3		-1	n.79534895C>T
chr2	79833022	G	A	PASS	A	intergenic_region	MODIFIER	IGSF21-LOC102156247	IGSF21_3-LOC102156247_3	intergenic_region	IGSF21_3-LOC102156247_3		-1	n.79833022G>A
chr2	79924141	G	A	PASS	A	downstream_gene_variant	MODIFIER	LOC102156247	LOC102156247_3	transcript	XR_005356121.1	pseudogene	-1	n.*1824C>T
chr2	79924141	G	A	PASS	A	downstream_gene_variant	MODIFIER	LOC102156247	LOC102156247_3	transcript	XR_005356122.1	pseudogene	-1	n.*1824C>T
chr2	79924141	G	A	PASS	A	downstream_gene_variant	MODIFIER	LOC102156247	LOC102156247_3	transcript	XR_005356123.1	pseudogene	-1	n.*1824C>T
chr2	79924141	G	A	PASS	A	intergenic_region	MODIFIER	IGSF21-LOC102156247	IGSF21_3-LOC102156247_3	intergenic_region	IGSF21_3-LOC102156247_3		-1	n.79924141G>A
chr2	79926981	G	T	PASS	T	upstream_gene_variant	MODIFIER	LOC111093835	LOC111093835_3	transcript	XR_005356124.1	pseudogene	-1	n.-3371G>T
chr2	79926981	G	T	PASS	T	upstream_gene_variant	MODIFIER	LOC111093835	LOC111093835_3	transcript	XR_005356125.1	pseudogene	-1	n.-3371G>T
chr2	79926981	G	T	PASS	T	non_coding_transcript_exon_variant	MODIFIER	LOC102156247	LOC102156247_3	transcript	XR_005356121.1	pseudogene	2	n.1976C>A
chr2	79926981	G	T	PASS	T	non_coding_transcript_exon_variant	MODIFIER	LOC102156247	LOC102156247_3	transcript	XR_005356122.1	pseudogene	2	n.1928C>A
chr2	79926981	G	T	PASS	T	non_coding_transcript_exon_variant	MODIFIER	LOC102156247	LOC102156247_3	transcript	XR_005356123.1	pseudogene	2	n.1936C>A
chr2	81970545	C	A	PASS	A	upstream_gene_variant	MODIFIER	KAZN	KAZN_3	transcript	XM_038531941.1	protein_coding	-1	c.-783G>T
chr2	81970545	C	A	PASS	A	upstream_gene_variant	MODIFIER	KAZN	KAZN_3	transcript	XM_038531944.1	protein_coding	-1	c.-448G>T
chr2	81970545	C	A	PASS	A	upstream_gene_variant	MODIFIER	LOC119870496	LOC119870496_3	transcript	XR_005356168.1	pseudogene	-1	n.-470C>A
chr2	81970545	C	A	PASS	A	intron_variant	MODIFIER	KAZN	KAZN_3	transcript	XM_038531936.1	protein_coding	3	c.497-33070G>T
chr2	81970545	C	A	PASS	A	intron_variant	MODIFIER	KAZN	KAZN_3	transcript	XM_038531938.1	protein_coding	2	c.316+7925G>T
chr2	81970545	C	A	PASS	A	intron_variant	MODIFIER	KAZN	KAZN_3	transcript	XM_038531940.1	protein_coding	2	c.-56-33070G>T
chr2	81970545	C	A	PASS	A	intron_variant	MODIFIER	KAZN	KAZN_3	transcript	XM_038531937.1	protein_coding	3	c.497-33070G>T
chr2	81970545	C	A	PASS	A	intron_variant	MODIFIER	KAZN	KAZN_3	transcript	XR_005356153.1	pseudogene	3	n.487-33070G>T
chr2	81970545	C	A	PASS	A	intron_variant	MODIFIER	KAZN	KAZN_3	transcript	XM_038531945.1	protein_coding	3	c.386-33070G>T
chr2	82198734	G	T	PASS	T	intron_variant	MODIFIER	KAZN	KAZN_3	transcript	XM_038531936.1	protein_coding	3	c.496+48016C>A
chr2	82198734	G	T	PASS	T	intron_variant	MODIFIER	KAZN	KAZN_3	transcript	XM_038531937.1	protein_coding	3	c.496+48016C>A
chr2	82198734	G	T	PASS	T	intron_variant	MODIFIER	KAZN	KAZN_3	transcript	XR_005356153.1	pseudogene	3	n.486+48016C>A
chr2	82198734	G	T	PASS	T	intron_variant	MODIFIER	KAZN	KAZN_3	transcript	XM_038531945.1	protein_coding	3	c.385+48016C>A
chr3	1199872	G	GGGA	PASS	GGGA	intron_variant	MODIFIER	CAMK4	CAMK4_3	transcript	XM_038532150.1	protein_coding	7	c.460-2454_460-2453insTCC
chr3	1199872	G	GGGA	PASS	GGGA	intron_variant	MODIFIER	CAMK4	CAMK4_3	transcript	XM_038532152.1	protein_coding	5	c.313-2454_313-2453insTCC
chr3	1199872	G	GGGA	PASS	GGGA	intron_variant	MODIFIER	CAMK4	CAMK4_3	transcript	XM_038532151.1	protein_coding	7	c.460-2454_460-2453insTCC
chr3	1199872	G	GGGA	PASS	GGGA	intron_variant	MODIFIER	CAMK4	CAMK4_3	transcript	XR_005356513.1	pseudogene	7	n.1057-2454_1057-2453insTCC
chr3	1199872	G	GGGA	PASS	GGGA	intron_variant	MODIFIER	CAMK4	CAMK4_3	transcript	XR_005356514.1	pseudogene	7	n.1057-2454_1057-2453insTCC
chr3	2951057	T	TAAAGAACTGTGTATCAAAAAAAAAAAAAAAAAAAAAAAAAAAAAAAAAAAAAAAAAAAAAAAAA	PASS	TAAAGAACTGTGTATCAAAAAAAAAAAAAAAAAAAAAAAAAAAAAAAAAAAAAAAAAAAAAAAAA	intron_variant	MODIFIER	FER	FER_3	transcript	NM_001003141.1_3	protein_coding	17	c.2048+26155_2048+26156insTTTTTTTTTTTTTTTTTTTTTTTTTTTTTTTTTTTTTTTTTTTTTTTTTGATACACAGTTCTTT
chr3	3546207	T	TAAAAGAAATGTTCAAAAAAAAAAAAAAAAAAAAAAAAAAAAAAAAAAAAAAAAAAAAAAAAAAAAAAAA	PASS	TAAAAGAAATGTTCAAAAAAAAAAAAAAAAAAAAAAAAAAAAAAAAAAAAAAAAAAAAAAAAAAAAAAAA	intergenic_region	MODIFIER	LOC111095339-LOC100683636	LOC111095339_3-LOC100683636_3	intergenic_region	LOC111095339_3-LOC100683636_3		-1	n.3546207_3546208insAAAAGAAATGTTCAAAAAAAAAAAAAAAAAAAAAAAAAAAAAAAAAAAAAAAAAAAAAAAAAAAAAAAA
chr3	5598248	TG	T	PASS	T	intron_variant	MODIFIER	LOC102156861	LOC102156861_3	transcript	XR_005356581.1	pseudogene	4	n.827+12487delC
chr3	5598251	G	GAGCTAAATATGCTTTGTATT	PASS	GAGCTAAATATGCTTTGTATT	intron_variant	MODIFIER	LOC102156861	LOC102156861_3	transcript	XR_005356581.1	pseudogene	4	n.827+12484_827+12485insAATACAAAGCATATTTAGCT
chr3	7121076	T	C	PASS	C	intergenic_region	MODIFIER	LOC119871384-LOC119876109	LOC119871384_3-LOC119876109	intergenic_region	LOC119871384_3-LOC119876109		-1	n.7121076T>C
chr3	7753199	A	AGAT	PASS	AGAT	disruptive_inframe_insertion	MODERATE	LOC102151511	LOC102151511_3	transcript	XM_038532177.1	protein_coding	3	c.2459_2461dupATG	p.Asp820dup
chr3	7953493	G	A	PASS	A	intron_variant	MODIFIER	LOC106558536	LOC106558536_3	transcript	XR_005356281.1	pseudogene	2	n.219+2352C>T
chr3	7953493	G	A	PASS	A	intron_variant	MODIFIER	LOC106558536	LOC106558536_3	transcript	XR_005356282.1	pseudogene	2	n.220-960C>T
chr3	8009340	C	G	PASS	G	intron_variant	MODIFIER	PPIP5K2	PPIP5K2_3	transcript	XM_038532195.1	protein_coding	32	c.3797-11568G>C
chr3	8057401	C	T	PASS	T	intron_variant	MODIFIER	PPIP5K2	PPIP5K2_3	transcript	XM_038532193.1	protein_coding	19	c.2286+1049G>A
chr3	8057401	C	T	PASS	T	intron_variant	MODIFIER	PPIP5K2	PPIP5K2_3	transcript	XM_038532195.1	protein_coding	19	c.2286+1049G>A
chr3	8057401	C	T	PASS	T	intron_variant	MODIFIER	PPIP5K2	PPIP5K2_3	transcript	XM_038532221.1	protein_coding	16	c.1569+1049G>A
chr3	8057401	C	T	PASS	T	intron_variant	MODIFIER	PPIP5K2	PPIP5K2_3	transcript	XM_038532194.1	protein_coding	19	c.2283+1049G>A
chr3	8057401	C	T	PASS	T	intron_variant	MODIFIER	PPIP5K2	PPIP5K2_3	transcript	XM_038532196.1	protein_coding	19	c.2286+1049G>A
chr3	8057401	C	T	PASS	T	intron_variant	MODIFIER	PPIP5K2	PPIP5K2_3	transcript	XM_038532197.1	protein_coding	19	c.2286+1049G>A
chr3	8057401	C	T	PASS	T	intron_variant	MODIFIER	PPIP5K2	PPIP5K2_3	transcript	XM_038532198.1	protein_coding	19	c.2286+1049G>A
chr3	8057401	C	T	PASS	T	intron_variant	MODIFIER	PPIP5K2	PPIP5K2_3	transcript	XM_038532199.1	protein_coding	19	c.2286+1049G>A
chr3	8057401	C	T	PASS	T	intron_variant	MODIFIER	PPIP5K2	PPIP5K2_3	transcript	XM_038532200.1	protein_coding	19	c.2286+1049G>A
chr3	8057401	C	T	PASS	T	intron_variant	MODIFIER	PPIP5K2	PPIP5K2_3	transcript	XM_038532201.1	protein_coding	19	c.2286+1049G>A
chr3	8057401	C	T	PASS	T	intron_variant	MODIFIER	PPIP5K2	PPIP5K2_3	transcript	XM_038532202.1	protein_coding	19	c.2286+1049G>A
chr3	8057401	C	T	PASS	T	intron_variant	MODIFIER	PPIP5K2	PPIP5K2_3	transcript	XM_038532203.1	protein_coding	19	c.2283+1049G>A
chr3	8057401	C	T	PASS	T	intron_variant	MODIFIER	PPIP5K2	PPIP5K2_3	transcript	XM_038532204.1	protein_coding	19	c.2286+1049G>A
chr3	8057401	C	T	PASS	T	intron_variant	MODIFIER	PPIP5K2	PPIP5K2_3	transcript	XM_038532205.1	protein_coding	19	c.2286+1049G>A
chr3	8057401	C	T	PASS	T	intron_variant	MODIFIER	PPIP5K2	PPIP5K2_3	transcript	XM_038532206.1	protein_coding	19	c.2286+1049G>A
chr3	8057401	C	T	PASS	T	intron_variant	MODIFIER	PPIP5K2	PPIP5K2_3	transcript	XM_038532207.1	protein_coding	19	c.2286+1049G>A
chr3	8057401	C	T	PASS	T	intron_variant	MODIFIER	PPIP5K2	PPIP5K2_3	transcript	XM_038532208.1	protein_coding	19	c.2286+1049G>A
chr3	8057401	C	T	PASS	T	intron_variant	MODIFIER	PPIP5K2	PPIP5K2_3	transcript	XM_038532209.1	protein_coding	19	c.2286+1049G>A
chr3	8057401	C	T	PASS	T	intron_variant	MODIFIER	PPIP5K2	PPIP5K2_3	transcript	XM_038532210.1	protein_coding	19	c.2283+1049G>A
chr3	8057401	C	T	PASS	T	intron_variant	MODIFIER	PPIP5K2	PPIP5K2_3	transcript	XM_038532211.1	protein_coding	19	c.2286+1049G>A
chr3	8057401	C	T	PASS	T	intron_variant	MODIFIER	PPIP5K2	PPIP5K2_3	transcript	XM_038532212.1	protein_coding	19	c.2286+1049G>A
chr3	8057401	C	T	PASS	T	intron_variant	MODIFIER	PPIP5K2	PPIP5K2_3	transcript	XM_038532213.1	protein_coding	19	c.2286+1049G>A
chr3	8057401	C	T	PASS	T	intron_variant	MODIFIER	PPIP5K2	PPIP5K2_3	transcript	XM_038532216.1	protein_coding	19	c.2286+1049G>A
chr3	8057401	C	T	PASS	T	intron_variant	MODIFIER	PPIP5K2	PPIP5K2_3	transcript	XM_038532217.1	protein_coding	19	c.2286+1049G>A
chr3	8057401	C	T	PASS	T	intron_variant	MODIFIER	PPIP5K2	PPIP5K2_3	transcript	XM_038532218.1	protein_coding	19	c.2283+1049G>A
chr3	8057401	C	T	PASS	T	intron_variant	MODIFIER	PPIP5K2	PPIP5K2_3	transcript	XM_038532214.1	protein_coding	19	c.2286+1049G>A
chr3	8057401	C	T	PASS	T	intron_variant	MODIFIER	PPIP5K2	PPIP5K2_3	transcript	XM_038532219.1	protein_coding	19	c.2286+1049G>A
chr3	8057401	C	T	PASS	T	intron_variant	MODIFIER	PPIP5K2	PPIP5K2_3	transcript	XM_038532215.1	protein_coding	19	c.2286+1049G>A
chr3	8057401	C	T	PASS	T	intron_variant	MODIFIER	PPIP5K2	PPIP5K2_3	transcript	XM_038532220.1	protein_coding	19	c.2286+1049G>A
chr3	8061788	A	T	PASS	T	intron_variant	MODIFIER	PPIP5K2	PPIP5K2_3	transcript	XM_038532193.1	protein_coding	17	c.1921-2214T>A
chr3	8061788	A	T	PASS	T	intron_variant	MODIFIER	PPIP5K2	PPIP5K2_3	transcript	XM_038532195.1	protein_coding	17	c.1921-2214T>A
chr3	8061788	A	T	PASS	T	intron_variant	MODIFIER	PPIP5K2	PPIP5K2_3	transcript	XM_038532221.1	protein_coding	14	c.1204-2214T>A
chr3	8061788	A	T	PASS	T	intron_variant	MODIFIER	PPIP5K2	PPIP5K2_3	transcript	XM_038532194.1	protein_coding	17	c.1918-2214T>A
chr3	8061788	A	T	PASS	T	intron_variant	MODIFIER	PPIP5K2	PPIP5K2_3	transcript	XM_038532196.1	protein_coding	17	c.1921-2214T>A
chr3	8061788	A	T	PASS	T	intron_variant	MODIFIER	PPIP5K2	PPIP5K2_3	transcript	XM_038532197.1	protein_coding	17	c.1921-2214T>A
chr3	8061788	A	T	PASS	T	intron_variant	MODIFIER	PPIP5K2	PPIP5K2_3	transcript	XM_038532198.1	protein_coding	17	c.1921-2214T>A
chr3	8061788	A	T	PASS	T	intron_variant	MODIFIER	PPIP5K2	PPIP5K2_3	transcript	XM_038532199.1	protein_coding	17	c.1921-2214T>A
chr3	8061788	A	T	PASS	T	intron_variant	MODIFIER	PPIP5K2	PPIP5K2_3	transcript	XM_038532200.1	protein_coding	17	c.1921-2214T>A
chr3	8061788	A	T	PASS	T	intron_variant	MODIFIER	PPIP5K2	PPIP5K2_3	transcript	XM_038532201.1	protein_coding	17	c.1921-2214T>A
chr3	8061788	A	T	PASS	T	intron_variant	MODIFIER	PPIP5K2	PPIP5K2_3	transcript	XM_038532202.1	protein_coding	17	c.1921-2214T>A
chr3	8061788	A	T	PASS	T	intron_variant	MODIFIER	PPIP5K2	PPIP5K2_3	transcript	XM_038532203.1	protein_coding	17	c.1918-2214T>A
chr3	8061788	A	T	PASS	T	intron_variant	MODIFIER	PPIP5K2	PPIP5K2_3	transcript	XM_038532204.1	protein_coding	17	c.1921-2214T>A
chr3	8061788	A	T	PASS	T	intron_variant	MODIFIER	PPIP5K2	PPIP5K2_3	transcript	XM_038532205.1	protein_coding	17	c.1921-2214T>A
chr3	8061788	A	T	PASS	T	intron_variant	MODIFIER	PPIP5K2	PPIP5K2_3	transcript	XM_038532206.1	protein_coding	17	c.1921-2214T>A
chr3	8061788	A	T	PASS	T	intron_variant	MODIFIER	PPIP5K2	PPIP5K2_3	transcript	XM_038532207.1	protein_coding	17	c.1921-2214T>A
chr3	8061788	A	T	PASS	T	intron_variant	MODIFIER	PPIP5K2	PPIP5K2_3	transcript	XM_038532208.1	protein_coding	17	c.1921-2214T>A
chr3	8061788	A	T	PASS	T	intron_variant	MODIFIER	PPIP5K2	PPIP5K2_3	transcript	XM_038532209.1	protein_coding	17	c.1921-2214T>A
chr3	8061788	A	T	PASS	T	intron_variant	MODIFIER	PPIP5K2	PPIP5K2_3	transcript	XM_038532210.1	protein_coding	17	c.1918-2214T>A
chr3	8061788	A	T	PASS	T	intron_variant	MODIFIER	PPIP5K2	PPIP5K2_3	transcript	XM_038532211.1	protein_coding	17	c.1921-2214T>A
chr3	8061788	A	T	PASS	T	intron_variant	MODIFIER	PPIP5K2	PPIP5K2_3	transcript	XM_038532212.1	protein_coding	17	c.1921-2214T>A
chr3	8061788	A	T	PASS	T	intron_variant	MODIFIER	PPIP5K2	PPIP5K2_3	transcript	XM_038532213.1	protein_coding	17	c.1921-2214T>A
chr3	8061788	A	T	PASS	T	intron_variant	MODIFIER	PPIP5K2	PPIP5K2_3	transcript	XM_038532216.1	protein_coding	17	c.1921-2214T>A
chr3	8061788	A	T	PASS	T	intron_variant	MODIFIER	PPIP5K2	PPIP5K2_3	transcript	XM_038532217.1	protein_coding	17	c.1921-2214T>A
chr3	8061788	A	T	PASS	T	intron_variant	MODIFIER	PPIP5K2	PPIP5K2_3	transcript	XM_038532218.1	protein_coding	17	c.1918-2214T>A
chr3	8061788	A	T	PASS	T	intron_variant	MODIFIER	PPIP5K2	PPIP5K2_3	transcript	XM_038532214.1	protein_coding	17	c.1921-2214T>A
chr3	8061788	A	T	PASS	T	intron_variant	MODIFIER	PPIP5K2	PPIP5K2_3	transcript	XM_038532219.1	protein_coding	17	c.1921-2214T>A
chr3	8061788	A	T	PASS	T	intron_variant	MODIFIER	PPIP5K2	PPIP5K2_3	transcript	XM_038532215.1	protein_coding	17	c.1921-2214T>A
chr3	8061788	A	T	PASS	T	intron_variant	MODIFIER	PPIP5K2	PPIP5K2_3	transcript	XM_038532220.1	protein_coding	17	c.1921-2214T>A
chr3	8149153	A	T	PASS	T	3_prime_UTR_variant	MODIFIER	PAM	PAM_3	transcript	XM_038532227.1	protein_coding	25	c.*524T>A
chr3	8149153	A	T	PASS	T	3_prime_UTR_variant	MODIFIER	PAM	PAM_3	transcript	XM_038532228.1	protein_coding	25	c.*524T>A
chr3	8149153	A	T	PASS	T	3_prime_UTR_variant	MODIFIER	PAM	PAM_3	transcript	XM_038532229.1	protein_coding	24	c.*524T>A
chr3	8149153	A	T	PASS	T	3_prime_UTR_variant	MODIFIER	PAM	PAM_3	transcript	XM_038532232.1	protein_coding	23	c.*524T>A
chr3	8149153	A	T	PASS	T	downstream_gene_variant	MODIFIER	PAM	PAM_3	transcript	XM_038532230.1	protein_coding	-1	c.*524T>A
chr3	8149153	A	T	PASS	T	downstream_gene_variant	MODIFIER	PAM	PAM_3	transcript	XM_038532231.1	protein_coding	-1	c.*524T>A
chr3	8149153	A	T	PASS	T	downstream_gene_variant	MODIFIER	PAM	PAM_3	transcript	XM_038532233.1	protein_coding	-1	c.*524T>A
chr3	8149153	A	T	PASS	T	downstream_gene_variant	MODIFIER	PAM	PAM_3	transcript	XM_038532234.1	protein_coding	-1	c.*524T>A
chr3	8149153	A	T	PASS	T	downstream_gene_variant	MODIFIER	PAM	PAM_3	transcript	XM_038532235.1	protein_coding	-1	c.*524T>A
chr3	8149153	A	T	PASS	T	downstream_gene_variant	MODIFIER	PAM	PAM_3	transcript	XM_038532236.1	protein_coding	-1	c.*524T>A
chr3	8149153	A	T	PASS	T	downstream_gene_variant	MODIFIER	PAM	PAM_3	transcript	XM_038532237.1	protein_coding	-1	c.*524T>A
chr3	8248884	G	T	PASS	T	intron_variant	MODIFIER	PAM	PAM_3	transcript	XM_038532227.1	protein_coding	4	c.371+4615C>A
chr3	8248884	G	T	PASS	T	intron_variant	MODIFIER	PAM	PAM_3	transcript	XM_038532228.1	protein_coding	4	c.371+4615C>A
chr3	8248884	G	T	PASS	T	intron_variant	MODIFIER	PAM	PAM_3	transcript	XM_038532229.1	protein_coding	4	c.371+4615C>A
chr3	8248884	G	T	PASS	T	intron_variant	MODIFIER	PAM	PAM_3	transcript	XM_038532232.1	protein_coding	4	c.371+4615C>A
chr3	8248884	G	T	PASS	T	intron_variant	MODIFIER	PAM	PAM_3	transcript	XM_038532230.1	protein_coding	4	c.371+4615C>A
chr3	8248884	G	T	PASS	T	intron_variant	MODIFIER	PAM	PAM_3	transcript	XM_038532231.1	protein_coding	4	c.371+4615C>A
chr3	8248884	G	T	PASS	T	intron_variant	MODIFIER	PAM	PAM_3	transcript	XM_038532233.1	protein_coding	4	c.371+4615C>A
chr3	8248884	G	T	PASS	T	intron_variant	MODIFIER	PAM	PAM_3	transcript	XM_038532234.1	protein_coding	4	c.371+4615C>A
chr3	8248884	G	T	PASS	T	intron_variant	MODIFIER	PAM	PAM_3	transcript	XM_038532235.1	protein_coding	4	c.371+4615C>A
chr3	8248884	G	T	PASS	T	intron_variant	MODIFIER	PAM	PAM_3	transcript	XM_038532236.1	protein_coding	4	c.371+4615C>A
chr3	8248884	G	T	PASS	T	intron_variant	MODIFIER	PAM	PAM_3	transcript	XM_038532237.1	protein_coding	4	c.371+4615C>A
chr3	8301230	C	A	PASS	A	upstream_gene_variant	MODIFIER	PAM	PAM_3	transcript	XM_038532227.1	protein_coding	-1	c.-2063G>T
chr3	8301230	C	A	PASS	A	upstream_gene_variant	MODIFIER	PAM	PAM_3	transcript	XM_038532228.1	protein_coding	-1	c.-2063G>T
chr3	8301230	C	A	PASS	A	upstream_gene_variant	MODIFIER	PAM	PAM_3	transcript	XM_038532229.1	protein_coding	-1	c.-2063G>T
chr3	8301230	C	A	PASS	A	upstream_gene_variant	MODIFIER	PAM	PAM_3	transcript	XM_038532232.1	protein_coding	-1	c.-2063G>T
chr3	8301230	C	A	PASS	A	upstream_gene_variant	MODIFIER	PAM	PAM_3	transcript	XM_038532230.1	protein_coding	-1	c.-2063G>T
chr3	8301230	C	A	PASS	A	upstream_gene_variant	MODIFIER	PAM	PAM_3	transcript	XM_038532231.1	protein_coding	-1	c.-2063G>T
chr3	8301230	C	A	PASS	A	upstream_gene_variant	MODIFIER	PAM	PAM_3	transcript	XM_038532233.1	protein_coding	-1	c.-2063G>T
chr3	8301230	C	A	PASS	A	upstream_gene_variant	MODIFIER	PAM	PAM_3	transcript	XM_038532234.1	protein_coding	-1	c.-2063G>T
chr3	8301230	C	A	PASS	A	upstream_gene_variant	MODIFIER	PAM	PAM_3	transcript	XM_038532235.1	protein_coding	-1	c.-2063G>T
chr3	8301230	C	A	PASS	A	upstream_gene_variant	MODIFIER	PAM	PAM_3	transcript	XM_038532236.1	protein_coding	-1	c.-2063G>T
chr3	8301230	C	A	PASS	A	upstream_gene_variant	MODIFIER	PAM	PAM_3	transcript	XM_038532237.1	protein_coding	-1	c.-2063G>T
chr3	8301230	C	A	PASS	A	intron_variant	MODIFIER	LOC119871051	LOC119871051_3	transcript	XM_038532238.1	protein_coding	1	c.444-1903G>T
chr3	8301230	C	A	PASS	A	intron_variant	MODIFIER	LOC119871051	LOC119871051_3	transcript	XR_005356601.1	pseudogene	3	n.459-1903G>T
chr3	8301230	C	A	PASS	A	intron_variant	MODIFIER	LOC119871051	LOC119871051_3	transcript	XR_005356600.1	pseudogene	2	n.215-1903G>T
chr3	8301230	C	A	PASS	A	intron_variant	MODIFIER	LOC119871051	LOC119871051_3	transcript	XR_005356598.1	pseudogene	2	n.765-1903G>T
chr3	8423593	G	C	PASS	C	upstream_gene_variant	MODIFIER	LOC111095344	LOC111095344_3	transcript	XR_005356602.1	pseudogene	-1	n.-945G>C
chr3	8423593	G	C	PASS	C	upstream_gene_variant	MODIFIER	LOC119871051	LOC119871051_3	transcript	XR_005356601.1	pseudogene	-1	n.-49C>G
chr3	8423593	G	C	PASS	C	upstream_gene_variant	MODIFIER	LOC119871051	LOC119871051_3	transcript	XR_005356600.1	pseudogene	-1	n.-3C>G
chr3	8423593	G	C	PASS	C	intron_variant	MODIFIER	LOC119871051	LOC119871051_3	transcript	XM_038532238.1	protein_coding	1	c.443+768C>G
chr3	8423593	G	C	PASS	C	intron_variant	MODIFIER	LOC119871051	LOC119871051_3	transcript	XR_005356598.1	pseudogene	1	n.657+768C>G
chr3	8423593	G	C	PASS	C	intron_variant	MODIFIER	LOC119871051	LOC119871051_3	transcript	XR_005356599.1	pseudogene	1	n.664+768C>G
chr3	9000036	C	G	PASS	G	intron_variant	MODIFIER	LOC111095117	LOC111095117_3	transcript	XR_005356607.1	pseudogene	1	n.82-43637C>G
chr3	9276907	G	A	PASS	A	intergenic_region	MODIFIER	LOC111095347-ST8SIA4	LOC111095347_3-ST8SIA4_3	intergenic_region	LOC111095347_3-ST8SIA4_3		-1	n.9276907G>A
chr3	9488647	C	A	PASS	A	intergenic_region	MODIFIER	LOC111095347-ST8SIA4	LOC111095347_3-ST8SIA4_3	intergenic_region	LOC111095347_3-ST8SIA4_3		-1	n.9488647C>A
chr3	9965583	A	G	PASS	G	intergenic_region	MODIFIER	LOC106558558-FAM174A	LOC106558558_2-FAM174A_3	intergenic_region	LOC106558558_2-FAM174A_3		-1	n.9965583A>G
chr3	10041597	T	C	PASS	C	intergenic_region	MODIFIER	FAM174A-LOC119871315	FAM174A_3-LOC119871315_3	intergenic_region	FAM174A_3-LOC119871315_3		-1	n.10041597T>C
chr3	17063986	C	A	PASS	A	intergenic_region	MODIFIER	LOC111095137-LOC119871123	LOC111095137_3-LOC119871123_3	intergenic_region	LOC111095137_3-LOC119871123_3		-1	n.17063986C>A
chr3	17885788	G	A	PASS	A	intron_variant	MODIFIER	LOC111095140	LOC111095140_3	transcript	XR_005356710.1	pseudogene	2	n.419-148C>T
chr3	28763804	G	C	PASS	C	intron_variant	MODIFIER	AP3B1	AP3B1_3	transcript	NM_001002974.2_3	protein_coding	8	c.943-1768G>C
chr3	40685599	G	C	PASS	C	intergenic_region	MODIFIER	LOC111095192-ASB7	LOC111095192_3-ASB7_3	intergenic_region	LOC111095192_3-ASB7_3		-1	n.40685599G>C
chr3	44414128	TG	T	PASS	T	intergenic_region	MODIFIER	LOC111095367-LOC119871323	LOC111095367_3-LOC119871323_3	intergenic_region	LOC111095367_3-LOC119871323_3		-1	n.44414129delG
chr3	57552873	C	T	PASS	T	intron_variant	MODIFIER	ARNT2	ARNT2_3	transcript	XM_038532998.1	protein_coding	6	c.821-4673G>A
chr3	57552873	C	T	PASS	T	intron_variant	MODIFIER	ARNT2	ARNT2_3	transcript	XM_038533001.1	protein_coding	5	c.590-4673G>A
chr3	57552873	C	T	PASS	T	intron_variant	MODIFIER	ARNT2	ARNT2_3	transcript	XM_038533003.1	protein_coding	5	c.590-4673G>A
chr3	57552873	C	T	PASS	T	intron_variant	MODIFIER	ARNT2	ARNT2_3	transcript	XM_038533002.1	protein_coding	5	c.590-4673G>A
chr3	57552873	C	T	PASS	T	intron_variant	MODIFIER	ARNT2	ARNT2_3	transcript	XM_038533000.1	protein_coding	5	c.623-4673G>A
chr3	57552873	C	T	PASS	T	intron_variant	MODIFIER	ARNT2	ARNT2_3	transcript	XM_038532999.1	protein_coding	6	c.821-4673G>A
chr3	76773500	A	T	PASS	T	intron_variant	MODIFIER	LOC102152825	LOC102152825_3	transcript	XR_005357316.1	pseudogene	2	n.201+605T>A
chr3	76773500	A	T	PASS	T	intron_variant	MODIFIER	LOC102152825	LOC102152825_3	transcript	XR_005357317.1	pseudogene	1	n.136-745T>A
chr3	79211876	A	G	PASS	G	intergenic_region	MODIFIER	LOC100685608-LOC111095394	LOC100685608_3-LOC111095394_3	intergenic_region	LOC100685608_3-LOC111095394_3		-1	n.79211876A>G
chr3	90736145	T	G	VQSRTrancheSNP99.90to100.00	G	intergenic_region	MODIFIER	LOC102156343-LOC106558598	LOC102156343_3-LOC106558598_3	intergenic_region	LOC102156343_3-LOC106558598_3		-1	n.90736145T>G
chr3	91230954	C	G	PASS	G	intergenic_region	MODIFIER	LOC106558598-LOC100688575	LOC106558598_3-LOC100688575_2	intergenic_region	LOC106558598_3-LOC100688575_2		-1	n.91230954C>G
chr3	91240535	C	A	PASS	A	intergenic_region	MODIFIER	LOC106558598-LOC100688575	LOC106558598_3-LOC100688575_2	intergenic_region	LOC106558598_3-LOC100688575_2		-1	n.91240535C>A
chr3	91250064	C	T	PASS	T	intergenic_region	MODIFIER	LOC106558598-LOC100688575	LOC106558598_3-LOC100688575_2	intergenic_region	LOC106558598_3-LOC100688575_2		-1	n.91250064C>T
chr3	91267029	G	A	PASS	A	intergenic_region	MODIFIER	LOC106558598-LOC100688575	LOC106558598_3-LOC100688575_2	intergenic_region	LOC106558598_3-LOC100688575_2		-1	n.91267029G>A
chr3	91270445	T	C	PASS	C	intergenic_region	MODIFIER	LOC106558598-LOC100688575	LOC106558598_3-LOC100688575_2	intergenic_region	LOC106558598_3-LOC100688575_2		-1	n.91270445T>C
chr3	91290241	A	T	PASS	T	downstream_gene_variant	MODIFIER	LOC106558648	LOC106558648_3	transcript	XR_005357405.1	pseudogene	-1	n.*2916T>A
chr3	91290241	A	T	PASS	T	downstream_gene_variant	MODIFIER	LOC106558648	LOC106558648_3	transcript	XR_005357406.1	pseudogene	-1	n.*2916T>A
chr3	91290241	A	T	PASS	T	intergenic_region	MODIFIER	LOC106558598-LOC100688575	LOC106558598_3-LOC100688575_2	intergenic_region	LOC106558598_3-LOC100688575_2		-1	n.91290241A>T
chr3	91290481	G	GAAAA	PASS	GAAAA	downstream_gene_variant	MODIFIER	LOC106558648	LOC106558648_3	transcript	XR_005357405.1	pseudogene	-1	n.*2675_*2676insTTTT
chr3	91290481	G	GAAAA	PASS	GAAAA	downstream_gene_variant	MODIFIER	LOC106558648	LOC106558648_3	transcript	XR_005357406.1	pseudogene	-1	n.*2675_*2676insTTTT
chr3	91290481	G	GAAAA	PASS	GAAAA	intergenic_region	MODIFIER	LOC106558598-LOC100688575	LOC106558598_3-LOC100688575_2	intergenic_region	LOC106558598_3-LOC100688575_2		-1	n.91290481_91290482insAAAA
chr3	91291726	G	A	PASS	A	downstream_gene_variant	MODIFIER	LOC106558648	LOC106558648_3	transcript	XR_005357405.1	pseudogene	-1	n.*1431C>T
chr3	91291726	G	A	PASS	A	downstream_gene_variant	MODIFIER	LOC106558648	LOC106558648_3	transcript	XR_005357406.1	pseudogene	-1	n.*1431C>T
chr3	91291726	G	A	PASS	A	intragenic_variant	MODIFIER	LOC100688575	LOC100688575_2	gene_variant	LOC100688575_2		-1	n.91291726G>A
chr3	91300755	C	T	PASS	T	intron_variant	MODIFIER	LOC106558648	LOC106558648_3	transcript	XR_005357405.1	pseudogene	4	n.829-4618G>A
chr3	91300755	C	T	PASS	T	intron_variant	MODIFIER	LOC106558648	LOC106558648_3	transcript	XR_005357406.1	pseudogene	4	n.728-4618G>A
chr3	91368974	C	T	PASS	T	intergenic_region	MODIFIER	LOC119876114-LOC119870893	LOC119876114_1-LOC119870893_3	intergenic_region	LOC119876114_1-LOC119870893_3		-1	n.91368974C>T
chr3	91433178	C	T	PASS	T	upstream_gene_variant	MODIFIER	LOC119870893	LOC119870893_3	transcript	XR_005356472.1	pseudogene	-1	n.-4218G>A
chr3	91433178	C	T	PASS	T	intergenic_region	MODIFIER	LOC119870893-LOC119870894	LOC119870893_3-LOC119870894_3	intergenic_region	LOC119870893_3-LOC119870894_3		-1	n.91433178C>T
chr3	91487785	C	T	PASS	T	intergenic_region	MODIFIER	LOC119870893-LOC119870894	LOC119870893_3-LOC119870894_3	intergenic_region	LOC119870893_3-LOC119870894_3		-1	n.91487785C>T
chr3	91511561	G	A	PASS	A	intergenic_region	MODIFIER	LOC119870893-LOC119870894	LOC119870893_3-LOC119870894_3	intergenic_region	LOC119870893_3-LOC119870894_3		-1	n.91511561G>A
chr3	91513278	TG	T	PASS	T	intergenic_region	MODIFIER	LOC119870893-LOC119870894	LOC119870893_3-LOC119870894_3	intergenic_region	LOC119870893_3-LOC119870894_3		-1	n.91513279delG
chr3	91564053	ATCC	A	PASS	A	intergenic_region	MODIFIER	LOC119870893-LOC119870894	LOC119870893_3-LOC119870894_3	intergenic_region	LOC119870893_3-LOC119870894_3		-1	n.91564054_91564056delTCC
chr3	91568367	G	A	PASS	A	intergenic_region	MODIFIER	LOC119870893-LOC119870894	LOC119870893_3-LOC119870894_3	intergenic_region	LOC119870893_3-LOC119870894_3		-1	n.91568367G>A
chr3	91582358	G	A	PASS	A	intergenic_region	MODIFIER	LOC119870893-LOC119870894	LOC119870893_3-LOC119870894_3	intergenic_region	LOC119870893_3-LOC119870894_3		-1	n.91582358G>A
chr3	91588457	A	G	PASS	G	intergenic_region	MODIFIER	LOC119870893-LOC119870894	LOC119870893_3-LOC119870894_3	intergenic_region	LOC119870893_3-LOC119870894_3		-1	n.91588457A>G
chr3	91663125	C	T	PASS	T	intron_variant	MODIFIER	LOC119870894	LOC119870894_3	transcript	XR_005356473.1	pseudogene	1	n.221-294G>A
chr3	91680654	ACCC	A	PASS	A	intergenic_region	MODIFIER	LOC119870894-LOC119871273	LOC119870894_3-LOC119871273_3	intergenic_region	LOC119870894_3-LOC119871273_3		-1	n.91680655_91680657delCCC
chr3	91711570	G	A	PASS	A	upstream_gene_variant	MODIFIER	LOC119871273	LOC119871273_3	transcript	XM_038533609.1	protein_coding	-1	c.-4807C>T
chr3	91711570	G	A	PASS	A	upstream_gene_variant	MODIFIER	LOC119871273	LOC119871273_3	transcript	XM_038533610.1	protein_coding	-1	c.-4807C>T
chr3	91711570	G	A	PASS	A	upstream_gene_variant	MODIFIER	LOC119871273	LOC119871273_3	transcript	XR_005357409.1	pseudogene	-1	n.-4285C>T
chr3	91711570	G	A	PASS	A	intergenic_region	MODIFIER	LOC119871273-LCORL	LOC119871273_3-LCORL_3	intergenic_region	LOC119871273_3-LCORL_3		-1	n.91711570G>A
chr3	91726221	C	T	PASS	T	intergenic_region	MODIFIER	LOC119871273-LCORL	LOC119871273_3-LCORL_3	intergenic_region	LOC119871273_3-LCORL_3		-1	n.91726221C>T
chr3	91809227	C	T	PASS	T	intron_variant	MODIFIER	LCORL	LCORL_3	transcript	XM_038533597.1	protein_coding	4	c.421+18631C>T
chr3	91809227	C	T	PASS	T	intron_variant	MODIFIER	LCORL	LCORL_3	transcript	XM_038533600.1	protein_coding	4	c.178+18631C>T
chr3	91809227	C	T	PASS	T	intron_variant	MODIFIER	LCORL	LCORL_3	transcript	XM_038533598.1	protein_coding	3	c.355+18631C>T
chr3	91809227	C	T	PASS	T	intron_variant	MODIFIER	LCORL	LCORL_3	transcript	XR_005357408.1	pseudogene	6	n.758+9499C>T
chr3	91809227	C	T	PASS	T	intron_variant	MODIFIER	LCORL	LCORL_3	transcript	XM_038533606.1	protein_coding	5	c.468+16034C>T
chr3	91809227	C	T	PASS	T	intron_variant	MODIFIER	LCORL	LCORL_3	transcript	XM_038533602.1	protein_coding	4	c.421+18631C>T
chr3	91809227	C	T	PASS	T	intron_variant	MODIFIER	LCORL	LCORL_3	transcript	XM_038533604.1	protein_coding	4	c.421+18631C>T
chr3	91809227	C	T	PASS	T	intron_variant	MODIFIER	LCORL	LCORL_3	transcript	XM_038533607.1	protein_coding	4	c.421+18631C>T
chr3	91809227	C	T	PASS	T	intron_variant	MODIFIER	LCORL	LCORL_3	transcript	XM_038533603.1	protein_coding	4	c.421+18631C>T
chr3	91809227	C	T	PASS	T	intron_variant	MODIFIER	LCORL	LCORL_3	transcript	XM_038533605.1	protein_coding	4	c.421+18631C>T
chr3	91809227	C	T	PASS	T	intron_variant	MODIFIER	LCORL	LCORL_3	transcript	XM_038533599.1	protein_coding	4	c.178+18631C>T
chr3	91825864	G	A	PASS	A	intron_variant	MODIFIER	LCORL	LCORL_3	transcript	XM_038533597.1	protein_coding	4	c.422-14543G>A
chr3	91825864	G	A	PASS	A	intron_variant	MODIFIER	LCORL	LCORL_3	transcript	XM_038533600.1	protein_coding	4	c.179-14543G>A
chr3	91825864	G	A	PASS	A	intron_variant	MODIFIER	LCORL	LCORL_3	transcript	XM_038533598.1	protein_coding	3	c.356-14543G>A
chr3	91825864	G	A	PASS	A	intron_variant	MODIFIER	LCORL	LCORL_3	transcript	XR_005357408.1	pseudogene	6	n.759-14543G>A
chr3	91825864	G	A	PASS	A	intron_variant	MODIFIER	LCORL	LCORL_3	transcript	XM_038533606.1	protein_coding	5	c.469-14543G>A
chr3	91825864	G	A	PASS	A	intron_variant	MODIFIER	LCORL	LCORL_3	transcript	XM_038533602.1	protein_coding	4	c.422-14543G>A
chr3	91825864	G	A	PASS	A	intron_variant	MODIFIER	LCORL	LCORL_3	transcript	XM_038533604.1	protein_coding	4	c.422-14543G>A
chr3	91825864	G	A	PASS	A	intron_variant	MODIFIER	LCORL	LCORL_3	transcript	XM_038533607.1	protein_coding	4	c.422-14543G>A
chr3	91825864	G	A	PASS	A	intron_variant	MODIFIER	LCORL	LCORL_3	transcript	XM_038533603.1	protein_coding	4	c.422-14543G>A
chr3	91825864	G	A	PASS	A	intron_variant	MODIFIER	LCORL	LCORL_3	transcript	XM_038533605.1	protein_coding	4	c.422-14543G>A
chr3	91825864	G	A	PASS	A	intron_variant	MODIFIER	LCORL	LCORL_3	transcript	XM_038533599.1	protein_coding	4	c.179-14543G>A
chr3	91909759	C	G	PASS	G	intron_variant	MODIFIER	NCAPG	NCAPG_3	transcript	XM_038533608.1	protein_coding	13	c.1887+849G>C
chr4	260226	GTAGGGTTAGTCTTTAGGGTTAGGGC	G	PASS	G	intergenic_region	MODIFIER	LOC119876175-LOC111095415	LOC119876175-LOC111095415_3	intergenic_region	LOC119876175-LOC111095415_3		-1	n.260227_260251delTAGGGTTAGTCTTTAGGGTTAGGGC
chr4	416458	T	C	PASS	C	intron_variant	MODIFIER	IFIT3	IFIT3_3	transcript	XM_038533776.1	protein_coding	1	c.6-5245T>C
chr4	416458	T	C	PASS	C	intron_variant	MODIFIER	IFIT3	IFIT3_3	transcript	XM_038533777.1	protein_coding	1	c.6-5245T>C
chr4	2376202	G	T	PASS	T	intron_variant	MODIFIER	LOC111095689	LOC111095689_3	transcript	XR_005357514.1	pseudogene	3	n.410+2452C>A
chr4	2376202	G	T	PASS	T	intron_variant	MODIFIER	LOC111095689	LOC111095689_3	transcript	XR_005357515.1	pseudogene	2	n.274-7350C>A
chr4	4237889	C	G	PASS	G	upstream_gene_variant	MODIFIER	GPR137B	GPR137B_3	transcript	XM_038533837.1	protein_coding	-1	c.-2343G>C
chr4	4237889	C	G	PASS	G	upstream_gene_variant	MODIFIER	GPR137B	GPR137B_3	transcript	XR_005357740.1	pseudogene	-1	n.-2323G>C
chr4	4237889	C	G	PASS	G	downstream_gene_variant	MODIFIER	LOC111095428	LOC111095428_3	transcript	XR_005357741.1	pseudogene	-1	n.*3367C>G
chr4	4237889	C	G	PASS	G	downstream_gene_variant	MODIFIER	LOC119876177	LOC119876177	transcript	XM_038533765.1	protein_coding	-1	c.*489C>G
chr4	4237889	C	G	PASS	G	intergenic_region	MODIFIER	LOC119876177-LOC111095429	LOC119876177-LOC111095429_3	intergenic_region	LOC119876177-LOC111095429_3		-1	n.4237889C>G
chr4	4426641	T	TGAAAACCAATATCTAAAAAAAAAAAAAAAAAAAAAAAAAAAAAAAAAAAAAA	PASS	TGAAAACCAATATCTAAAAAAAAAAAAAAAAAAAAAAAAAAAAAAAAAAAAAA	intergenic_region	MODIFIER	NID1-LYST	NID1_3-LYST_3	intergenic_region	NID1_3-LYST_3		-1	n.4426641_4426642insGAAAACCAATATCTAAAAAAAAAAAAAAAAAAAAAAAAAAAAAAAAAAAAAA
chr4	4581010	C	T	PASS	T	intron_variant	MODIFIER	LYST	LYST_3	transcript	XM_038533839.1	protein_coding	28	c.7777+719C>T
chr4	4581010	C	T	PASS	T	intron_variant	MODIFIER	LYST	LYST_3	transcript	XR_005357742.1	pseudogene	28	n.7941+719C>T
chr4	4581010	C	T	PASS	T	intron_variant	MODIFIER	LYST	LYST_3	transcript	XM_038533842.1	protein_coding	28	c.7777+719C>T
chr4	4581010	C	T	PASS	T	intron_variant	MODIFIER	LYST	LYST_3	transcript	XM_038533843.1	protein_coding	28	c.7738+719C>T
chr4	4581010	C	T	PASS	T	intron_variant	MODIFIER	LYST	LYST_3	transcript	XM_038533840.1	protein_coding	28	c.7777+719C>T
chr4	4581010	C	T	PASS	T	intron_variant	MODIFIER	LYST	LYST_3	transcript	XM_038533841.1	protein_coding	28	c.7777+719C>T
chr4	36590945	A	G	PASS	G	intergenic_region	MODIFIER	LOC100684047-LOC111095523	LOC100684047_3-LOC111095523_3	intergenic_region	LOC100684047_3-LOC111095523_3		-1	n.36590945A>G
chr4	36687308	C	T	PASS	T	downstream_gene_variant	MODIFIER	LOC102155911	LOC102155911_3	transcript	XR_005358107.1	pseudogene	-1	n.*616G>A
chr4	36687308	C	T	PASS	T	downstream_gene_variant	MODIFIER	LOC102155911	LOC102155911_3	transcript	XR_005358106.1	pseudogene	-1	n.*616G>A
chr4	36687308	C	T	PASS	T	intergenic_region	MODIFIER	LOC111095524-LOC102155911	LOC111095524_3-LOC102155911_3	intergenic_region	LOC111095524_3-LOC102155911_3		-1	n.36687308C>T
chr4	36911897	CACTG	C	PASS	C	downstream_gene_variant	MODIFIER	LMAN2	LMAN2_3	transcript	NM_001003258.2_3	protein_coding	-1	c.*1675_*1678delACTG
chr4	36911897	CACTG	C	PASS	C	intergenic_region	MODIFIER	LMAN2-MXD3	LMAN2_3-MXD3_3	intergenic_region	LMAN2_3-MXD3_3		-1	n.36911898_36911901delACTG
chr4	37475380	G	A	PASS	A	intergenic_region	MODIFIER	UNC5A-LOC102152872	UNC5A_3-LOC102152872_3	intergenic_region	UNC5A_3-LOC102152872_3		-1	n.37475380G>A
chr4	37527574	C	T	PASS	T	intergenic_region	MODIFIER	UNC5A-LOC102152872	UNC5A_3-LOC102152872_3	intergenic_region	UNC5A_3-LOC102152872_3		-1	n.37527574C>T
chr4	37758999	A	G	PASS	G	intron_variant	MODIFIER	FAF2	FAF2_3	transcript	XM_038534697.1	protein_coding	1	c.64-15199T>C
chr4	37758999	A	G	PASS	G	intron_variant	MODIFIER	FAF2	FAF2_3	transcript	XR_005358143.1	pseudogene	1	n.150-15199T>C
chr4	37758999	A	G	PASS	G	intron_variant	MODIFIER	FAF2	FAF2_3	transcript	XR_005358146.1	pseudogene	1	n.150-15199T>C
chr4	37758999	A	G	PASS	G	intron_variant	MODIFIER	FAF2	FAF2_3	transcript	XR_005358144.1	pseudogene	1	n.150-15199T>C
chr4	37758999	A	G	PASS	G	intron_variant	MODIFIER	FAF2	FAF2_3	transcript	XR_005358145.1	pseudogene	1	n.150-15199T>C
chr4	37758999	A	G	PASS	G	intron_variant	MODIFIER	FAF2	FAF2_3	transcript	XM_038534699.1	protein_coding	2	c.-22+14215T>C
chr4	37758999	A	G	PASS	G	intron_variant	MODIFIER	FAF2	FAF2_3	transcript	XM_038534698.1	protein_coding	2	c.49-15199T>C
chr4	37795536	A	T	PASS	T	intergenic_region	MODIFIER	FAF2-CLTB	FAF2_3-CLTB_3	intergenic_region	FAF2_3-CLTB_3		-1	n.37795536A>T
chr4	37848343	G	A	PASS	A	upstream_gene_variant	MODIFIER	ARL10	ARL10_3	transcript	XM_038534704.1	protein_coding	-1	c.-4211C>T
chr4	37848343	G	A	PASS	A	upstream_gene_variant	MODIFIER	ARL10	ARL10_3	transcript	XR_005358148.1	pseudogene	-1	n.-4126C>T
chr4	37848343	G	A	PASS	A	upstream_gene_variant	MODIFIER	ARL10	ARL10_3	transcript	XR_005358149.1	pseudogene	-1	n.-4126C>T
chr4	37848343	G	A	PASS	A	upstream_gene_variant	MODIFIER	ARL10	ARL10_3	transcript	XR_005358150.1	pseudogene	-1	n.-4126C>T
chr4	37848343	G	A	PASS	A	downstream_gene_variant	MODIFIER	LOC119871689	LOC119871689_3	transcript	XR_005358760.1	snRNA	-1	n.*4383C>T
chr4	37848343	G	A	PASS	A	intergenic_region	MODIFIER	ARL10-LOC119871689	ARL10_3-LOC119871689_3	intergenic_region	ARL10_3-LOC119871689_3		-1	n.37848343G>A
chr4	37848387	G	A	PASS	A	upstream_gene_variant	MODIFIER	ARL10	ARL10_3	transcript	XM_038534704.1	protein_coding	-1	c.-4255C>T
chr4	37848387	G	A	PASS	A	upstream_gene_variant	MODIFIER	ARL10	ARL10_3	transcript	XR_005358148.1	pseudogene	-1	n.-4170C>T
chr4	37848387	G	A	PASS	A	upstream_gene_variant	MODIFIER	ARL10	ARL10_3	transcript	XR_005358149.1	pseudogene	-1	n.-4170C>T
chr4	37848387	G	A	PASS	A	upstream_gene_variant	MODIFIER	ARL10	ARL10_3	transcript	XR_005358150.1	pseudogene	-1	n.-4170C>T
chr4	37848387	G	A	PASS	A	downstream_gene_variant	MODIFIER	LOC119871689	LOC119871689_3	transcript	XR_005358760.1	snRNA	-1	n.*4339C>T
chr4	37848387	G	A	PASS	A	intergenic_region	MODIFIER	ARL10-LOC119871689	ARL10_3-LOC119871689_3	intergenic_region	ARL10_3-LOC119871689_3		-1	n.37848387G>A
chr4	37903937	G	A	PASS	A	intron_variant	MODIFIER	SIMC1	SIMC1_3	transcript	XM_038534700.1	protein_coding	4	c.1885-2304C>T
chr4	37922815	C	T	PASS	T	intron_variant	MODIFIER	SIMC1	SIMC1_3	transcript	XM_038534700.1	protein_coding	1	c.130-4718G>A
chr4	37941288	C	CTGTCTCCATGTCTTCTTTTTTTTTTTTTTTTTTTTTTT	PASS	CTGTCTCCATGTCTTCTTTTTTTTTTTTTTTTTTTTTTT	intron_variant	MODIFIER	SIMC1	SIMC1_3	transcript	XM_038534700.1	protein_coding	1	c.129+5990_129+5991insAAAAAAAAAAAAAAAAAAAAAAAGAAGACATGGAGACA
chr4	37957487	CCT	C	PASS	C	intergenic_region	MODIFIER	SIMC1-LOC100686657	SIMC1_3-LOC100686657_3	intergenic_region	SIMC1_3-LOC100686657_3		-1	n.37957488_37957489delCT
chr4	37964589	A	T	PASS	T	intergenic_region	MODIFIER	LOC100686657-THOC3	LOC100686657_3-THOC3_3	intergenic_region	LOC100686657_3-THOC3_3		-1	n.37964589A>T
chr4	37966802	A	G	PASS	G	intergenic_region	MODIFIER	LOC100686657-THOC3	LOC100686657_3-THOC3_3	intergenic_region	LOC100686657_3-THOC3_3		-1	n.37966802A>G
chr4	37973251	C	T	PASS	T	intergenic_region	MODIFIER	LOC100686657-THOC3	LOC100686657_3-THOC3_3	intergenic_region	LOC100686657_3-THOC3_3		-1	n.37973251C>T
chr4	37980516	T	C	PASS	C	intergenic_region	MODIFIER	LOC100686657-THOC3	LOC100686657_3-THOC3_3	intergenic_region	LOC100686657_3-THOC3_3		-1	n.37980516T>C
chr4	37990676	A	AAG	PASS	AAG	intergenic_region	MODIFIER	LOC100686657-THOC3	LOC100686657_3-THOC3_3	intergenic_region	LOC100686657_3-THOC3_3		-1	n.37990676_37990677insAG
chr4	37999955	C	CTCAT	PASS	CTCAT	intergenic_region	MODIFIER	LOC100686657-THOC3	LOC100686657_3-THOC3_3	intergenic_region	LOC100686657_3-THOC3_3		-1	n.37999955_37999956insTCAT
chr4	38022616	A	T	PASS	T	intron_variant	MODIFIER	THOC3	THOC3_3	transcript	XM_038534709.1	protein_coding	2	c.425-845A>T
chr4	38024491	T	C	PASS	C	intron_variant	MODIFIER	THOC3	THOC3_3	transcript	XM_038534709.1	protein_coding	3	c.629+826T>C
chr4	38026107	C	T	PASS	T	intron_variant	MODIFIER	THOC3	THOC3_3	transcript	XM_038534709.1	protein_coding	3	c.630-787C>T
chr4	38033219	T	TC	PASS	TC	intron_variant	MODIFIER	THOC3	THOC3_3	transcript	XM_038534709.1	protein_coding	5	c.892+5943_892+5944insC
chr4	38033811	G	A	PASS	A	intron_variant	MODIFIER	THOC3	THOC3_3	transcript	XM_038534709.1	protein_coding	5	c.893-6364G>A
chr4	38036547	G	A	PASS	A	intron_variant	MODIFIER	THOC3	THOC3_3	transcript	XM_038534709.1	protein_coding	5	c.893-3628G>A
chr4	38039077	T	C	PASS	C	intron_variant	MODIFIER	THOC3	THOC3_3	transcript	XM_038534709.1	protein_coding	5	c.893-1098T>C
chr4	38039258	GACAC	G	PASS	G	intron_variant	MODIFIER	THOC3	THOC3_3	transcript	XM_038534709.1	protein_coding	5	c.893-916_893-913delACAC
chr4	38039573	C	T	PASS	T	intron_variant	MODIFIER	THOC3	THOC3_3	transcript	XM_038534709.1	protein_coding	5	c.893-602C>T
chr4	38042528	A	G	PASS	G	downstream_gene_variant	MODIFIER	THOC3	THOC3_3	transcript	XM_038534709.1	protein_coding	-1	c.*2190A>G
chr4	38042528	A	G	PASS	G	intergenic_region	MODIFIER	THOC3-CPLX2	THOC3_3-CPLX2_3	intergenic_region	THOC3_3-CPLX2_3		-1	n.38042528A>G
chr4	38042596	G	A	PASS	A	downstream_gene_variant	MODIFIER	THOC3	THOC3_3	transcript	XM_038534709.1	protein_coding	-1	c.*2258G>A
chr4	38042596	G	A	PASS	A	intergenic_region	MODIFIER	THOC3-CPLX2	THOC3_3-CPLX2_3	intergenic_region	THOC3_3-CPLX2_3		-1	n.38042596G>A
chr4	38283174	C	A	PASS	A	intergenic_region	MODIFIER	HRH2-LOC111095711	HRH2_3-LOC111095711_3	intergenic_region	HRH2_3-LOC111095711_3		-1	n.38283174C>A
chr4	38529351	C	T	PASS	T	intergenic_region	MODIFIER	DRD1-LOC100687063	DRD1_3-LOC100687063_3	intergenic_region	DRD1_3-LOC100687063_3		-1	n.38529351C>T
chr4	38658228	CA	C	PASS	C	intergenic_region	MODIFIER	LOC119871632-MSX2	LOC119871632_3-MSX2_3	intergenic_region	LOC119871632_3-MSX2_3		-1	n.38658229delA
chr4	38692104	TG	T	PASS	T	intergenic_region	MODIFIER	LOC119871632-MSX2	LOC119871632_3-MSX2_3	intergenic_region	LOC119871632_3-MSX2_3		-1	n.38692105delG
chr4	38928607	C	T	PASS	T	intergenic_region	MODIFIER	LOC106558689-LOC111095712	LOC106558689_3-LOC111095712_3	intergenic_region	LOC106558689_3-LOC111095712_3		-1	n.38928607C>T
chr4	38936321	G	A	PASS	A	intergenic_region	MODIFIER	LOC106558689-LOC111095712	LOC106558689_3-LOC111095712_3	intergenic_region	LOC106558689_3-LOC111095712_3		-1	n.38936321G>A
chr4	39159516	G	C	PASS	C	intergenic_region	MODIFIER	LOC111095712-NSG2	LOC111095712_3-NSG2_3	intergenic_region	LOC111095712_3-NSG2_3		-1	n.39159516G>C
chr4	39269118	T	C	PASS	C	intergenic_region	MODIFIER	LOC111095712-NSG2	LOC111095712_3-NSG2_3	intergenic_region	LOC111095712_3-NSG2_3		-1	n.39269118T>C
chr4	40271073	A	G	PASS	G	intron_variant	MODIFIER	ATP6V0E1	ATP6V0E1_3	transcript	NM_001003128.1_3	protein_coding	3	c.*36+1351T>C
chr4	40290373	A	AAGGG	PASS	AAGGG	intron_variant	MODIFIER	ATP6V0E1	ATP6V0E1_3	transcript	NM_001003128.1_3	protein_coding	2	c.152+777_152+778insCCCT
chr4	44342908	C	T	PASS	T	downstream_gene_variant	MODIFIER	TENM2	TENM2_3	transcript	XM_038534806.1	protein_coding	-1	c.*2914G>A
chr4	44342908	C	T	PASS	T	downstream_gene_variant	MODIFIER	TENM2	TENM2_3	transcript	XM_038534809.1	protein_coding	-1	c.*2914G>A
chr4	44342908	C	T	PASS	T	downstream_gene_variant	MODIFIER	TENM2	TENM2_3	transcript	XM_038534810.1	protein_coding	-1	c.*2914G>A
chr4	44342908	C	T	PASS	T	downstream_gene_variant	MODIFIER	TENM2	TENM2_3	transcript	XM_038534812.1	protein_coding	-1	c.*2914G>A
chr4	44342908	C	T	PASS	T	downstream_gene_variant	MODIFIER	TENM2	TENM2_3	transcript	XM_038534813.1	protein_coding	-1	c.*2914G>A
chr4	44342908	C	T	PASS	T	downstream_gene_variant	MODIFIER	TENM2	TENM2_3	transcript	XM_038534815.1	protein_coding	-1	c.*2914G>A
chr4	44342908	C	T	PASS	T	downstream_gene_variant	MODIFIER	TENM2	TENM2_3	transcript	XM_038534811.1	protein_coding	-1	c.*2914G>A
chr4	44342908	C	T	PASS	T	downstream_gene_variant	MODIFIER	TENM2	TENM2_3	transcript	XM_038534808.1	protein_coding	-1	c.*2914G>A
chr4	44342908	C	T	PASS	T	downstream_gene_variant	MODIFIER	TENM2	TENM2_3	transcript	XM_038534807.1	protein_coding	-1	c.*2914G>A
chr4	44342908	C	T	PASS	T	downstream_gene_variant	MODIFIER	TENM2	TENM2_3	transcript	XM_038534814.1	protein_coding	-1	c.*2914G>A
chr4	44342908	C	T	PASS	T	intron_variant	MODIFIER	LOC119871515	LOC119871515_3	transcript	XR_005358281.1	pseudogene	2	n.309+942C>T
chr4	44768879	T	C	PASS	C	intron_variant	MODIFIER	TENM2	TENM2_3	transcript	XM_038534806.1	protein_coding	1	c.47-60170A>G
chr4	44768879	T	C	PASS	C	intron_variant	MODIFIER	TENM2	TENM2_3	transcript	XM_038534815.1	protein_coding	1	c.47-60170A>G
chr4	44768879	T	C	PASS	C	intron_variant	MODIFIER	TENM2	TENM2_3	transcript	XM_038534811.1	protein_coding	1	c.47-60170A>G
chr4	44768879	T	C	PASS	C	intron_variant	MODIFIER	TENM2	TENM2_3	transcript	XM_038534808.1	protein_coding	1	c.47-60170A>G
chr4	44768879	T	C	PASS	C	intron_variant	MODIFIER	TENM2	TENM2_3	transcript	XM_038534807.1	protein_coding	1	c.47-60170A>G
chr4	44768879	T	C	PASS	C	intron_variant	MODIFIER	TENM2	TENM2_3	transcript	XM_038534814.1	protein_coding	1	c.47-60170A>G
chr4	45357726	G	A	PASS	A	intron_variant	MODIFIER	LOC119863952	LOC119863952_3	transcript	XM_038534816.1	protein_coding	6	c.-74-93686C>T
chr4	45357726	G	A	PASS	A	intron_variant	MODIFIER	LOC119863952	LOC119863952_3	transcript	XM_038534819.1	protein_coding	2	c.-74-93686C>T
chr4	45357726	G	A	PASS	A	intron_variant	MODIFIER	LOC119863952	LOC119863952_3	transcript	XM_038534820.1	protein_coding	2	c.-74-93686C>T
chr4	45357726	G	A	PASS	A	intron_variant	MODIFIER	LOC119863952	LOC119863952_3	transcript	XM_038534818.1	protein_coding	2	c.-74-93686C>T
chr4	45357726	G	A	PASS	A	intron_variant	MODIFIER	LOC119863952	LOC119863952_3	transcript	XM_038534817.1	protein_coding	5	c.-74-93686C>T
chr4	45357726	G	A	PASS	A	intron_variant	MODIFIER	LOC119863952	LOC119863952_3	transcript	XR_005358240.1	pseudogene	9	n.1050-26909C>T
chr4	45357726	G	A	PASS	A	intron_variant	MODIFIER	LOC119863952	LOC119863952_3	transcript	XR_005358241.1	pseudogene	9	n.1050-26912C>T
chr4	45825830	C	G	PASS	G	intron_variant	MODIFIER	LOC119863952	LOC119863952_3	transcript	XR_005358240.1	pseudogene	1	n.53+25056G>C
chr4	45825830	C	G	PASS	G	intron_variant	MODIFIER	LOC119863952	LOC119863952_3	transcript	XR_005358241.1	pseudogene	1	n.53+25056G>C
chr4	45825830	C	G	PASS	G	intron_variant	MODIFIER	LOC119863952	LOC119863952_3	transcript	XR_005358244.1	pseudogene	1	n.53+25056G>C
chr4	45825830	C	G	PASS	G	intron_variant	MODIFIER	LOC119863952	LOC119863952_3	transcript	XR_005358263.1	pseudogene	1	n.53+25056G>C
chr4	45825830	C	G	PASS	G	intron_variant	MODIFIER	LOC119863952	LOC119863952_3	transcript	XR_005358245.1	pseudogene	1	n.53+25056G>C
chr4	45825830	C	G	PASS	G	intron_variant	MODIFIER	LOC119863952	LOC119863952_3	transcript	XR_005358242.1	pseudogene	1	n.53+25056G>C
chr4	45825830	C	G	PASS	G	intron_variant	MODIFIER	LOC119863952	LOC119863952_3	transcript	XR_005358246.1	pseudogene	1	n.53+25056G>C
chr4	45825830	C	G	PASS	G	intron_variant	MODIFIER	LOC119863952	LOC119863952_3	transcript	XR_005358262.1	pseudogene	1	n.53+25056G>C
chr4	45825830	C	G	PASS	G	intron_variant	MODIFIER	LOC119863952	LOC119863952_3	transcript	XR_005358243.1	pseudogene	1	n.53+25056G>C
chr4	45825830	C	G	PASS	G	intron_variant	MODIFIER	LOC119863952	LOC119863952_3	transcript	XR_005358247.1	pseudogene	1	n.53+25056G>C
chr4	45825830	C	G	PASS	G	intron_variant	MODIFIER	LOC119863952	LOC119863952_3	transcript	XR_005358257.1	pseudogene	1	n.53+25056G>C
chr4	45825830	C	G	PASS	G	intron_variant	MODIFIER	LOC119863952	LOC119863952_3	transcript	XR_005358248.1	pseudogene	1	n.53+25056G>C
chr4	45825830	C	G	PASS	G	intron_variant	MODIFIER	LOC119863952	LOC119863952_3	transcript	XR_005358249.1	pseudogene	1	n.53+25056G>C
chr4	45825830	C	G	PASS	G	intron_variant	MODIFIER	LOC119863952	LOC119863952_3	transcript	XR_005358251.1	pseudogene	1	n.53+25056G>C
chr4	45825830	C	G	PASS	G	intron_variant	MODIFIER	LOC119863952	LOC119863952_3	transcript	XR_005358252.1	pseudogene	1	n.53+25056G>C
chr4	45825830	C	G	PASS	G	intron_variant	MODIFIER	LOC119863952	LOC119863952_3	transcript	XR_005358253.1	pseudogene	1	n.53+25056G>C
chr4	45825830	C	G	PASS	G	intron_variant	MODIFIER	LOC119863952	LOC119863952_3	transcript	XR_005358254.1	pseudogene	1	n.53+25056G>C
chr4	45825830	C	G	PASS	G	intron_variant	MODIFIER	LOC119863952	LOC119863952_3	transcript	XR_005358255.1	pseudogene	1	n.53+25056G>C
chr4	45825830	C	G	PASS	G	intron_variant	MODIFIER	LOC119863952	LOC119863952_3	transcript	XR_005358256.1	pseudogene	1	n.53+25056G>C
chr4	45825830	C	G	PASS	G	intron_variant	MODIFIER	LOC119863952	LOC119863952_3	transcript	XR_005358258.1	pseudogene	1	n.53+25056G>C
chr4	45825830	C	G	PASS	G	intron_variant	MODIFIER	LOC119863952	LOC119863952_3	transcript	XR_005358259.1	pseudogene	1	n.53+25056G>C
chr4	45825830	C	G	PASS	G	intron_variant	MODIFIER	LOC119863952	LOC119863952_3	transcript	XR_005358260.1	pseudogene	1	n.53+25056G>C
chr4	45825830	C	G	PASS	G	intron_variant	MODIFIER	LOC119863952	LOC119863952_3	transcript	XR_005358261.1	pseudogene	1	n.53+25056G>C
chr4	45825830	C	G	PASS	G	intron_variant	MODIFIER	LOC119863952	LOC119863952_3	transcript	XR_005358264.1	pseudogene	1	n.53+25056G>C
chr4	45825830	C	G	PASS	G	intron_variant	MODIFIER	LOC119863952	LOC119863952_3	transcript	XR_005358265.1	pseudogene	1	n.53+25056G>C
chr4	45825830	C	G	PASS	G	intron_variant	MODIFIER	LOC119863952	LOC119863952_3	transcript	XR_005358266.1	pseudogene	1	n.53+25056G>C
chr4	45825830	C	G	PASS	G	intron_variant	MODIFIER	LOC119863952	LOC119863952_3	transcript	XR_005358267.1	pseudogene	1	n.53+25056G>C
chr4	45825830	C	G	PASS	G	intron_variant	MODIFIER	LOC119863952	LOC119863952_3	transcript	XR_005358268.1	pseudogene	1	n.53+25056G>C
chr4	45825830	C	G	PASS	G	intron_variant	MODIFIER	LOC119863952	LOC119863952_3	transcript	XR_005358269.1	pseudogene	1	n.53+25056G>C
chr4	45825830	C	G	PASS	G	intron_variant	MODIFIER	LOC119863952	LOC119863952_3	transcript	XR_005358270.1	pseudogene	1	n.53+25056G>C
chr4	45825830	C	G	PASS	G	intron_variant	MODIFIER	LOC119863952	LOC119863952_3	transcript	XR_005358272.1	pseudogene	1	n.53+25056G>C
chr4	45825830	C	G	PASS	G	intron_variant	MODIFIER	LOC119863952	LOC119863952_3	transcript	XR_005358273.1	pseudogene	1	n.53+25056G>C
chr4	45825830	C	G	PASS	G	intron_variant	MODIFIER	LOC119863952	LOC119863952_3	transcript	XR_005358274.1	pseudogene	1	n.53+25056G>C
chr4	45825830	C	G	PASS	G	intron_variant	MODIFIER	LOC119863952	LOC119863952_3	transcript	XR_005358275.1	pseudogene	1	n.53+25056G>C
chr4	45825830	C	G	PASS	G	intron_variant	MODIFIER	LOC119863952	LOC119863952_3	transcript	XR_005358276.1	pseudogene	1	n.53+25056G>C
chr4	45825830	C	G	PASS	G	intron_variant	MODIFIER	LOC119863952	LOC119863952_3	transcript	XR_005358277.1	pseudogene	1	n.53+25056G>C
chr4	45825830	C	G	PASS	G	intron_variant	MODIFIER	LOC119863952	LOC119863952_3	transcript	XR_005358278.1	pseudogene	1	n.53+25056G>C
chr4	45846557	TA	T	PASS	T	intron_variant	MODIFIER	LOC119863952	LOC119863952_3	transcript	XR_005358240.1	pseudogene	1	n.53+4328delT
chr4	45846557	TA	T	PASS	T	intron_variant	MODIFIER	LOC119863952	LOC119863952_3	transcript	XR_005358241.1	pseudogene	1	n.53+4328delT
chr4	45846557	TA	T	PASS	T	intron_variant	MODIFIER	LOC119863952	LOC119863952_3	transcript	XR_005358244.1	pseudogene	1	n.53+4328delT
chr4	45846557	TA	T	PASS	T	intron_variant	MODIFIER	LOC119863952	LOC119863952_3	transcript	XR_005358263.1	pseudogene	1	n.53+4328delT
chr4	45846557	TA	T	PASS	T	intron_variant	MODIFIER	LOC119863952	LOC119863952_3	transcript	XR_005358245.1	pseudogene	1	n.53+4328delT
chr4	45846557	TA	T	PASS	T	intron_variant	MODIFIER	LOC119863952	LOC119863952_3	transcript	XR_005358242.1	pseudogene	1	n.53+4328delT
chr4	45846557	TA	T	PASS	T	intron_variant	MODIFIER	LOC119863952	LOC119863952_3	transcript	XR_005358246.1	pseudogene	1	n.53+4328delT
chr4	45846557	TA	T	PASS	T	intron_variant	MODIFIER	LOC119863952	LOC119863952_3	transcript	XR_005358262.1	pseudogene	1	n.53+4328delT
chr4	45846557	TA	T	PASS	T	intron_variant	MODIFIER	LOC119863952	LOC119863952_3	transcript	XR_005358243.1	pseudogene	1	n.53+4328delT
chr4	45846557	TA	T	PASS	T	intron_variant	MODIFIER	LOC119863952	LOC119863952_3	transcript	XR_005358247.1	pseudogene	1	n.53+4328delT
chr4	45846557	TA	T	PASS	T	intron_variant	MODIFIER	LOC119863952	LOC119863952_3	transcript	XR_005358257.1	pseudogene	1	n.53+4328delT
chr4	45846557	TA	T	PASS	T	intron_variant	MODIFIER	LOC119863952	LOC119863952_3	transcript	XR_005358248.1	pseudogene	1	n.53+4328delT
chr4	45846557	TA	T	PASS	T	intron_variant	MODIFIER	LOC119863952	LOC119863952_3	transcript	XR_005358249.1	pseudogene	1	n.53+4328delT
chr4	45846557	TA	T	PASS	T	intron_variant	MODIFIER	LOC119863952	LOC119863952_3	transcript	XR_005358251.1	pseudogene	1	n.53+4328delT
chr4	45846557	TA	T	PASS	T	intron_variant	MODIFIER	LOC119863952	LOC119863952_3	transcript	XR_005358252.1	pseudogene	1	n.53+4328delT
chr4	45846557	TA	T	PASS	T	intron_variant	MODIFIER	LOC119863952	LOC119863952_3	transcript	XR_005358253.1	pseudogene	1	n.53+4328delT
chr4	45846557	TA	T	PASS	T	intron_variant	MODIFIER	LOC119863952	LOC119863952_3	transcript	XR_005358254.1	pseudogene	1	n.53+4328delT
chr4	45846557	TA	T	PASS	T	intron_variant	MODIFIER	LOC119863952	LOC119863952_3	transcript	XR_005358255.1	pseudogene	1	n.53+4328delT
chr4	45846557	TA	T	PASS	T	intron_variant	MODIFIER	LOC119863952	LOC119863952_3	transcript	XR_005358256.1	pseudogene	1	n.53+4328delT
chr4	45846557	TA	T	PASS	T	intron_variant	MODIFIER	LOC119863952	LOC119863952_3	transcript	XR_005358258.1	pseudogene	1	n.53+4328delT
chr4	45846557	TA	T	PASS	T	intron_variant	MODIFIER	LOC119863952	LOC119863952_3	transcript	XR_005358259.1	pseudogene	1	n.53+4328delT
chr4	45846557	TA	T	PASS	T	intron_variant	MODIFIER	LOC119863952	LOC119863952_3	transcript	XR_005358260.1	pseudogene	1	n.53+4328delT
chr4	45846557	TA	T	PASS	T	intron_variant	MODIFIER	LOC119863952	LOC119863952_3	transcript	XR_005358261.1	pseudogene	1	n.53+4328delT
chr4	45846557	TA	T	PASS	T	intron_variant	MODIFIER	LOC119863952	LOC119863952_3	transcript	XR_005358264.1	pseudogene	1	n.53+4328delT
chr4	45846557	TA	T	PASS	T	intron_variant	MODIFIER	LOC119863952	LOC119863952_3	transcript	XR_005358265.1	pseudogene	1	n.53+4328delT
chr4	45846557	TA	T	PASS	T	intron_variant	MODIFIER	LOC119863952	LOC119863952_3	transcript	XR_005358266.1	pseudogene	1	n.53+4328delT
chr4	45846557	TA	T	PASS	T	intron_variant	MODIFIER	LOC119863952	LOC119863952_3	transcript	XR_005358267.1	pseudogene	1	n.53+4328delT
chr4	45846557	TA	T	PASS	T	intron_variant	MODIFIER	LOC119863952	LOC119863952_3	transcript	XR_005358268.1	pseudogene	1	n.53+4328delT
chr4	45846557	TA	T	PASS	T	intron_variant	MODIFIER	LOC119863952	LOC119863952_3	transcript	XR_005358269.1	pseudogene	1	n.53+4328delT
chr4	45846557	TA	T	PASS	T	intron_variant	MODIFIER	LOC119863952	LOC119863952_3	transcript	XR_005358270.1	pseudogene	1	n.53+4328delT
chr4	45846557	TA	T	PASS	T	intron_variant	MODIFIER	LOC119863952	LOC119863952_3	transcript	XR_005358272.1	pseudogene	1	n.53+4328delT
chr4	45846557	TA	T	PASS	T	intron_variant	MODIFIER	LOC119863952	LOC119863952_3	transcript	XR_005358273.1	pseudogene	1	n.53+4328delT
chr4	45846557	TA	T	PASS	T	intron_variant	MODIFIER	LOC119863952	LOC119863952_3	transcript	XR_005358274.1	pseudogene	1	n.53+4328delT
chr4	45846557	TA	T	PASS	T	intron_variant	MODIFIER	LOC119863952	LOC119863952_3	transcript	XR_005358275.1	pseudogene	1	n.53+4328delT
chr4	45846557	TA	T	PASS	T	intron_variant	MODIFIER	LOC119863952	LOC119863952_3	transcript	XR_005358276.1	pseudogene	1	n.53+4328delT
chr4	45846557	TA	T	PASS	T	intron_variant	MODIFIER	LOC119863952	LOC119863952_3	transcript	XR_005358277.1	pseudogene	1	n.53+4328delT
chr4	45846557	TA	T	PASS	T	intron_variant	MODIFIER	LOC119863952	LOC119863952_3	transcript	XR_005358278.1	pseudogene	1	n.53+4328delT
chr4	45857917	G	T	PASS	T	intergenic_region	MODIFIER	LOC119863952-LOC102156730	LOC119863952_3-LOC102156730_3	intergenic_region	LOC119863952_3-LOC102156730_3		-1	n.45857917G>T
chr4	46000164	A	T	PASS	T	intergenic_region	MODIFIER	LOC102156730-LOC100688503	LOC102156730_3-LOC100688503_3	intergenic_region	LOC102156730_3-LOC100688503_3		-1	n.46000164A>T
chr4	46017169	C	G	PASS	G	intergenic_region	MODIFIER	LOC102156730-LOC100688503	LOC102156730_3-LOC100688503_3	intergenic_region	LOC102156730_3-LOC100688503_3		-1	n.46017169C>G
chr4	46094447	C	T	PASS	T	intergenic_region	MODIFIER	LOC102156730-LOC100688503	LOC102156730_3-LOC100688503_3	intergenic_region	LOC102156730_3-LOC100688503_3		-1	n.46094447C>T
chr4	46208409	A	T	PASS	T	intergenic_region	MODIFIER	LOC111095559-LOC111095714	LOC111095559_1-LOC111095714_3	intergenic_region	LOC111095559_1-LOC111095714_3		-1	n.46208409A>T
chr4	46620718	A	T	PASS	T	intergenic_region	MODIFIER	LOC111095559-LOC111095714	LOC111095559_1-LOC111095714_3	intergenic_region	LOC111095559_1-LOC111095714_3		-1	n.46620718A>T
chr4	46736742	C	T	PASS	T	intergenic_region	MODIFIER	LOC111095559-LOC111095714	LOC111095559_1-LOC111095714_3	intergenic_region	LOC111095559_1-LOC111095714_3		-1	n.46736742C>T
chr4	47325940	C	T	PASS	T	intergenic_region	MODIFIER	LOC119871517-LOC111095563	LOC119871517_3-LOC111095563_3	intergenic_region	LOC119871517_3-LOC111095563_3		-1	n.47325940C>T
chr4	48237917	G	A	PASS	A	intergenic_region	MODIFIER	LOC119871720-LOC111095565	LOC119871720_3-LOC111095565_3	intergenic_region	LOC119871720_3-LOC111095565_3		-1	n.48237917G>A
chr4	48491492	C	T	PASS	T	intron_variant	MODIFIER	LOC111095565	LOC111095565_3	transcript	XR_005358294.1	pseudogene	4	n.387+6566G>A
chr4	48491492	C	T	PASS	T	intron_variant	MODIFIER	LOC111095565	LOC111095565_3	transcript	XR_005358293.1	pseudogene	4	n.373+6566G>A
chr4	48752267	A	C	PASS	C	upstream_gene_variant	MODIFIER	LOC111095566	LOC111095566_3	transcript	XR_005358296.1	pseudogene	-1	n.-4181T>G
chr4	48752267	A	C	PASS	C	intron_variant	MODIFIER	LOC102155267	LOC102155267_3	transcript	XR_005358295.1	pseudogene	3	n.2404-3342A>C
chr4	48832277	A	G	PASS	G	intergenic_region	MODIFIER	LOC100688787-LOC100685028	LOC100688787_3-LOC100685028_3	intergenic_region	LOC100688787_3-LOC100685028_3		-1	n.48832277A>G
chr4	48870615	G	GT	PASS	GT	intergenic_region	MODIFIER	LOC100685028-LOC102155509	LOC100685028_3-LOC102155509_3	intergenic_region	LOC100685028_3-LOC102155509_3		-1	n.48870615_48870616insT
chr4	48879149	C	T	PASS	T	intergenic_region	MODIFIER	LOC100685028-LOC102155509	LOC100685028_3-LOC102155509_3	intergenic_region	LOC100685028_3-LOC102155509_3		-1	n.48879149C>T
chr4	48989888	G	A	PASS	A	intergenic_region	MODIFIER	LOC102155509-LOC100685112	LOC102155509_3-LOC100685112_3	intergenic_region	LOC102155509_3-LOC100685112_3		-1	n.48989888G>A
chr4	49066875	A	G	PASS	G	intergenic_region	MODIFIER	LOC102155509-LOC100685112	LOC102155509_3-LOC100685112_3	intergenic_region	LOC102155509_3-LOC100685112_3		-1	n.49066875A>G
chr4	49109184	A	T	PASS	T	intergenic_region	MODIFIER	LOC102155509-LOC100685112	LOC102155509_3-LOC100685112_3	intergenic_region	LOC102155509_3-LOC100685112_3		-1	n.49109184A>T
chr4	49114204	AGCATTCC	A	PASS	A	intergenic_region	MODIFIER	LOC102155509-LOC100685112	LOC102155509_3-LOC100685112_3	intergenic_region	LOC102155509_3-LOC100685112_3		-1	n.49114205_49114211delGCATTCC
chr4	49114214	AAACTACAGAAAAGAAAGTTAAAAG	A	PASS	A	intergenic_region	MODIFIER	LOC102155509-LOC100685112	LOC102155509_3-LOC100685112_3	intergenic_region	LOC102155509_3-LOC100685112_3		-1	n.49114215_49114238delAACTACAGAAAAGAAAGTTAAAAG
chr4	49200008	GATATAAACA	G	PASS	G	intron_variant	MODIFIER	LOC106558726	LOC106558726_3	transcript	XR_005357619.1	pseudogene	2	n.287-3116_287-3108delTGTTTATAT
chr4	49345655	T	A	PASS	A	intergenic_region	MODIFIER	LOC106558726-LOC119871719	LOC106558726_3-LOC119871719_3	intergenic_region	LOC106558726_3-LOC119871719_3		-1	n.49345655T>A
chr4	49557627	ACT	A	PASS	A	intergenic_region	MODIFIER	LOC119871719-LOC100688858	LOC119871719_3-LOC100688858_3	intergenic_region	LOC119871719_3-LOC100688858_3		-1	n.49557628_49557629delCT
chr4	49624277	CAG	C	PASS	C	intergenic_region	MODIFIER	LOC119871719-LOC100688858	LOC119871719_3-LOC100688858_3	intergenic_region	LOC119871719_3-LOC100688858_3		-1	n.49624278_49624279delAG
chr4	49694955	C	G	PASS	G	intron_variant	MODIFIER	GABRG2	GABRG2_3	transcript	XM_038534835.1	protein_coding	8	c.1128+165G>C
chr4	49694955	C	G	PASS	G	intron_variant	MODIFIER	GABRG2	GABRG2_3	transcript	XM_038534836.1	protein_coding	8	c.1128+165G>C
chr4	49694955	C	G	PASS	G	intron_variant	MODIFIER	GABRG2	GABRG2_3	transcript	XM_038534837.1	protein_coding	7	c.975+165G>C
chr4	49812973	A	AACAAAAGTTTATGAATGAGAGTTCAGTAC	PASS	AACAAAAGTTTATGAATGAGAGTTCAGTAC	intergenic_region	MODIFIER	GABRG2-LOC119871636	GABRG2_3-LOC119871636_3	intergenic_region	GABRG2_3-LOC119871636_3		-1	n.49812973_49812974insACAAAAGTTTATGAATGAGAGTTCAGTAC
chr4	49865375	TA	T	PASS	T	intergenic_region	MODIFIER	LOC609911-GABRA1	LOC609911_3-GABRA1_3	intergenic_region	LOC609911_3-GABRA1_3		-1	n.49865376delA
chr4	49918248	G	GATATGATAGAAATA	PASS	GATATGATAGAAATA	intron_variant	MODIFIER	GABRA1	GABRA1_3	transcript	XM_038534838.1	protein_coding	7	c.704-3700_704-3699insTATTTCTATCATAT
chr4	50007869	A	G	PASS	G	intergenic_region	MODIFIER	GABRA1-LOC111095715	GABRA1_3-LOC111095715_3	intergenic_region	GABRA1_3-LOC111095715_3		-1	n.50007869A>G
chr4	50018109	C	T	PASS	T	intron_variant	MODIFIER	LOC111095715	LOC111095715_3	transcript	XR_005358297.1	pseudogene	1	n.246+4336C>T
chr4	50018109	C	T	PASS	T	intron_variant	MODIFIER	LOC111095715	LOC111095715_3	transcript	XR_005358299.1	pseudogene	1	n.246+4336C>T
chr4	50018109	C	T	PASS	T	intron_variant	MODIFIER	LOC111095715	LOC111095715_3	transcript	XR_005358298.1	pseudogene	1	n.246+4336C>T
chr4	50946002	GTGT	G	PASS	G	upstream_gene_variant	MODIFIER	ATP10B	ATP10B_3	transcript	XM_038534852.1	protein_coding	-1	c.-4833_-4831delTGT
chr4	50946002	GTGT	G	PASS	G	intron_variant	MODIFIER	ATP10B	ATP10B_3	transcript	XM_038534847.1	protein_coding	5	c.-20-2443_-20-2441delTGT
chr4	50946002	GTGT	G	PASS	G	intron_variant	MODIFIER	ATP10B	ATP10B_3	transcript	XR_005358316.1	pseudogene	5	n.522-2443_522-2441delTGT
chr4	50946002	GTGT	G	PASS	G	intron_variant	MODIFIER	ATP10B	ATP10B_3	transcript	XM_038534848.1	protein_coding	4	c.-20-2443_-20-2441delTGT
chr4	50946002	GTGT	G	PASS	G	intron_variant	MODIFIER	ATP10B	ATP10B_3	transcript	XM_038534849.1	protein_coding	5	c.-20-2443_-20-2441delTGT
chr4	50946002	GTGT	G	PASS	G	intron_variant	MODIFIER	ATP10B	ATP10B_3	transcript	XM_038534851.1	protein_coding	4	c.-20-2443_-20-2441delTGT
chr4	50946002	GTGT	G	PASS	G	intron_variant	MODIFIER	ATP10B	ATP10B_3	transcript	XM_038534853.1	protein_coding	5	c.-20-2443_-20-2441delTGT
chr4	50946002	GTGT	G	PASS	G	intron_variant	MODIFIER	ATP10B	ATP10B_3	transcript	XM_038534855.1	protein_coding	3	c.-20-2443_-20-2441delTGT
chr4	50946002	GTGT	G	PASS	G	intron_variant	MODIFIER	ATP10B	ATP10B_3	transcript	XM_038534854.1	protein_coding	4	c.-20-2443_-20-2441delTGT
chr4	50946002	GTGT	G	PASS	G	intron_variant	MODIFIER	ATP10B	ATP10B_3	transcript	XM_038534850.1	protein_coding	2	c.-20-2443_-20-2441delTGT
chr4	50946006	T	A	PASS	A	upstream_gene_variant	MODIFIER	ATP10B	ATP10B_3	transcript	XM_038534852.1	protein_coding	-1	c.-4830T>A
chr4	50946006	T	A	PASS	A	intron_variant	MODIFIER	ATP10B	ATP10B_3	transcript	XM_038534847.1	protein_coding	5	c.-20-2440T>A
chr4	50946006	T	A	PASS	A	intron_variant	MODIFIER	ATP10B	ATP10B_3	transcript	XR_005358316.1	pseudogene	5	n.522-2440T>A
chr4	50946006	T	A	PASS	A	intron_variant	MODIFIER	ATP10B	ATP10B_3	transcript	XM_038534848.1	protein_coding	4	c.-20-2440T>A
chr4	50946006	T	A	PASS	A	intron_variant	MODIFIER	ATP10B	ATP10B_3	transcript	XM_038534849.1	protein_coding	5	c.-20-2440T>A
chr4	50946006	T	A	PASS	A	intron_variant	MODIFIER	ATP10B	ATP10B_3	transcript	XM_038534851.1	protein_coding	4	c.-20-2440T>A
chr4	50946006	T	A	PASS	A	intron_variant	MODIFIER	ATP10B	ATP10B_3	transcript	XM_038534853.1	protein_coding	5	c.-20-2440T>A
chr4	50946006	T	A	PASS	A	intron_variant	MODIFIER	ATP10B	ATP10B_3	transcript	XM_038534855.1	protein_coding	3	c.-20-2440T>A
chr4	50946006	T	A	PASS	A	intron_variant	MODIFIER	ATP10B	ATP10B_3	transcript	XM_038534854.1	protein_coding	4	c.-20-2440T>A
chr4	50946006	T	A	PASS	A	intron_variant	MODIFIER	ATP10B	ATP10B_3	transcript	XM_038534850.1	protein_coding	2	c.-20-2440T>A
chr4	51634975	C	T	PASS	T	intergenic_region	MODIFIER	ADRA1B-LOC119871638	ADRA1B_3-LOC119871638_3	intergenic_region	ADRA1B_3-LOC119871638_3		-1	n.51634975C>T
chr4	52437941	C	T	PASS	T	intron_variant	MODIFIER	EBF1	EBF1_3	transcript	XM_038534887.1	protein_coding	7	c.765-74200C>T
chr4	52437941	C	T	PASS	T	intron_variant	MODIFIER	EBF1	EBF1_3	transcript	XM_038534892.1	protein_coding	7	c.765-74200C>T
chr4	52437941	C	T	PASS	T	intron_variant	MODIFIER	EBF1	EBF1_3	transcript	XM_038534893.1	protein_coding	7	c.765-74200C>T
chr4	52437941	C	T	PASS	T	intron_variant	MODIFIER	EBF1	EBF1_3	transcript	XM_038534888.1	protein_coding	7	c.765-74200C>T
chr4	52437941	C	T	PASS	T	intron_variant	MODIFIER	EBF1	EBF1_3	transcript	XM_038534889.1	protein_coding	7	c.765-74200C>T
chr4	52437941	C	T	PASS	T	intron_variant	MODIFIER	EBF1	EBF1_3	transcript	XM_038534890.1	protein_coding	7	c.765-74200C>T
chr4	52437941	C	T	PASS	T	intron_variant	MODIFIER	EBF1	EBF1_3	transcript	XM_038534891.1	protein_coding	7	c.765-74200C>T
chr4	52437941	C	T	PASS	T	intron_variant	MODIFIER	EBF1	EBF1_3	transcript	XM_038534895.1	protein_coding	6	c.555-74200C>T
chr4	52437941	C	T	PASS	T	intron_variant	MODIFIER	EBF1	EBF1_3	transcript	XM_038534896.1	protein_coding	6	c.555-74200C>T
chr4	52437941	C	T	PASS	T	intron_variant	MODIFIER	EBF1	EBF1_3	transcript	XM_038534897.1	protein_coding	6	c.555-74200C>T
chr4	52540094	T	TTAAACAAAGGGACTCAAAAAAAAAAAAAAAAAAAAAAAAA	PASS	TTAAACAAAGGGACTCAAAAAAAAAAAAAAAAAAAAAAAAA	intron_variant	MODIFIER	EBF1	EBF1_3	transcript	XM_038534887.1	protein_coding	9	c.988+11286_988+11287insTAAACAAAGGGACTCAAAAAAAAAAAAAAAAAAAAAAAAA
chr4	52540094	T	TTAAACAAAGGGACTCAAAAAAAAAAAAAAAAAAAAAAAAA	PASS	TTAAACAAAGGGACTCAAAAAAAAAAAAAAAAAAAAAAAAA	intron_variant	MODIFIER	EBF1	EBF1_3	transcript	XM_038534892.1	protein_coding	9	c.988+11286_988+11287insTAAACAAAGGGACTCAAAAAAAAAAAAAAAAAAAAAAAAA
chr4	52540094	T	TTAAACAAAGGGACTCAAAAAAAAAAAAAAAAAAAAAAAAA	PASS	TTAAACAAAGGGACTCAAAAAAAAAAAAAAAAAAAAAAAAA	intron_variant	MODIFIER	EBF1	EBF1_3	transcript	XM_038534893.1	protein_coding	9	c.964+11310_964+11311insTAAACAAAGGGACTCAAAAAAAAAAAAAAAAAAAAAAAAA
chr4	52540094	T	TTAAACAAAGGGACTCAAAAAAAAAAAAAAAAAAAAAAAAA	PASS	TTAAACAAAGGGACTCAAAAAAAAAAAAAAAAAAAAAAAAA	intron_variant	MODIFIER	EBF1	EBF1_3	transcript	XM_038534888.1	protein_coding	9	c.988+11286_988+11287insTAAACAAAGGGACTCAAAAAAAAAAAAAAAAAAAAAAAAA
chr4	52540094	T	TTAAACAAAGGGACTCAAAAAAAAAAAAAAAAAAAAAAAAA	PASS	TTAAACAAAGGGACTCAAAAAAAAAAAAAAAAAAAAAAAAA	intron_variant	MODIFIER	EBF1	EBF1_3	transcript	XM_038534889.1	protein_coding	9	c.964+11310_964+11311insTAAACAAAGGGACTCAAAAAAAAAAAAAAAAAAAAAAAAA
chr4	52540094	T	TTAAACAAAGGGACTCAAAAAAAAAAAAAAAAAAAAAAAAA	PASS	TTAAACAAAGGGACTCAAAAAAAAAAAAAAAAAAAAAAAAA	intron_variant	MODIFIER	EBF1	EBF1_3	transcript	XM_038534890.1	protein_coding	9	c.964+11310_964+11311insTAAACAAAGGGACTCAAAAAAAAAAAAAAAAAAAAAAAAA
chr4	52540094	T	TTAAACAAAGGGACTCAAAAAAAAAAAAAAAAAAAAAAAAA	PASS	TTAAACAAAGGGACTCAAAAAAAAAAAAAAAAAAAAAAAAA	intron_variant	MODIFIER	EBF1	EBF1_3	transcript	XM_038534891.1	protein_coding	9	c.988+11286_988+11287insTAAACAAAGGGACTCAAAAAAAAAAAAAAAAAAAAAAAAA
chr4	52540094	T	TTAAACAAAGGGACTCAAAAAAAAAAAAAAAAAAAAAAAAA	PASS	TTAAACAAAGGGACTCAAAAAAAAAAAAAAAAAAAAAAAAA	intron_variant	MODIFIER	EBF1	EBF1_3	transcript	XM_038534895.1	protein_coding	8	c.778+11286_778+11287insTAAACAAAGGGACTCAAAAAAAAAAAAAAAAAAAAAAAAA
chr4	52540094	T	TTAAACAAAGGGACTCAAAAAAAAAAAAAAAAAAAAAAAAA	PASS	TTAAACAAAGGGACTCAAAAAAAAAAAAAAAAAAAAAAAAA	intron_variant	MODIFIER	EBF1	EBF1_3	transcript	XM_038534896.1	protein_coding	8	c.754+11310_754+11311insTAAACAAAGGGACTCAAAAAAAAAAAAAAAAAAAAAAAAA
chr4	52540094	T	TTAAACAAAGGGACTCAAAAAAAAAAAAAAAAAAAAAAAAA	PASS	TTAAACAAAGGGACTCAAAAAAAAAAAAAAAAAAAAAAAAA	intron_variant	MODIFIER	EBF1	EBF1_3	transcript	XM_038534897.1	protein_coding	8	c.754+11310_754+11311insTAAACAAAGGGACTCAAAAAAAAAAAAAAAAAAAAAAAAA
chr4	52691001	G	A	PASS	A	intergenic_region	MODIFIER	EBF1-LOC102152018	EBF1_3-LOC102152018_3	intergenic_region	EBF1_3-LOC102152018_3		-1	n.52691001G>A
chr4	52718866	G	C	PASS	C	intergenic_region	MODIFIER	EBF1-LOC102152018	EBF1_3-LOC102152018_3	intergenic_region	EBF1_3-LOC102152018_3		-1	n.52718866G>C
chr4	52904149	A	G	PASS	G	intergenic_region	MODIFIER	LOC102152018-LOC111095717	LOC102152018_3-LOC111095717_3	intergenic_region	LOC102152018_3-LOC111095717_3		-1	n.52904149A>G
chr4	53106063	C	T	PASS	T	intergenic_region	MODIFIER	LOC119871678-LOC119871521	LOC119871678_3-LOC119871521_3	intergenic_region	LOC119871678_3-LOC119871521_3		-1	n.53106063C>T
chr4	53176117	C	A	PASS	A	intergenic_region	MODIFIER	LOC119871678-LOC119871521	LOC119871678_3-LOC119871521_3	intergenic_region	LOC119871678_3-LOC119871521_3		-1	n.53176117C>A
chr4	53240171	C	T	PASS	T	intergenic_region	MODIFIER	LOC119871678-LOC119871521	LOC119871678_3-LOC119871521_3	intergenic_region	LOC119871678_3-LOC119871521_3		-1	n.53240171C>T
chr4	53367226	G	A	PASS	A	downstream_gene_variant	MODIFIER	LOC119871671	LOC119871671_3	transcript	XR_005358746.1	snRNA	-1	n.*4193C>T
chr4	53367226	G	A	PASS	A	intron_variant	MODIFIER	CLINT1	CLINT1_3	transcript	XM_038534898.1	protein_coding	4	c.352+227G>A
chr4	53367226	G	A	PASS	A	intron_variant	MODIFIER	CLINT1	CLINT1_3	transcript	XM_038534899.1	protein_coding	4	c.352+227G>A
chr4	53367226	G	A	PASS	A	intron_variant	MODIFIER	CLINT1	CLINT1_3	transcript	XM_038534900.1	protein_coding	4	c.298+227G>A
chr4	53443124	C	CCTCTGTCT	PASS	CCTCTGTCT	upstream_gene_variant	MODIFIER	THG1L	THG1L_3	transcript	XM_038534915.1	protein_coding	-1	c.-1941_-1940insAGACAGAG
chr4	53443124	C	CCTCTGTCT	PASS	CCTCTGTCT	upstream_gene_variant	MODIFIER	THG1L	THG1L_3	transcript	XM_038534913.1	protein_coding	-1	c.-2011_-2010insAGACAGAG
chr4	53443124	C	CCTCTGTCT	PASS	CCTCTGTCT	upstream_gene_variant	MODIFIER	THG1L	THG1L_3	transcript	XM_038534910.1	protein_coding	-1	c.-1594_-1593insAGACAGAG
chr4	53443124	C	CCTCTGTCT	PASS	CCTCTGTCT	upstream_gene_variant	MODIFIER	THG1L	THG1L_3	transcript	XM_038534911.1	protein_coding	-1	c.-1292_-1291insAGACAGAG
chr4	53443124	C	CCTCTGTCT	PASS	CCTCTGTCT	upstream_gene_variant	MODIFIER	THG1L	THG1L_3	transcript	XM_038534912.1	protein_coding	-1	c.-1296_-1295insAGACAGAG
chr4	53443124	C	CCTCTGTCT	PASS	CCTCTGTCT	upstream_gene_variant	MODIFIER	THG1L	THG1L_3	transcript	XM_038534914.1	protein_coding	-1	c.-852_-851insAGACAGAG
chr4	53443124	C	CCTCTGTCT	PASS	CCTCTGTCT	intron_variant	MODIFIER	THG1L	THG1L_3	transcript	XM_038534906.1	protein_coding	3	c.264-1831_264-1830insAGACAGAG
chr4	53443124	C	CCTCTGTCT	PASS	CCTCTGTCT	intron_variant	MODIFIER	THG1L	THG1L_3	transcript	XM_038534907.1	protein_coding	4	c.264-1831_264-1830insAGACAGAG
chr4	53443124	C	CCTCTGTCT	PASS	CCTCTGTCT	intron_variant	MODIFIER	THG1L	THG1L_3	transcript	XM_038534909.1	protein_coding	4	c.264-1831_264-1830insAGACAGAG
chr4	53443124	C	CCTCTGTCT	PASS	CCTCTGTCT	intron_variant	MODIFIER	THG1L	THG1L_3	transcript	XM_038534908.1	protein_coding	4	c.264-1831_264-1830insAGACAGAG
chr4	53873560	C	T	PASS	T	downstream_gene_variant	MODIFIER	FAM71B	FAM71B_3	transcript	XM_038534926.1	protein_coding	-1	c.*4328C>T
chr4	53873560	C	T	PASS	T	downstream_gene_variant	MODIFIER	FAM71B	FAM71B_3	transcript	XM_038534927.1	protein_coding	-1	c.*4328C>T
chr4	53873560	C	T	PASS	T	intergenic_region	MODIFIER	FAM71B-MED7	FAM71B_3-MED7_3	intergenic_region	FAM71B_3-MED7_3		-1	n.53873560C>T
chr4	54193564	C	T	PASS	T	intron_variant	MODIFIER	SGCD	SGCD_3	transcript	XM_038534930.1	protein_coding	6	c.573-37143G>A
chr4	54193564	C	T	PASS	T	intron_variant	MODIFIER	SGCD	SGCD_3	transcript	XM_038534932.1	protein_coding	6	c.573-37143G>A
chr4	54193564	C	T	PASS	T	intron_variant	MODIFIER	SGCD	SGCD_3	transcript	XM_038534931.1	protein_coding	7	c.573-37143G>A
chr4	54328391	T	C	PASS	C	intron_variant	MODIFIER	SGCD	SGCD_3	transcript	XM_038534930.1	protein_coding	3	c.291+27514A>G
chr4	54328391	T	C	PASS	C	intron_variant	MODIFIER	SGCD	SGCD_3	transcript	XM_038534932.1	protein_coding	3	c.291+27514A>G
chr4	54328391	T	C	PASS	C	intron_variant	MODIFIER	SGCD	SGCD_3	transcript	XM_038534931.1	protein_coding	4	c.291+27514A>G
chr4	54560979	G	T	PASS	T	intron_variant	MODIFIER	SGCD	SGCD_3	transcript	XM_038534931.1	protein_coding	2	c.1-55191C>A
chr4	54784764	G	A	PASS	A	intron_variant	MODIFIER	SGCD	SGCD_3	transcript	XM_038534931.1	protein_coding	1	c.-154-84978C>T
chr4	54810231	G	T	PASS	T	intron_variant	MODIFIER	SGCD	SGCD_3	transcript	XM_038534931.1	protein_coding	1	c.-154-110445C>A
chr4	54856155	C	A	PASS	A	intron_variant	MODIFIER	SGCD	SGCD_3	transcript	XM_038534931.1	protein_coding	1	c.-154-156369G>T
chr4	54856200	A	T	PASS	T	intron_variant	MODIFIER	SGCD	SGCD_3	transcript	XM_038534931.1	protein_coding	1	c.-154-156414T>A
chr4	54891376	GAAAGAAAGAAAGAAAGAAAGAAAGAAAGAAAGAAAGAAAGAAAGAAAGAAAA	G	PASS	G	intron_variant	MODIFIER	SGCD	SGCD_3	transcript	XM_038534931.1	protein_coding	1	c.-155+165523_-155+165574delTTTTCTTTCTTTCTTTCTTTCTTTCTTTCTTTCTTTCTTTCTTTCTTTCTTT
chr4	54921785	C	T	PASS	T	intron_variant	MODIFIER	SGCD	SGCD_3	transcript	XM_038534931.1	protein_coding	1	c.-155+135166G>A
chr4	54930337	T	G	PASS	G	intron_variant	MODIFIER	SGCD	SGCD_3	transcript	XM_038534931.1	protein_coding	1	c.-155+126614A>C
chr4	55101646	C	T	PASS	T	intergenic_region	MODIFIER	SGCD-LOC119871642	SGCD_3-LOC119871642_3	intergenic_region	SGCD_3-LOC119871642_3		-1	n.55101646C>T
chr4	55163490	C	A	PASS	A	intergenic_region	MODIFIER	SGCD-LOC119871642	SGCD_3-LOC119871642_3	intergenic_region	SGCD_3-LOC119871642_3		-1	n.55163490C>A
chr4	55164373	C	T	PASS	T	intergenic_region	MODIFIER	SGCD-LOC119871642	SGCD_3-LOC119871642_3	intergenic_region	SGCD_3-LOC119871642_3		-1	n.55164373C>T
chr4	55164730	C	T	PASS	T	intergenic_region	MODIFIER	SGCD-LOC119871642	SGCD_3-LOC119871642_3	intergenic_region	SGCD_3-LOC119871642_3		-1	n.55164730C>T
chr4	55165051	G	A	PASS	A	intergenic_region	MODIFIER	SGCD-LOC119871642	SGCD_3-LOC119871642_3	intergenic_region	SGCD_3-LOC119871642_3		-1	n.55165051G>A
chr4	55173748	C	T	PASS	T	intergenic_region	MODIFIER	SGCD-LOC119871642	SGCD_3-LOC119871642_3	intergenic_region	SGCD_3-LOC119871642_3		-1	n.55173748C>T
chr4	55190749	A	G	PASS	G	intergenic_region	MODIFIER	SGCD-LOC119871642	SGCD_3-LOC119871642_3	intergenic_region	SGCD_3-LOC119871642_3		-1	n.55190749A>G
chr4	55194816	C	G	PASS	G	intergenic_region	MODIFIER	SGCD-LOC119871642	SGCD_3-LOC119871642_3	intergenic_region	SGCD_3-LOC119871642_3		-1	n.55194816C>G
chr4	55194839	G	T	PASS	T	intergenic_region	MODIFIER	SGCD-LOC119871642	SGCD_3-LOC119871642_3	intergenic_region	SGCD_3-LOC119871642_3		-1	n.55194839G>T
chr4	55196295	C	T	PASS	T	intergenic_region	MODIFIER	SGCD-LOC119871642	SGCD_3-LOC119871642_3	intergenic_region	SGCD_3-LOC119871642_3		-1	n.55196295C>T
chr4	55231250	G	A	PASS	A	intergenic_region	MODIFIER	SGCD-LOC119871642	SGCD_3-LOC119871642_3	intergenic_region	SGCD_3-LOC119871642_3		-1	n.55231250G>A
chr4	55337087	A	C	PASS	C	intergenic_region	MODIFIER	SGCD-LOC119871642	SGCD_3-LOC119871642_3	intergenic_region	SGCD_3-LOC119871642_3		-1	n.55337087A>C
chr4	55340696	A	G	PASS	G	intergenic_region	MODIFIER	SGCD-LOC119871642	SGCD_3-LOC119871642_3	intergenic_region	SGCD_3-LOC119871642_3		-1	n.55340696A>G
chr4	55478673	A	C	PASS	C	intergenic_region	MODIFIER	SGCD-LOC119871642	SGCD_3-LOC119871642_3	intergenic_region	SGCD_3-LOC119871642_3		-1	n.55478673A>C
chr4	55478677	A	G	PASS	G	intergenic_region	MODIFIER	SGCD-LOC119871642	SGCD_3-LOC119871642_3	intergenic_region	SGCD_3-LOC119871642_3		-1	n.55478677A>G
chr4	56000148	C	T	PASS	T	upstream_gene_variant	MODIFIER	LOC119871746	LOC119871746_3	transcript	XR_005358725.1	snRNA	-1	n.-2159G>A
chr4	56000148	C	T	PASS	T	intergenic_region	MODIFIER	LOC119871746-LOC100688905	LOC119871746_3-LOC100688905_3	intergenic_region	LOC119871746_3-LOC100688905_3		-1	n.56000148C>T
chr4	56979116	C	T	PASS	T	intergenic_region	MODIFIER	GRIA1-LOC111095718	GRIA1_3-LOC111095718_3	intergenic_region	GRIA1_3-LOC111095718_3		-1	n.56979116C>T
chr4	58032575	C	G	PASS	G	intergenic_region	MODIFIER	LOC111095583-LOC612146	LOC111095583_3-LOC612146_3	intergenic_region	LOC111095583_3-LOC612146_3		-1	n.58032575C>G
chr4	58032589	T	C	PASS	C	intergenic_region	MODIFIER	LOC111095583-LOC612146	LOC111095583_3-LOC612146_3	intergenic_region	LOC111095583_3-LOC612146_3		-1	n.58032589T>C
chr4	59077041	T	G	PASS	G	downstream_gene_variant	MODIFIER	LOC102156813	LOC102156813_3	transcript	XR_005358408.1	pseudogene	-1	n.*358A>C
chr4	59077041	T	G	PASS	G	intron_variant	MODIFIER	LOC102156813	LOC102156813_3	transcript	XR_005358409.1	pseudogene	5	n.935+1326A>C
chr4	59100379	G	T	PASS	T	intron_variant	MODIFIER	LOC102156813	LOC102156813_3	transcript	XR_005358408.1	pseudogene	2	n.416-2474C>A
chr4	59100379	G	T	PASS	T	intron_variant	MODIFIER	LOC102156813	LOC102156813_3	transcript	XR_005358409.1	pseudogene	2	n.416-2474C>A
chr4	59138464	T	TCA	PASS	TCA	downstream_gene_variant	MODIFIER	LOC119876219	LOC119876219_2	transcript	XM_038535461.1	protein_coding	-1	c.*1873_*1874insCA
chr4	59138464	T	TCA	PASS	TCA	intergenic_region	MODIFIER	LOC119876219-LOC119876220	LOC119876219_2-LOC119876220	intergenic_region	LOC119876219_2-LOC119876220		-1	n.59138464_59138465insCA
chr4	59413959	G	A	PASS	A	intron_variant	MODIFIER	SYNPO	SYNPO_3	transcript	XM_038535029.1	protein_coding	2	c.2749-2333C>T
chr4	59413959	G	A	PASS	A	intron_variant	MODIFIER	SYNPO	SYNPO_3	transcript	XM_038535032.1	protein_coding	2	c.2023-2333C>T
chr4	59413959	G	A	PASS	A	intron_variant	MODIFIER	SYNPO	SYNPO_3	transcript	XM_038535031.1	protein_coding	2	c.2023-2333C>T
chr4	59413959	G	A	PASS	A	intron_variant	MODIFIER	SYNPO	SYNPO_3	transcript	XM_038535030.1	protein_coding	2	c.2023-2333C>T
chr4	59413959	G	A	PASS	A	intron_variant	MODIFIER	SYNPO	SYNPO_3	transcript	XM_038535034.1	protein_coding	2	c.2023-2333C>T
chr4	59413959	G	A	PASS	A	intron_variant	MODIFIER	SYNPO	SYNPO_3	transcript	XM_038535033.1	protein_coding	2	c.2023-2333C>T
chr4	59432748	G	A	PASS	A	intron_variant	MODIFIER	SYNPO	SYNPO_3	transcript	XM_038535029.1	protein_coding	1	c.394+12236C>T
chr4	59432748	G	A	PASS	A	intron_variant	MODIFIER	SYNPO	SYNPO_3	transcript	XM_038535030.1	protein_coding	1	c.-333+6221C>T
chr4	59432748	G	A	PASS	A	intron_variant	MODIFIER	SYNPO	SYNPO_3	transcript	XM_038535034.1	protein_coding	1	c.-333+6833C>T
chr4	59432748	G	A	PASS	A	intron_variant	MODIFIER	SYNPO	SYNPO_3	transcript	XM_038535033.1	protein_coding	1	c.-333+6806C>T
chr4	59605793	G	C	PASS	C	intron_variant	MODIFIER	CD74	CD74_3	transcript	XM_038535039.1	protein_coding	1	c.77+872G>C
chr4	59605793	G	C	PASS	C	intron_variant	MODIFIER	CD74	CD74_3	transcript	XM_038535040.1	protein_coding	1	c.77+872G>C
chr4	59605793	G	C	PASS	C	intron_variant	MODIFIER	CD74	CD74_3	transcript	XM_038535042.1	protein_coding	1	c.77+872G>C
chr4	59605793	G	C	PASS	C	intron_variant	MODIFIER	CD74	CD74_3	transcript	XM_038535041.1	protein_coding	1	c.77+872G>C
chr4	59738539	G	T	PASS	T	intron_variant	MODIFIER	CAMK2A	CAMK2A_3	transcript	XM_038535043.1	protein_coding	2	c.158-818G>T
chr4	59738539	G	T	PASS	T	intron_variant	MODIFIER	CAMK2A	CAMK2A_3	transcript	XM_038535044.1	protein_coding	2	c.158-818G>T
chr4	59759672	C	G	PASS	G	intron_variant	MODIFIER	CAMK2A	CAMK2A_3	transcript	XM_038535043.1	protein_coding	13	c.984+1948C>G
chr4	59759672	C	G	PASS	G	intron_variant	MODIFIER	CAMK2A	CAMK2A_3	transcript	XM_038535044.1	protein_coding	13	c.984+1948C>G
chr4	59869824	AG	A	PASS	A	intron_variant	MODIFIER	PDGFRB	PDGFRB_3	transcript	NM_001003382.1_3	protein_coding	15	c.2183+45delG
chr4	60211278	G	A	PASS	A	downstream_gene_variant	MODIFIER	LOC119871745	LOC119871745_3	transcript	XR_005358723.1	snRNA	-1	n.*1496C>T
chr4	60211278	G	A	PASS	A	intergenic_region	MODIFIER	PPARGC1B-LOC119871745	PPARGC1B_3-LOC119871745_3	intergenic_region	PPARGC1B_3-LOC119871745_3		-1	n.60211278G>A
chr4	60266635	C	T	PASS	T	intergenic_region	MODIFIER	LOC106558733-ARHGEF37	LOC106558733_3-ARHGEF37_3	intergenic_region	LOC106558733_3-ARHGEF37_3		-1	n.60266635C>T
chr4	60636322	A	ACCGCCCAGCCAGGGTTTTTTTTTTTTTTTTTTTTTTTTTTTTTTTTTTTTTTTTTTTTTTTTTTTTTTTTTTT	PASS	ACCGCCCAGCCAGGGTTTTTTTTTTTTTTTTTTTTTTTTTTTTTTTTTTTTTTTTTTTTTTTTTTTTTTTTTTT	intron_variant	MODIFIER	ABLIM3	ABLIM3_3	transcript	XM_038535075.1	protein_coding	8	c.758-5043_758-5042insAAAAAAAAAAAAAAAAAAAAAAAAAAAAAAAAAAAAAAAAAAAAAAAAAAAAAAAAAAACCCTGGCTGGGCGG
chr4	60636322	A	ACCGCCCAGCCAGGGTTTTTTTTTTTTTTTTTTTTTTTTTTTTTTTTTTTTTTTTTTTTTTTTTTTTTTTTTTT	PASS	ACCGCCCAGCCAGGGTTTTTTTTTTTTTTTTTTTTTTTTTTTTTTTTTTTTTTTTTTTTTTTTTTTTTTTTTTT	intron_variant	MODIFIER	ABLIM3	ABLIM3_3	transcript	XM_038535078.1	protein_coding	8	c.758-5043_758-5042insAAAAAAAAAAAAAAAAAAAAAAAAAAAAAAAAAAAAAAAAAAAAAAAAAAAAAAAAAAACCCTGGCTGGGCGG
chr4	60636322	A	ACCGCCCAGCCAGGGTTTTTTTTTTTTTTTTTTTTTTTTTTTTTTTTTTTTTTTTTTTTTTTTTTTTTTTTTTT	PASS	ACCGCCCAGCCAGGGTTTTTTTTTTTTTTTTTTTTTTTTTTTTTTTTTTTTTTTTTTTTTTTTTTTTTTTTTTT	intron_variant	MODIFIER	ABLIM3	ABLIM3_3	transcript	XM_038535079.1	protein_coding	8	c.758-5043_758-5042insAAAAAAAAAAAAAAAAAAAAAAAAAAAAAAAAAAAAAAAAAAAAAAAAAAAAAAAAAAACCCTGGCTGGGCGG
chr4	60636322	A	ACCGCCCAGCCAGGGTTTTTTTTTTTTTTTTTTTTTTTTTTTTTTTTTTTTTTTTTTTTTTTTTTTTTTTTTTT	PASS	ACCGCCCAGCCAGGGTTTTTTTTTTTTTTTTTTTTTTTTTTTTTTTTTTTTTTTTTTTTTTTTTTTTTTTTTTT	intron_variant	MODIFIER	ABLIM3	ABLIM3_3	transcript	XM_038535080.1	protein_coding	8	c.758-5043_758-5042insAAAAAAAAAAAAAAAAAAAAAAAAAAAAAAAAAAAAAAAAAAAAAAAAAAAAAAAAAAACCCTGGCTGGGCGG
chr4	60636322	A	ACCGCCCAGCCAGGGTTTTTTTTTTTTTTTTTTTTTTTTTTTTTTTTTTTTTTTTTTTTTTTTTTTTTTTTTTT	PASS	ACCGCCCAGCCAGGGTTTTTTTTTTTTTTTTTTTTTTTTTTTTTTTTTTTTTTTTTTTTTTTTTTTTTTTTTTT	intron_variant	MODIFIER	ABLIM3	ABLIM3_3	transcript	XM_038535076.1	protein_coding	8	c.758-5043_758-5042insAAAAAAAAAAAAAAAAAAAAAAAAAAAAAAAAAAAAAAAAAAAAAAAAAAAAAAAAAAACCCTGGCTGGGCGG
chr4	60636322	A	ACCGCCCAGCCAGGGTTTTTTTTTTTTTTTTTTTTTTTTTTTTTTTTTTTTTTTTTTTTTTTTTTTTTTTTTTT	PASS	ACCGCCCAGCCAGGGTTTTTTTTTTTTTTTTTTTTTTTTTTTTTTTTTTTTTTTTTTTTTTTTTTTTTTTTTTT	intron_variant	MODIFIER	ABLIM3	ABLIM3_3	transcript	XM_038535077.1	protein_coding	8	c.758-5043_758-5042insAAAAAAAAAAAAAAAAAAAAAAAAAAAAAAAAAAAAAAAAAAAAAAAAAAAAAAAAAAACCCTGGCTGGGCGG
chr4	60803454	C	A	PASS	A	intron_variant	MODIFIER	SH3TC2	SH3TC2_3	transcript	XM_038535081.1	protein_coding	12	c.3047+3914C>A
chr4	60803454	C	A	PASS	A	intron_variant	MODIFIER	SH3TC2	SH3TC2_3	transcript	XM_038535083.1	protein_coding	12	c.3020+3914C>A
chr4	60803454	C	A	PASS	A	intron_variant	MODIFIER	SH3TC2	SH3TC2_3	transcript	XR_005358455.1	pseudogene	13	n.3343+1507C>A
chr4	60803454	C	A	PASS	A	intron_variant	MODIFIER	SH3TC2	SH3TC2_3	transcript	XM_038535082.1	protein_coding	12	c.3047+3914C>A
chr4	61224096	G	A	PASS	A	intron_variant	MODIFIER	HTR4	HTR4_3	transcript	XM_038535084.1	protein_coding	7	c.1118+9993G>A
chr4	61224096	G	A	PASS	A	intron_variant	MODIFIER	HTR4	HTR4_3	transcript	XM_038535087.1	protein_coding	6	c.1076+9993G>A
chr4	61224096	G	A	PASS	A	intron_variant	MODIFIER	HTR4	HTR4_3	transcript	XM_038535086.1	protein_coding	7	c.1118+9993G>A
chr4	61224096	G	A	PASS	A	intron_variant	MODIFIER	HTR4	HTR4_3	transcript	XM_038535088.1	protein_coding	6	c.1076+9993G>A
chr4	61224096	G	A	PASS	A	intron_variant	MODIFIER	HTR4	HTR4_3	transcript	XM_038535085.1	protein_coding	7	c.1118+9993G>A
chr4	61429809	T	G	PASS	G	intron_variant	MODIFIER	LOC106558737	LOC106558737_3	transcript	XM_038535104.1	protein_coding	2	c.-10-8168T>G
chr4	61429809	T	G	PASS	G	intron_variant	MODIFIER	SPINK13	SPINK13_3	transcript	XM_038535106.1	protein_coding	2	c.-302+3055A>C
chr4	63088397	C	T	PASS	T	downstream_gene_variant	MODIFIER	ITGA2	ITGA2_3	transcript	XM_038535122.1	protein_coding	-1	c.*6739G>A
chr4	63088397	C	T	PASS	T	intron_variant	MODIFIER	MOCS2	MOCS2_3	transcript	XM_038535123.1	protein_coding	6	c.511-171C>T
chr4	63088397	C	T	PASS	T	intron_variant	MODIFIER	MOCS2	MOCS2_3	transcript	XM_038535129.1	protein_coding	6	c.457-171C>T
chr4	63088397	C	T	PASS	T	intron_variant	MODIFIER	MOCS2	MOCS2_3	transcript	XM_038535130.1	protein_coding	6	c.448-171C>T
chr4	63088397	C	T	PASS	T	intron_variant	MODIFIER	MOCS2	MOCS2_3	transcript	XM_038535127.1	protein_coding	6	c.502-171C>T
chr4	63088397	C	T	PASS	T	intron_variant	MODIFIER	MOCS2	MOCS2_3	transcript	XM_038535125.1	protein_coding	6	c.511-171C>T
chr4	63088397	C	T	PASS	T	intron_variant	MODIFIER	MOCS2	MOCS2_3	transcript	XM_038535126.1	protein_coding	5	c.511-171C>T
chr4	63088397	C	T	PASS	T	intron_variant	MODIFIER	MOCS2	MOCS2_3	transcript	XM_038535128.1	protein_coding	6	c.502-171C>T
chr4	63088397	C	T	PASS	T	intron_variant	MODIFIER	MOCS2	MOCS2_3	transcript	XM_038535124.1	protein_coding	6	c.511-171C>T
chr4	63106513	A	G	PASS	G	intron_variant	MODIFIER	ITGA2	ITGA2_3	transcript	XM_038535122.1	protein_coding	24	c.2923-777T>C
chr4	63211761	A	G	PASS	G	downstream_gene_variant	MODIFIER	ITGA1	ITGA1_3	transcript	XM_038535131.1	protein_coding	-1	c.*6879T>C
chr4	63211761	A	G	PASS	G	intergenic_region	MODIFIER	LOC100687687-ITGA1	LOC100687687_3-ITGA1_3	intergenic_region	LOC100687687_3-ITGA1_3		-1	n.63211761A>G
chr4	63271176	T	C	PASS	C	intron_variant	MODIFIER	ITGA1	ITGA1_3	transcript	XM_038535131.1	protein_coding	8	c.925-952A>G
chr4	63354724	CAT	C	PASS	C	intron_variant	MODIFIER	ITGA1	ITGA1_3	transcript	XM_038535131.1	protein_coding	1	c.61+25430_61+25431delAT
chr4	63377558	G	A	PASS	A	upstream_gene_variant	MODIFIER	LOC119871537	LOC119871537_3	transcript	XR_005358478.1	pseudogene	-1	n.-2834G>A
chr4	63377558	G	A	PASS	A	upstream_gene_variant	MODIFIER	LOC119871537	LOC119871537_3	transcript	XR_005358480.1	pseudogene	-1	n.-2834G>A
chr4	63377558	G	A	PASS	A	upstream_gene_variant	MODIFIER	LOC119871537	LOC119871537_3	transcript	XR_005358479.1	pseudogene	-1	n.-2834G>A
chr4	63377558	G	A	PASS	A	intron_variant	MODIFIER	ITGA1	ITGA1_3	transcript	XM_038535131.1	protein_coding	1	c.61+2598C>T
chr4	63413912	G	A	PASS	A	intron_variant	MODIFIER	LOC119871537	LOC119871537_3	transcript	XR_005358478.1	pseudogene	2	n.895-2752G>A
chr4	63413912	G	A	PASS	A	intron_variant	MODIFIER	LOC119871537	LOC119871537_3	transcript	XR_005358479.1	pseudogene	2	n.894+7587G>A
chr4	63474874	G	A	PASS	A	intergenic_region	MODIFIER	LOC119871537-LOC111095611	LOC119871537_3-LOC111095611_3	intergenic_region	LOC119871537_3-LOC111095611_3		-1	n.63474874G>A
chr4	63608054	G	A	PASS	A	intron_variant	MODIFIER	LOC111095611	LOC111095611_3	transcript	XR_005358481.1	pseudogene	1	n.71-38987G>A
chr4	63671618	G	T	PASS	T	intergenic_region	MODIFIER	LOC111095611-LOC119871717	LOC111095611_3-LOC119871717_3	intergenic_region	LOC111095611_3-LOC119871717_3		-1	n.63671618G>T
chr4	63923101	G	T	PASS	T	intergenic_region	MODIFIER	LOC119871717-LOC119876222	LOC119871717_3-LOC119876222_1	intergenic_region	LOC119871717_3-LOC119876222_1		-1	n.63923101G>T
chr4	63968749	A	C	PASS	C	intergenic_region	MODIFIER	LOC119876222-LOC119871677	LOC119876222_1-LOC119871677_3	intergenic_region	LOC119876222_1-LOC119871677_3		-1	n.63968749A>C
chr4	63987802	G	A	PASS	A	intergenic_region	MODIFIER	LOC119876222-LOC119871677	LOC119876222_1-LOC119871677_3	intergenic_region	LOC119876222_1-LOC119871677_3		-1	n.63987802G>A
chr4	64021448	C	T	PASS	T	intergenic_region	MODIFIER	LOC119876222-LOC119871677	LOC119876222_1-LOC119871677_3	intergenic_region	LOC119876222_1-LOC119871677_3		-1	n.64021448C>T
chr4	64074039	G	T	PASS	T	intergenic_region	MODIFIER	LOC119876222-LOC119871677	LOC119876222_1-LOC119871677_3	intergenic_region	LOC119876222_1-LOC119871677_3		-1	n.64074039G>T
chr4	64076603	C	A	PASS	A	intergenic_region	MODIFIER	LOC119876222-LOC119871677	LOC119876222_1-LOC119871677_3	intergenic_region	LOC119876222_1-LOC119871677_3		-1	n.64076603C>A
chr4	64082199	A	G	PASS	G	intergenic_region	MODIFIER	LOC119876222-LOC119871677	LOC119876222_1-LOC119871677_3	intergenic_region	LOC119876222_1-LOC119871677_3		-1	n.64082199A>G
chr4	64472851	G	A	PASS	A	intron_variant	MODIFIER	LOC102157144	LOC102157144_3	transcript	XR_005357639.1	pseudogene	1	n.89-16914G>A
chr4	64579083	T	TCCCTCCCC	PASS	TCCCTCCCC	upstream_gene_variant	MODIFIER	ISL1	ISL1_3	transcript	XM_038535133.1	protein_coding	-1	c.-602_-601insGGGGAGGG
chr4	64579083	T	TCCCTCCCC	PASS	TCCCTCCCC	downstream_gene_variant	MODIFIER	LOC102151185	LOC102151185_3	transcript	XR_005358487.1	pseudogene	-1	n.*3668_*3669insGGGGAGGG
chr4	64579083	T	TCCCTCCCC	PASS	TCCCTCCCC	downstream_gene_variant	MODIFIER	LOC111095612	LOC111095612_3	transcript	XR_005358483.1	pseudogene	-1	n.*888_*889insCCCTCCCC
chr4	64579083	T	TCCCTCCCC	PASS	TCCCTCCCC	downstream_gene_variant	MODIFIER	LOC102151185	LOC102151185_3	transcript	XR_005358486.1	pseudogene	-1	n.*3669_*3670insGGGGAGGG
chr4	64579083	T	TCCCTCCCC	PASS	TCCCTCCCC	downstream_gene_variant	MODIFIER	LOC102151185	LOC102151185_3	transcript	XR_005358484.1	pseudogene	-1	n.*3671_*3672insGGGGAGGG
chr4	64579083	T	TCCCTCCCC	PASS	TCCCTCCCC	downstream_gene_variant	MODIFIER	LOC102151185	LOC102151185_3	transcript	XR_005358485.1	pseudogene	-1	n.*3696_*3697insGGGGAGGG
chr4	64579083	T	TCCCTCCCC	PASS	TCCCTCCCC	intron_variant	MODIFIER	LOC111095612	LOC111095612_3	transcript	XM_038535134.1	protein_coding	6	c.591+646_591+647insCCCTCCCC
chr4	64579083	T	TCCCTCCCC	PASS	TCCCTCCCC	intron_variant	MODIFIER	LOC111095612	LOC111095612_3	transcript	XM_038535137.1	protein_coding	6	c.591+646_591+647insCCCTCCCC
chr4	64579083	T	TCCCTCCCC	PASS	TCCCTCCCC	intron_variant	MODIFIER	LOC111095612	LOC111095612_3	transcript	XM_038535136.1	protein_coding	6	c.591+646_591+647insCCCTCCCC
chr4	64579083	T	TCCCTCCCC	PASS	TCCCTCCCC	intron_variant	MODIFIER	LOC111095612	LOC111095612_3	transcript	XM_038535135.1	protein_coding	6	c.591+646_591+647insCCCTCCCC
chr4	64725532	C	T	PASS	T	intergenic_region	MODIFIER	LOC111095612-LOC119871665	LOC111095612_3-LOC119871665_3	intergenic_region	LOC111095612_3-LOC119871665_3		-1	n.64725532C>T
chr4	64727303	C	T	PASS	T	intergenic_region	MODIFIER	LOC111095612-LOC119871665	LOC111095612_3-LOC119871665_3	intergenic_region	LOC111095612_3-LOC119871665_3		-1	n.64727303C>T
chr4	64848325	C	G	PASS	G	upstream_gene_variant	MODIFIER	LOC119871665	LOC119871665_3	transcript	XR_005358737.1	snRNA	-1	n.-2184C>G
chr4	64848325	C	G	PASS	G	intergenic_region	MODIFIER	LOC111095612-LOC119871665	LOC111095612_3-LOC119871665_3	intergenic_region	LOC111095612_3-LOC119871665_3		-1	n.64848325C>G
chr4	64938426	CAG	C	PASS	C	intergenic_region	MODIFIER	LOC119871665-LOC106558739	LOC119871665_3-LOC106558739_3	intergenic_region	LOC119871665_3-LOC106558739_3		-1	n.64938427_64938428delAG
chr4	64984273	TA	T	PASS	T	intergenic_region	MODIFIER	LOC119871665-LOC106558739	LOC119871665_3-LOC106558739_3	intergenic_region	LOC119871665_3-LOC106558739_3		-1	n.64984274delA
chr4	65046912	A	AC	PASS	AC	intron_variant	MODIFIER	PARP8	PARP8_3	transcript	XM_038535139.1	protein_coding	24	c.2443-123_2443-122insG
chr4	65046912	A	AC	PASS	AC	intron_variant	MODIFIER	PARP8	PARP8_3	transcript	XM_038535143.1	protein_coding	22	c.2167-123_2167-122insG
chr4	65046912	A	AC	PASS	AC	intron_variant	MODIFIER	PARP8	PARP8_3	transcript	XM_038535142.1	protein_coding	22	c.2215-123_2215-122insG
chr4	65046912	A	AC	PASS	AC	intron_variant	MODIFIER	PARP8	PARP8_3	transcript	XR_005358488.1	pseudogene	24	n.2490-123_2490-122insG
chr4	65046912	A	AC	PASS	AC	intron_variant	MODIFIER	PARP8	PARP8_3	transcript	XR_005358489.1	pseudogene	24	n.2490+1013_2490+1014insG
chr4	65046912	A	AC	PASS	AC	intron_variant	MODIFIER	PARP8	PARP8_3	transcript	XM_038535141.1	protein_coding	24	c.2308-123_2308-122insG
chr4	65046912	A	AC	PASS	AC	intron_variant	MODIFIER	PARP8	PARP8_3	transcript	XR_005358490.1	pseudogene	24	n.2490+1013_2490+1014insG
chr4	65078697	G	A	PASS	A	intron_variant	MODIFIER	PARP8	PARP8_3	transcript	XM_038535139.1	protein_coding	13	c.1563+12C>T
chr4	65078697	G	A	PASS	A	intron_variant	MODIFIER	PARP8	PARP8_3	transcript	XM_038535143.1	protein_coding	11	c.1287+12C>T
chr4	65078697	G	A	PASS	A	intron_variant	MODIFIER	PARP8	PARP8_3	transcript	XM_038535142.1	protein_coding	11	c.1335+12C>T
chr4	65078697	G	A	PASS	A	intron_variant	MODIFIER	PARP8	PARP8_3	transcript	XR_005358488.1	pseudogene	13	n.1610+12C>T
chr4	65078697	G	A	PASS	A	intron_variant	MODIFIER	PARP8	PARP8_3	transcript	XR_005358489.1	pseudogene	13	n.1611+12C>T
chr4	65078697	G	A	PASS	A	intron_variant	MODIFIER	PARP8	PARP8_3	transcript	XM_038535141.1	protein_coding	13	c.1428+12C>T
chr4	65078697	G	A	PASS	A	intron_variant	MODIFIER	PARP8	PARP8_3	transcript	XR_005358490.1	pseudogene	13	n.1611+12C>T
chr4	65093321	GT	G	PASS	G	intron_variant	MODIFIER	PARP8	PARP8_3	transcript	XM_038535139.1	protein_coding	8	c.654-1350delA
chr4	65093321	GT	G	PASS	G	intron_variant	MODIFIER	PARP8	PARP8_3	transcript	XM_038535143.1	protein_coding	6	c.378-1350delA
chr4	65093321	GT	G	PASS	G	intron_variant	MODIFIER	PARP8	PARP8_3	transcript	XM_038535142.1	protein_coding	6	c.426-1350delA
chr4	65093321	GT	G	PASS	G	intron_variant	MODIFIER	PARP8	PARP8_3	transcript	XR_005358488.1	pseudogene	8	n.701-1350delA
chr4	65093321	GT	G	PASS	G	intron_variant	MODIFIER	PARP8	PARP8_3	transcript	XR_005358489.1	pseudogene	8	n.702-1350delA
chr4	65093321	GT	G	PASS	G	intron_variant	MODIFIER	PARP8	PARP8_3	transcript	XM_038535141.1	protein_coding	8	c.519-1350delA
chr4	65093321	GT	G	PASS	G	intron_variant	MODIFIER	PARP8	PARP8_3	transcript	XR_005358490.1	pseudogene	8	n.702-1350delA
chr4	65235444	T	G	PASS	G	intergenic_region	MODIFIER	PARP8-LOC100686998	PARP8_3-LOC100686998_3	intergenic_region	PARP8_3-LOC100686998_3		-1	n.65235444T>G
chr4	65520339	A	G	PASS	G	intergenic_region	MODIFIER	LOC119876223-HCN1	LOC119876223-HCN1_3	intergenic_region	LOC119876223-HCN1_3		-1	n.65520339A>G
chr4	65880289	A	G	PASS	G	intron_variant	MODIFIER	HCN1	HCN1_3	transcript	XM_038535146.1	protein_coding	2	c.829-34197A>G
chr4	65985551	A	T	PASS	T	intron_variant	MODIFIER	HCN1	HCN1_3	transcript	XM_038535146.1	protein_coding	4	c.1209+11390A>T
chr4	66115041	C	T	PASS	T	intergenic_region	MODIFIER	LOC119873277-LOC100688385	LOC119873277_2-LOC100688385_3	intergenic_region	LOC119873277_2-LOC100688385_3		-1	n.66115041C>T
chr4	66125624	A	C	PASS	C	intergenic_region	MODIFIER	LOC119873277-LOC100688385	LOC119873277_2-LOC100688385_3	intergenic_region	LOC119873277_2-LOC100688385_3		-1	n.66125624A>C
chr4	66948758	C	A	PASS	A	intergenic_region	MODIFIER	LOC111095726-LOC100687570	LOC111095726_3-LOC100687570_3	intergenic_region	LOC111095726_3-LOC100687570_3		-1	n.66948758C>A
chr4	66999832	C	T	PASS	T	intergenic_region	MODIFIER	LOC111095726-LOC100687570	LOC111095726_3-LOC100687570_3	intergenic_region	LOC111095726_3-LOC100687570_3		-1	n.66999832C>T
chr4	67109400	A	C	PASS	C	intergenic_region	MODIFIER	LOC111095726-LOC100687570	LOC111095726_3-LOC100687570_3	intergenic_region	LOC111095726_3-LOC100687570_3		-1	n.67109400A>C
chr4	67220903	C	T	PASS	T	intergenic_region	MODIFIER	LOC100687570-LOC119871695	LOC100687570_3-LOC119871695_3	intergenic_region	LOC100687570_3-LOC119871695_3		-1	n.67220903C>T
chr4	67582901	C	T	PASS	T	intron_variant	MODIFIER	NIM1K	NIM1K_3	transcript	XM_038535176.1	protein_coding	3	c.561+718G>A
chr4	67582901	C	T	PASS	T	intron_variant	MODIFIER	NIM1K	NIM1K_3	transcript	XM_038535187.1	protein_coding	5	c.366+718G>A
chr4	67582901	C	T	PASS	T	intron_variant	MODIFIER	NIM1K	NIM1K_3	transcript	XM_038535188.1	protein_coding	4	c.366+718G>A
chr4	67582901	C	T	PASS	T	intron_variant	MODIFIER	NIM1K	NIM1K_3	transcript	XM_038535189.1	protein_coding	3	c.366+718G>A
chr4	67582901	C	T	PASS	T	intron_variant	MODIFIER	NIM1K	NIM1K_3	transcript	XM_038535186.1	protein_coding	5	c.366+718G>A
chr4	67582901	C	T	PASS	T	intron_variant	MODIFIER	NIM1K	NIM1K_3	transcript	XM_038535178.1	protein_coding	3	c.561+718G>A
chr4	67582901	C	T	PASS	T	intron_variant	MODIFIER	NIM1K	NIM1K_3	transcript	XM_038535179.1	protein_coding	3	c.561+718G>A
chr4	67582901	C	T	PASS	T	intron_variant	MODIFIER	NIM1K	NIM1K_3	transcript	XM_038535183.1	protein_coding	3	c.561+718G>A
chr4	67582901	C	T	PASS	T	intron_variant	MODIFIER	NIM1K	NIM1K_3	transcript	XM_038535181.1	protein_coding	3	c.561+718G>A
chr4	67582901	C	T	PASS	T	intron_variant	MODIFIER	NIM1K	NIM1K_3	transcript	XM_038535184.1	protein_coding	3	c.561+718G>A
chr4	67582901	C	T	PASS	T	intron_variant	MODIFIER	NIM1K	NIM1K_3	transcript	XM_038535182.1	protein_coding	3	c.561+718G>A
chr4	67582901	C	T	PASS	T	intron_variant	MODIFIER	NIM1K	NIM1K_3	transcript	XM_038535180.1	protein_coding	3	c.561+718G>A
chr4	67582901	C	T	PASS	T	intron_variant	MODIFIER	NIM1K	NIM1K_3	transcript	XM_038535185.1	protein_coding	4	c.399+718G>A
chr4	67582901	C	T	PASS	T	intron_variant	MODIFIER	NIM1K	NIM1K_3	transcript	XM_038535177.1	protein_coding	3	c.561+718G>A
chr4	68244686	C	T	PASS	T	intergenic_region	MODIFIER	LOC111095621-LOC111095727	LOC111095621_3-LOC111095727_3	intergenic_region	LOC111095621_3-LOC111095727_3		-1	n.68244686C>T
chr4	69116565	A	G	PASS	G	intron_variant	MODIFIER	PLCXD3	PLCXD3_3	transcript	XM_038535221.1	protein_coding	3	c.*24-5721A>G
chr4	69119447	G	T	PASS	T	intron_variant	MODIFIER	PLCXD3	PLCXD3_3	transcript	XM_038535221.1	protein_coding	3	c.*24-2839G>T
chr4	69290790	C	T	PASS	T	upstream_gene_variant	MODIFIER	MROH2B	MROH2B_3	transcript	XM_038535224.1	protein_coding	-1	c.-3497C>T
chr4	69290790	C	T	PASS	T	upstream_gene_variant	MODIFIER	MROH2B	MROH2B_3	transcript	XM_038535226.1	protein_coding	-1	c.-2427C>T
chr4	69290790	C	T	PASS	T	upstream_gene_variant	MODIFIER	MROH2B	MROH2B_3	transcript	XM_038535225.1	protein_coding	-1	c.-3407C>T
chr4	69290790	C	T	PASS	T	upstream_gene_variant	MODIFIER	MROH2B	MROH2B_3	transcript	XR_005358531.1	pseudogene	-1	n.-3304C>T
chr4	69290790	C	T	PASS	T	upstream_gene_variant	MODIFIER	MROH2B	MROH2B_3	transcript	XM_038535227.1	protein_coding	-1	c.-3796C>T
chr4	69290790	C	T	PASS	T	upstream_gene_variant	MODIFIER	MROH2B	MROH2B_3	transcript	XM_038535228.1	protein_coding	-1	c.-3994C>T
chr4	69290790	C	T	PASS	T	upstream_gene_variant	MODIFIER	MROH2B	MROH2B_3	transcript	XM_038535229.1	protein_coding	-1	c.-3796C>T
chr4	69290790	C	T	PASS	T	upstream_gene_variant	MODIFIER	MROH2B	MROH2B_3	transcript	XM_038535230.1	protein_coding	-1	c.-4043C>T
chr4	69290790	C	T	PASS	T	intron_variant	MODIFIER	LOC102154943	LOC102154943_3	transcript	XR_005358540.1	pseudogene	3	n.1031+1702G>A
chr4	69367080	A	T	PASS	T	intron_variant	MODIFIER	LOC102154572	LOC102154572_3	transcript	XR_005358533.1	pseudogene	2	n.376+3363T>A
chr4	69367080	A	T	PASS	T	intron_variant	MODIFIER	LOC102154572	LOC102154572_3	transcript	XR_005358536.1	pseudogene	1	n.260+4083T>A
chr4	69367080	A	T	PASS	T	intron_variant	MODIFIER	LOC102154572	LOC102154572_3	transcript	XR_005358539.1	pseudogene	2	n.376+3363T>A
chr4	69367080	A	T	PASS	T	intron_variant	MODIFIER	LOC102154572	LOC102154572_3	transcript	XR_005358535.1	pseudogene	2	n.252+3363T>A
chr4	69367080	A	T	PASS	T	intron_variant	MODIFIER	LOC102154572	LOC102154572_3	transcript	XR_005358532.1	pseudogene	1	n.153+4290T>A
chr4	69367080	A	T	PASS	T	intron_variant	MODIFIER	LOC102154572	LOC102154572_3	transcript	XR_005358537.1	pseudogene	2	n.222+3363T>A
chr4	69367080	A	T	PASS	T	intron_variant	MODIFIER	LOC102154572	LOC102154572_3	transcript	XR_005358538.1	pseudogene	1	n.123+4349T>A
chr4	69367080	A	T	PASS	T	intron_variant	MODIFIER	LOC102154572	LOC102154572_3	transcript	XR_005358534.1	pseudogene	1	n.136+4349T>A
chr4	69461677	T	A	PASS	A	intron_variant	MODIFIER	CARD6	CARD6_3	transcript	XM_038535234.1	protein_coding	2	c.932-2701A>T
chr4	69461677	T	A	PASS	A	intron_variant	MODIFIER	CARD6	CARD6_3	transcript	XM_038535236.1	protein_coding	2	c.509-2701A>T
chr4	69461677	T	A	PASS	A	intron_variant	MODIFIER	CARD6	CARD6_3	transcript	XM_038535235.1	protein_coding	2	c.509-2701A>T
chr4	69461677	T	A	PASS	A	intron_variant	MODIFIER	CARD6	CARD6_3	transcript	XM_038535237.1	protein_coding	2	c.509-2701A>T
chr4	69525986	T	C	PASS	C	intron_variant	MODIFIER	PRKAA1	PRKAA1_3	transcript	XM_038535238.1	protein_coding	7	c.867-166T>C
chr4	69525986	T	C	PASS	C	intron_variant	MODIFIER	PRKAA1	PRKAA1_3	transcript	XM_038535241.1	protein_coding	6	c.822-166T>C
chr4	69525986	T	C	PASS	C	intron_variant	MODIFIER	PRKAA1	PRKAA1_3	transcript	XM_038535242.1	protein_coding	8	c.564-166T>C
chr4	69525986	T	C	PASS	C	intron_variant	MODIFIER	PRKAA1	PRKAA1_3	transcript	XM_038535245.1	protein_coding	8	c.564-166T>C
chr4	69525986	T	C	PASS	C	intron_variant	MODIFIER	PRKAA1	PRKAA1_3	transcript	XM_038535246.1	protein_coding	7	c.519-166T>C
chr4	69525986	T	C	PASS	C	intron_variant	MODIFIER	PRKAA1	PRKAA1_3	transcript	XM_038535247.1	protein_coding	6	c.390-166T>C
chr4	69525986	T	C	PASS	C	intron_variant	MODIFIER	PRKAA1	PRKAA1_3	transcript	XM_038535243.1	protein_coding	8	c.564-166T>C
chr4	69525986	T	C	PASS	C	intron_variant	MODIFIER	PRKAA1	PRKAA1_3	transcript	XM_038535239.1	protein_coding	7	c.864-166T>C
chr4	69525986	T	C	PASS	C	intron_variant	MODIFIER	PRKAA1	PRKAA1_3	transcript	XM_038535244.1	protein_coding	8	c.564-166T>C
chr4	69559372	G	A	PASS	A	intron_variant	MODIFIER	TTC33	TTC33_3	transcript	XM_038535248.1	protein_coding	2	c.222-3718G>A
chr4	69559372	G	A	PASS	A	intron_variant	MODIFIER	TTC33	TTC33_3	transcript	XM_038535250.1	protein_coding	2	c.222-3718G>A
chr4	69559372	G	A	PASS	A	intron_variant	MODIFIER	TTC33	TTC33_3	transcript	XM_038535249.1	protein_coding	2	c.222-3718G>A
chr4	69559372	G	A	PASS	A	intron_variant	MODIFIER	TTC33	TTC33_3	transcript	XM_038535252.1	protein_coding	2	c.222-3718G>A
chr4	69559372	G	A	PASS	A	intron_variant	MODIFIER	TTC33	TTC33_3	transcript	XM_038535251.1	protein_coding	2	c.222-3718G>A
chr4	69816937	C	T	PASS	T	intergenic_region	MODIFIER	LOC119871644-LOC119871646	LOC119871644_3-LOC119871646_3	intergenic_region	LOC119871644_3-LOC119871646_3		-1	n.69816937C>T
chr4	70421344	G	A	PASS	A	upstream_gene_variant	MODIFIER	LOC119876204	LOC119876204	transcript	XR_005358547.1	pseudogene	-1	n.-1304C>T
chr4	70421344	G	A	PASS	A	intergenic_region	MODIFIER	LOC119876204-DAB2	LOC119876204-DAB2_3	intergenic_region	LOC119876204-DAB2_3		-1	n.70421344G>A
chr4	70738664	C	T	PASS	T	intron_variant	MODIFIER	FYB1	FYB1_3	transcript	XM_038535261.1	protein_coding	2	c.1295-8045C>T
chr4	70738664	C	T	PASS	T	intron_variant	MODIFIER	FYB1	FYB1_3	transcript	XM_038535263.1	protein_coding	2	c.1295-8045C>T
chr4	70738664	C	T	PASS	T	intron_variant	MODIFIER	FYB1	FYB1_3	transcript	XM_038535264.1	protein_coding	2	c.1139-8045C>T
chr4	70738664	C	T	PASS	T	intron_variant	MODIFIER	FYB1	FYB1_3	transcript	XM_038535262.1	protein_coding	2	c.1169-8045C>T
chr4	70997579	A	C	PASS	C	intron_variant	MODIFIER	LOC106558692	LOC106558692_2	transcript	XR_005358552.1	pseudogene	3	n.2145+9668A>C
chr4	70997579	A	C	PASS	C	intron_variant	MODIFIER	LOC106558692	LOC106558692_2	transcript	XR_005358551.1	pseudogene	3	n.2145+9668A>C
chr4	79813515	T	C	PASS	C	intergenic_region	MODIFIER	LOC111095736-CDH9	LOC111095736_3-CDH9_3	intergenic_region	LOC111095736_3-CDH9_3		-1	n.79813515T>C
chr4	85192320	G	A	PASS	A	intron_variant	MODIFIER	CDH18	CDH18_3	transcript	XM_038535419.1	protein_coding	1	c.-460+99412G>A
chr4	85192320	G	A	PASS	A	intron_variant	MODIFIER	CDH18	CDH18_3	transcript	XM_038535427.1	protein_coding	1	c.-460+99412G>A
chr4	85192320	G	A	PASS	A	intron_variant	MODIFIER	CDH18	CDH18_3	transcript	XM_038535428.1	protein_coding	1	c.-460+99412G>A
chr4	85192320	G	A	PASS	A	intron_variant	MODIFIER	CDH18	CDH18_3	transcript	XM_038535420.1	protein_coding	1	c.-513+99412G>A
chr4	85192320	G	A	PASS	A	intron_variant	MODIFIER	CDH18	CDH18_3	transcript	XM_038535425.1	protein_coding	1	c.-460+99412G>A
chr4	85192320	G	A	PASS	A	intron_variant	MODIFIER	CDH18	CDH18_3	transcript	XM_038535421.1	protein_coding	1	c.-460+65G>A
chr4	88060070	C	T	PASS	T	intron_variant	MODIFIER	RETREG1	RETREG1_3	transcript	NM_001314111.1_3	protein_coding	1	c.284+342C>T
chr5	5743002	T	C	PASS	C	intergenic_region	MODIFIER	ARHGAP32-KCNJ5	ARHGAP32_3-KCNJ5_3	intergenic_region	ARHGAP32_3-KCNJ5_3		-1	n.5743002T>C
chr5	11490544	T	TCC	PASS	TCC	intron_variant	MODIFIER	CRTAM	CRTAM_3	transcript	XM_038535501.1	protein_coding	10	c.1052-707_1052-706insGG
chr5	11490544	T	TCC	PASS	TCC	intron_variant	MODIFIER	CRTAM	CRTAM_3	transcript	XM_038535502.1	protein_coding	10	c.1052-707_1052-706insGG
chr5	15285355	A	T	PASS	T	intron_variant	MODIFIER	KMT2A	KMT2A_3	transcript	XM_038535988.1	protein_coding	7	c.3736+209T>A
chr5	15285355	A	T	PASS	T	intron_variant	MODIFIER	KMT2A	KMT2A_3	transcript	XM_038535989.1	protein_coding	7	c.3736+209T>A
chr5	15285355	A	T	PASS	T	intron_variant	MODIFIER	KMT2A	KMT2A_3	transcript	XM_038535990.1	protein_coding	7	c.3736+209T>A
chr5	15285355	A	T	PASS	T	intron_variant	MODIFIER	KMT2A	KMT2A_3	transcript	XM_038535991.1	protein_coding	7	c.3736+209T>A
chr5	15285355	A	T	PASS	T	intron_variant	MODIFIER	KMT2A	KMT2A_3	transcript	XM_038535992.1	protein_coding	6	c.3637+209T>A
chr5	15285355	A	T	PASS	T	intron_variant	MODIFIER	KMT2A	KMT2A_3	transcript	XM_038535993.1	protein_coding	6	c.3637+209T>A
chr5	15285355	A	T	PASS	T	intron_variant	MODIFIER	KMT2A	KMT2A_3	transcript	XM_038535994.1	protein_coding	7	c.3736+209T>A
chr5	15360919	GGCCCCCGCC	G	PASS	G	downstream_gene_variant	MODIFIER	UBE4A	UBE4A_3	transcript	XM_038535996.1	protein_coding	-1	c.*5200_*5208delGGCGGGGGC
chr5	15360919	GGCCCCCGCC	G	PASS	G	intron_variant	MODIFIER	ATP5MG	ATP5MG_3	transcript	XM_038535997.1	protein_coding	1	c.52+109_52+117delGGCGGGGGC
chr5	16468070	T	C	PASS	C	intergenic_region	MODIFIER	MIR8871-LOC111095817	MIR8871_3-LOC111095817_3	intergenic_region	MIR8871_3-LOC111095817_3		-1	n.16468070T>C
chr5	30008637	T	A	PASS	A	intergenic_region	MODIFIER	LOC100682895-TRPC6	LOC100682895_2-TRPC6_3	intergenic_region	LOC100682895_2-TRPC6_3		-1	n.30008637T>A
chr5	45254854	A	C	PASS	C	intron_variant	MODIFIER	DNAJC6	DNAJC6_3	transcript	XM_038537230.1	protein_coding	6	c.669+771T>G
chr5	45254854	A	C	PASS	C	intron_variant	MODIFIER	DNAJC6	DNAJC6_3	transcript	XM_038537233.1	protein_coding	5	c.456+771T>G
chr5	45254854	A	C	PASS	C	intron_variant	MODIFIER	DNAJC6	DNAJC6_3	transcript	XM_038537232.1	protein_coding	5	c.495+771T>G
chr5	45254854	A	C	PASS	C	intron_variant	MODIFIER	DNAJC6	DNAJC6_3	transcript	XM_038537231.1	protein_coding	5	c.588+771T>G
chr5	45873232	T	TC	PASS	TC	intergenic_region	MODIFIER	RAVER2-CACHD1	RAVER2_3-CACHD1_3	intergenic_region	RAVER2_3-CACHD1_3		-1	n.45873232_45873233insC
chr5	53257657	C	A	PASS	A	intergenic_region	MODIFIER	LOC102156441-LOC119876276	LOC102156441_3-LOC119876276	intergenic_region	LOC102156441_3-LOC119876276		-1	n.53257657C>A
chr5	54205380	T	C	PASS	C	intergenic_region	MODIFIER	LOC111095950-LOC111095951	LOC111095950_3-LOC111095951_3	intergenic_region	LOC111095950_3-LOC111095951_3		-1	n.54205380T>C
chr5	64271703	G	GCA	PASS	GCA	intron_variant	MODIFIER	FANCA	FANCA_3	transcript	XM_038537985.1	protein_coding	3	c.274+346_274+347insCA
chr5	64271703	G	GCA	PASS	GCA	intron_variant	MODIFIER	FANCA	FANCA_3	transcript	XM_038537992.1	protein_coding	3	c.274+346_274+347insCA
chr5	64271703	G	GCA	PASS	GCA	intron_variant	MODIFIER	FANCA	FANCA_3	transcript	XR_005359911.1	pseudogene	3	n.330+346_330+347insCA
chr5	64271703	G	GCA	PASS	GCA	intron_variant	MODIFIER	FANCA	FANCA_3	transcript	XM_038537991.1	protein_coding	3	c.274+346_274+347insCA
chr5	64271703	G	GCA	PASS	GCA	intron_variant	MODIFIER	FANCA	FANCA_3	transcript	XR_005359909.1	pseudogene	3	n.330+346_330+347insCA
chr5	64271703	G	GCA	PASS	GCA	intron_variant	MODIFIER	FANCA	FANCA_3	transcript	XR_005359910.1	pseudogene	3	n.330+346_330+347insCA
chr5	64271703	G	GCA	PASS	GCA	intron_variant	MODIFIER	FANCA	FANCA_3	transcript	XM_038537989.1	protein_coding	3	c.274+346_274+347insCA
chr5	64271703	G	GCA	PASS	GCA	intron_variant	MODIFIER	FANCA	FANCA_3	transcript	XR_005359908.1	pseudogene	3	n.330+346_330+347insCA
chr5	64271703	G	GCA	PASS	GCA	intron_variant	MODIFIER	FANCA	FANCA_3	transcript	XM_038537990.1	protein_coding	3	c.274+346_274+347insCA
chr5	64271703	G	GCA	PASS	GCA	intron_variant	MODIFIER	FANCA	FANCA_3	transcript	XM_038537987.1	protein_coding	3	c.274+346_274+347insCA
chr5	64271703	G	GCA	PASS	GCA	intron_variant	MODIFIER	FANCA	FANCA_3	transcript	XM_038537988.1	protein_coding	3	c.274+346_274+347insCA
chr5	64271703	G	GCA	PASS	GCA	intron_variant	MODIFIER	FANCA	FANCA_3	transcript	XM_038537986.1	protein_coding	3	c.274+346_274+347insCA
chr5	66003083	A	G	PASS	G	intron_variant	MODIFIER	JPH3	JPH3_3	transcript	XM_038538094.1	protein_coding	1	c.383-19038T>C
chr5	67301914	AAAAAAAAAAAAAAAGAAAG	A	PASS	A	intron_variant	MODIFIER	IRF8	IRF8_3	transcript	XM_038538115.1	protein_coding	2	c.175-709_175-691delCTTTCTTTTTTTTTTTTTT
chr5	80825381	A	G	PASS	G	upstream_gene_variant	MODIFIER	CYB5B	CYB5B_3	transcript	XM_038538478.1	protein_coding	-1	c.-1197T>C
chr5	80825381	A	G	PASS	G	upstream_gene_variant	MODIFIER	CYB5B	CYB5B_3	transcript	XR_005360205.1	pseudogene	-1	n.-1064T>C
chr5	80825381	A	G	PASS	G	downstream_gene_variant	MODIFIER	LOC119872036	LOC119872036_2	transcript	XR_005358951.1	pseudogene	-1	n.*2064T>C
chr5	80825381	A	G	PASS	G	intergenic_region	MODIFIER	CYB5B-LOC119872036	CYB5B_3-LOC119872036_2	intergenic_region	CYB5B_3-LOC119872036_2		-1	n.80825381A>G
chr5	88270419	G	GAAAGAAGAAAGAAAGAAAGAAAGA	PASS	GAAAGAAGAAAGAAAGAAAGAAAGA	intergenic_region	MODIFIER	LOC100687166-LOC100687393	LOC100687166_2-LOC100687393_3	intergenic_region	LOC100687166_2-LOC100687393_3		-1	n.88270419_88270420insAAAGAAGAAAGAAAGAAAGAAAGA
chr6	59252	G	C	PASS	C	intergenic_region	MODIFIER	LOC119876328-LOC106558875	LOC119876328-LOC106558875_3	intergenic_region	LOC119876328-LOC106558875_3		-1	n.59252G>C
chr6	61883	G	A	PASS	A	intergenic_region	MODIFIER	LOC119876328-LOC106558875	LOC119876328-LOC106558875_3	intergenic_region	LOC119876328-LOC106558875_3		-1	n.61883G>A
chr6	65789	GT	G	PASS	G	intergenic_region	MODIFIER	LOC119876328-LOC106558875	LOC119876328-LOC106558875_3	intergenic_region	LOC119876328-LOC106558875_3		-1	n.65790delT
chr6	66621	G	A	PASS	A	intergenic_region	MODIFIER	LOC119876328-LOC106558875	LOC119876328-LOC106558875_3	intergenic_region	LOC119876328-LOC106558875_3		-1	n.66621G>A
chr6	9716449	C	G	PASS	G	upstream_gene_variant	MODIFIER	LOC119875773	LOC119875773_3	transcript	XM_038539349.1	protein_coding	-1	c.-5039G>C
chr6	9716449	C	G	PASS	G	upstream_gene_variant	MODIFIER	LOC119875773	LOC119875773_3	transcript	XM_038539346.1	protein_coding	-1	c.-3211G>C
chr6	9716449	C	G	PASS	G	intergenic_region	MODIFIER	LOC119875773-LOC119876349	LOC119875773_3-LOC119876349_1	intergenic_region	LOC119875773_3-LOC119876349_1		-1	n.9716449C>G
chr6	40942035	ACTCTGGTCCCCAACAGGGCCTCACCTGGGCCTAGTGATTCTGGTCCCCACCTGGGCCTCACCTGGACCTG	A	PASS	A	intergenic_region	MODIFIER	LOC611642-OR6C57P	LOC611642_3-OR6C57P_3	intergenic_region	LOC611642_3-OR6C57P_3		-1	n.40942036_40942105delCTCTGGTCCCCAACAGGGCCTCACCTGGGCCTAGTGATTCTGGTCCCCACCTGGGCCTCACCTGGACCTG
chr6	49157047	A	ATAAACATATGTTTTTTTTT	PASS	ATAAACATATGTTTTTTTTT	intergenic_region	MODIFIER	LOC119872415-LOC119872437	LOC119872415_3-LOC119872437_3	intergenic_region	LOC119872415_3-LOC119872437_3		-1	n.49157047_49157048insTAAACATATGTTTTTTTTT
chr6	49198665	G	A	PASS	A	intergenic_region	MODIFIER	LOC119872437-LOC111096512	LOC119872437_3-LOC111096512_3	intergenic_region	LOC119872437_3-LOC111096512_3		-1	n.49198665G>A
chr6	49203454	C	T	PASS	T	intergenic_region	MODIFIER	LOC119872437-LOC111096512	LOC119872437_3-LOC111096512_3	intergenic_region	LOC119872437_3-LOC111096512_3		-1	n.49203454C>T
chr6	49312173	G	A	PASS	A	intergenic_region	MODIFIER	LOC119872352-S1PR1	LOC119872352_3-S1PR1_3	intergenic_region	LOC119872352_3-S1PR1_3		-1	n.49312173G>A
chr6	53690703	A	T	PASS	T	intergenic_region	MODIFIER	LOC111096516-LOC102156097	LOC111096516_3-LOC102156097_3	intergenic_region	LOC111096516_3-LOC102156097_3		-1	n.53690703A>T
chr6	53968816	C	T	PASS	T	intron_variant	MODIFIER	LOC111096377	LOC111096377_3	transcript	XR_005361180.1	pseudogene	6	n.845-12261C>T
chr6	54477351	C	G	PASS	G	intergenic_region	MODIFIER	LOC119876387-LOC119876402	LOC119876387_2-LOC119876402	intergenic_region	LOC119876387_2-LOC119876402		-1	n.54477351C>G
chr6	55520154	T	TAGGGG	PASS	TAGGGG	downstream_gene_variant	MODIFIER	ARHGAP29	ARHGAP29_3	transcript	XM_038541297.1	protein_coding	-1	c.*2609_*2610insAGGGG
chr6	55520154	T	TAGGGG	PASS	TAGGGG	downstream_gene_variant	MODIFIER	ARHGAP29	ARHGAP29_3	transcript	XM_038541298.1	protein_coding	-1	c.*2609_*2610insAGGGG
chr6	55520154	T	TAGGGG	PASS	TAGGGG	intergenic_region	MODIFIER	ARHGAP29-LOC100688708	ARHGAP29_3-LOC100688708_3	intergenic_region	ARHGAP29_3-LOC100688708_3		-1	n.55520154_55520155insAGGGG
chr6	55520156	T	TCCCTGGGTGGCGC	PASS	TCCCTGGGTGGCGC	downstream_gene_variant	MODIFIER	ARHGAP29	ARHGAP29_3	transcript	XM_038541297.1	protein_coding	-1	c.*2611_*2612insCCCTGGGTGGCGC
chr6	55520156	T	TCCCTGGGTGGCGC	PASS	TCCCTGGGTGGCGC	downstream_gene_variant	MODIFIER	ARHGAP29	ARHGAP29_3	transcript	XM_038541298.1	protein_coding	-1	c.*2611_*2612insCCCTGGGTGGCGC
chr6	55520156	T	TCCCTGGGTGGCGC	PASS	TCCCTGGGTGGCGC	intergenic_region	MODIFIER	ARHGAP29-LOC100688708	ARHGAP29_3-LOC100688708_3	intergenic_region	ARHGAP29_3-LOC100688708_3		-1	n.55520156_55520157insCCCTGGGTGGCGC
chr6	55520159	T	TTTGGCGCC	PASS	TTTGGCGCC	downstream_gene_variant	MODIFIER	ARHGAP29	ARHGAP29_3	transcript	XM_038541297.1	protein_coding	-1	c.*2614_*2615insTTGGCGCC
chr6	55520159	T	TTTGGCGCC	PASS	TTTGGCGCC	downstream_gene_variant	MODIFIER	ARHGAP29	ARHGAP29_3	transcript	XM_038541298.1	protein_coding	-1	c.*2614_*2615insTTGGCGCC
chr6	55520159	T	TTTGGCGCC	PASS	TTTGGCGCC	intergenic_region	MODIFIER	ARHGAP29-LOC100688708	ARHGAP29_3-LOC100688708_3	intergenic_region	ARHGAP29_3-LOC100688708_3		-1	n.55520159_55520160insTTGGCGCC
chr6	55520161	A	G	PASS	G	downstream_gene_variant	MODIFIER	ARHGAP29	ARHGAP29_3	transcript	XM_038541297.1	protein_coding	-1	c.*2616A>G
chr6	55520161	A	G	PASS	G	downstream_gene_variant	MODIFIER	ARHGAP29	ARHGAP29_3	transcript	XM_038541298.1	protein_coding	-1	c.*2616A>G
chr6	55520161	A	G	PASS	G	intergenic_region	MODIFIER	ARHGAP29-LOC100688708	ARHGAP29_3-LOC100688708_3	intergenic_region	ARHGAP29_3-LOC100688708_3		-1	n.55520161A>G
chr6	56382054	A	G	PASS	G	intron_variant	MODIFIER	CCDC18	CCDC18_3	transcript	XM_038541318.1	protein_coding	9	c.1299+1274T>C
chr6	56382054	A	G	PASS	G	intron_variant	MODIFIER	CCDC18	CCDC18_3	transcript	XM_038541330.1	protein_coding	7	c.942+1274T>C
chr6	56382054	A	G	PASS	G	intron_variant	MODIFIER	CCDC18	CCDC18_3	transcript	XM_038541332.1	protein_coding	8	c.942+1274T>C
chr6	56382054	A	G	PASS	G	intron_variant	MODIFIER	CCDC18	CCDC18_3	transcript	XM_038541322.1	protein_coding	9	c.1254+1274T>C
chr6	56382054	A	G	PASS	G	intron_variant	MODIFIER	CCDC18	CCDC18_3	transcript	XM_038541323.1	protein_coding	9	c.1245+1274T>C
chr6	56382054	A	G	PASS	G	intron_variant	MODIFIER	CCDC18	CCDC18_3	transcript	XM_038541325.1	protein_coding	9	c.1215+1274T>C
chr6	56382054	A	G	PASS	G	intron_variant	MODIFIER	CCDC18	CCDC18_3	transcript	XM_038541329.1	protein_coding	8	c.1170+1274T>C
chr6	56382054	A	G	PASS	G	intron_variant	MODIFIER	CCDC18	CCDC18_3	transcript	XM_038541319.1	protein_coding	9	c.1299+1274T>C
chr6	56382054	A	G	PASS	G	intron_variant	MODIFIER	CCDC18	CCDC18_3	transcript	XM_038541321.1	protein_coding	9	c.1299+1274T>C
chr6	56382054	A	G	PASS	G	intron_variant	MODIFIER	CCDC18	CCDC18_3	transcript	XM_038541328.1	protein_coding	9	c.1299+1274T>C
chr6	56382054	A	G	PASS	G	intron_variant	MODIFIER	CCDC18	CCDC18_3	transcript	XM_038541334.1	protein_coding	9	c.942+1274T>C
chr6	56382054	A	G	PASS	G	intron_variant	MODIFIER	CCDC18	CCDC18_3	transcript	XM_038541324.1	protein_coding	10	c.1245+1274T>C
chr6	56382054	A	G	PASS	G	intron_variant	MODIFIER	CCDC18	CCDC18_3	transcript	XM_038541327.1	protein_coding	10	c.1215+1274T>C
chr6	56382054	A	G	PASS	G	intron_variant	MODIFIER	CCDC18	CCDC18_3	transcript	XM_038541326.1	protein_coding	9	c.1215+1274T>C
chr6	56382054	A	G	PASS	G	intron_variant	MODIFIER	CCDC18	CCDC18_3	transcript	XM_038541333.1	protein_coding	8	c.942+1274T>C
chr6	56573760	C	T	PASS	T	downstream_gene_variant	MODIFIER	LOC119872405	LOC119872405_3	transcript	XR_005361497.1	snoRNA	-1	n.*1931G>A
chr6	56573760	C	T	PASS	T	intergenic_region	MODIFIER	LOC111096520-LOC119872405	LOC111096520_3-LOC119872405_3	intergenic_region	LOC111096520_3-LOC119872405_3		-1	n.56573760C>T
chr6	56747248	G	A	PASS	A	upstream_gene_variant	MODIFIER	EVI5	EVI5_3	transcript	XM_038541348.1	protein_coding	-1	c.-4548G>A
chr6	56747248	G	A	PASS	A	upstream_gene_variant	MODIFIER	EVI5	EVI5_3	transcript	XM_038541355.1	protein_coding	-1	c.-4548G>A
chr6	56747248	G	A	PASS	A	upstream_gene_variant	MODIFIER	EVI5	EVI5_3	transcript	XM_038541354.1	protein_coding	-1	c.-4548G>A
chr6	56747248	G	A	PASS	A	upstream_gene_variant	MODIFIER	EVI5	EVI5_3	transcript	XM_038541350.1	protein_coding	-1	c.-4622G>A
chr6	56747248	G	A	PASS	A	intergenic_region	MODIFIER	RPL5-EVI5	RPL5_3-EVI5_3	intergenic_region	RPL5_3-EVI5_3		-1	n.56747248G>A
chr6	56812482	A	AATTATTTTTTTTTTTTTTTTTTTTTTTTTTTTTTTTTT	PASS	AATTATTTTTTTTTTTTTTTTTTTTTTTTTTTTTTTTTT	intron_variant	MODIFIER	EVI5	EVI5_3	transcript	XM_038541348.1	protein_coding	2	c.150-2232_150-2231insATTATTTTTTTTTTTTTTTTTTTTTTTTTTTTTTTTTT
chr6	56812482	A	AATTATTTTTTTTTTTTTTTTTTTTTTTTTTTTTTTTTT	PASS	AATTATTTTTTTTTTTTTTTTTTTTTTTTTTTTTTTTTT	intron_variant	MODIFIER	EVI5	EVI5_3	transcript	XM_038541355.1	protein_coding	2	c.150-2232_150-2231insATTATTTTTTTTTTTTTTTTTTTTTTTTTTTTTTTTTT
chr6	56812482	A	AATTATTTTTTTTTTTTTTTTTTTTTTTTTTTTTTTTTT	PASS	AATTATTTTTTTTTTTTTTTTTTTTTTTTTTTTTTTTTT	intron_variant	MODIFIER	EVI5	EVI5_3	transcript	XM_038541354.1	protein_coding	2	c.150-2232_150-2231insATTATTTTTTTTTTTTTTTTTTTTTTTTTTTTTTTTTT
chr6	56812482	A	AATTATTTTTTTTTTTTTTTTTTTTTTTTTTTTTTTTTT	PASS	AATTATTTTTTTTTTTTTTTTTTTTTTTTTTTTTTTTTT	intron_variant	MODIFIER	EVI5	EVI5_3	transcript	XM_038541350.1	protein_coding	3	c.150-2232_150-2231insATTATTTTTTTTTTTTTTTTTTTTTTTTTTTTTTTTTT
chr6	56812482	A	AATTATTTTTTTTTTTTTTTTTTTTTTTTTTTTTTTTTT	PASS	AATTATTTTTTTTTTTTTTTTTTTTTTTTTTTTTTTTTT	intron_variant	MODIFIER	EVI5	EVI5_3	transcript	XM_038541351.1	protein_coding	3	c.150-2232_150-2231insATTATTTTTTTTTTTTTTTTTTTTTTTTTTTTTTTTTT
chr6	56812482	A	AATTATTTTTTTTTTTTTTTTTTTTTTTTTTTTTTTTTT	PASS	AATTATTTTTTTTTTTTTTTTTTTTTTTTTTTTTTTTTT	intron_variant	MODIFIER	EVI5	EVI5_3	transcript	XM_038541349.1	protein_coding	2	c.150-2232_150-2231insATTATTTTTTTTTTTTTTTTTTTTTTTTTTTTTTTTTT
chr6	56812482	A	AATTATTTTTTTTTTTTTTTTTTTTTTTTTTTTTTTTTT	PASS	AATTATTTTTTTTTTTTTTTTTTTTTTTTTTTTTTTTTT	intron_variant	MODIFIER	EVI5	EVI5_3	transcript	XM_038541352.1	protein_coding	2	c.150-2232_150-2231insATTATTTTTTTTTTTTTTTTTTTTTTTTTTTTTTTTTT
chr6	56812482	A	AATTATTTTTTTTTTTTTTTTTTTTTTTTTTTTTTTTTT	PASS	AATTATTTTTTTTTTTTTTTTTTTTTTTTTTTTTTTTTT	intron_variant	MODIFIER	EVI5	EVI5_3	transcript	XM_038541361.1	protein_coding	1	c.150-2232_150-2231insATTATTTTTTTTTTTTTTTTTTTTTTTTTTTTTTTTTT
chr6	56812482	A	AATTATTTTTTTTTTTTTTTTTTTTTTTTTTTTTTTTTT	PASS	AATTATTTTTTTTTTTTTTTTTTTTTTTTTTTTTTTTTT	intron_variant	MODIFIER	EVI5	EVI5_3	transcript	XM_038541359.1	protein_coding	1	c.150-2232_150-2231insATTATTTTTTTTTTTTTTTTTTTTTTTTTTTTTTTTTT
chr6	56812482	A	AATTATTTTTTTTTTTTTTTTTTTTTTTTTTTTTTTTTT	PASS	AATTATTTTTTTTTTTTTTTTTTTTTTTTTTTTTTTTTT	intron_variant	MODIFIER	EVI5	EVI5_3	transcript	XM_038541360.1	protein_coding	1	c.150-2232_150-2231insATTATTTTTTTTTTTTTTTTTTTTTTTTTTTTTTTTTT
chr6	56812482	A	AATTATTTTTTTTTTTTTTTTTTTTTTTTTTTTTTTTTT	PASS	AATTATTTTTTTTTTTTTTTTTTTTTTTTTTTTTTTTTT	intron_variant	MODIFIER	EVI5	EVI5_3	transcript	XM_038541356.1	protein_coding	1	c.150-2232_150-2231insATTATTTTTTTTTTTTTTTTTTTTTTTTTTTTTTTTTT
chr6	56812482	A	AATTATTTTTTTTTTTTTTTTTTTTTTTTTTTTTTTTTT	PASS	AATTATTTTTTTTTTTTTTTTTTTTTTTTTTTTTTTTTT	intron_variant	MODIFIER	EVI5	EVI5_3	transcript	XM_038541357.1	protein_coding	1	c.150-2232_150-2231insATTATTTTTTTTTTTTTTTTTTTTTTTTTTTTTTTTTT
chr6	56812482	A	AATTATTTTTTTTTTTTTTTTTTTTTTTTTTTTTTTTTT	PASS	AATTATTTTTTTTTTTTTTTTTTTTTTTTTTTTTTTTTT	intron_variant	MODIFIER	EVI5	EVI5_3	transcript	XM_038541358.1	protein_coding	1	c.150-2232_150-2231insATTATTTTTTTTTTTTTTTTTTTTTTTTTTTTTTTTTT
chr6	56812482	A	AATTATTTTTTTTTTTTTTTTTTTTTTTTTTTTTTTTTT	PASS	AATTATTTTTTTTTTTTTTTTTTTTTTTTTTTTTTTTTT	intron_variant	MODIFIER	EVI5	EVI5_3	transcript	XM_038541353.1	protein_coding	1	c.150-2232_150-2231insATTATTTTTTTTTTTTTTTTTTTTTTTTTTTTTTTTTT
chr6	56828130	GTCCCTGCCTCTCACTCTTTCTCTC	G	PASS	G	intron_variant	MODIFIER	EVI5	EVI5_3	transcript	XM_038541348.1	protein_coding	9	c.1097+2114_1097+2137delTCCCTGCCTCTCACTCTTTCTCTC
chr6	56828130	GTCCCTGCCTCTCACTCTTTCTCTC	G	PASS	G	intron_variant	MODIFIER	EVI5	EVI5_3	transcript	XM_038541355.1	protein_coding	9	c.1097+2114_1097+2137delTCCCTGCCTCTCACTCTTTCTCTC
chr6	56828130	GTCCCTGCCTCTCACTCTTTCTCTC	G	PASS	G	intron_variant	MODIFIER	EVI5	EVI5_3	transcript	XM_038541354.1	protein_coding	8	c.1007+2114_1007+2137delTCCCTGCCTCTCACTCTTTCTCTC
chr6	56828130	GTCCCTGCCTCTCACTCTTTCTCTC	G	PASS	G	intron_variant	MODIFIER	EVI5	EVI5_3	transcript	XM_038541350.1	protein_coding	10	c.1097+2114_1097+2137delTCCCTGCCTCTCACTCTTTCTCTC
chr6	56828130	GTCCCTGCCTCTCACTCTTTCTCTC	G	PASS	G	intron_variant	MODIFIER	EVI5	EVI5_3	transcript	XM_038541351.1	protein_coding	10	c.1097+2114_1097+2137delTCCCTGCCTCTCACTCTTTCTCTC
chr6	56828130	GTCCCTGCCTCTCACTCTTTCTCTC	G	PASS	G	intron_variant	MODIFIER	EVI5	EVI5_3	transcript	XM_038541349.1	protein_coding	9	c.1097+2114_1097+2137delTCCCTGCCTCTCACTCTTTCTCTC
chr6	56828130	GTCCCTGCCTCTCACTCTTTCTCTC	G	PASS	G	intron_variant	MODIFIER	EVI5	EVI5_3	transcript	XM_038541352.1	protein_coding	9	c.1097+2114_1097+2137delTCCCTGCCTCTCACTCTTTCTCTC
chr6	56828130	GTCCCTGCCTCTCACTCTTTCTCTC	G	PASS	G	intron_variant	MODIFIER	EVI5	EVI5_3	transcript	XM_038541361.1	protein_coding	8	c.1097+2114_1097+2137delTCCCTGCCTCTCACTCTTTCTCTC
chr6	56828130	GTCCCTGCCTCTCACTCTTTCTCTC	G	PASS	G	intron_variant	MODIFIER	EVI5	EVI5_3	transcript	XM_038541359.1	protein_coding	8	c.1097+2114_1097+2137delTCCCTGCCTCTCACTCTTTCTCTC
chr6	56828130	GTCCCTGCCTCTCACTCTTTCTCTC	G	PASS	G	intron_variant	MODIFIER	EVI5	EVI5_3	transcript	XM_038541360.1	protein_coding	8	c.1097+2114_1097+2137delTCCCTGCCTCTCACTCTTTCTCTC
chr6	56828130	GTCCCTGCCTCTCACTCTTTCTCTC	G	PASS	G	intron_variant	MODIFIER	EVI5	EVI5_3	transcript	XM_038541356.1	protein_coding	8	c.1097+2114_1097+2137delTCCCTGCCTCTCACTCTTTCTCTC
chr6	56828130	GTCCCTGCCTCTCACTCTTTCTCTC	G	PASS	G	intron_variant	MODIFIER	EVI5	EVI5_3	transcript	XM_038541357.1	protein_coding	8	c.1097+2114_1097+2137delTCCCTGCCTCTCACTCTTTCTCTC
chr6	56828130	GTCCCTGCCTCTCACTCTTTCTCTC	G	PASS	G	intron_variant	MODIFIER	EVI5	EVI5_3	transcript	XM_038541358.1	protein_coding	8	c.1097+2114_1097+2137delTCCCTGCCTCTCACTCTTTCTCTC
chr6	56828130	GTCCCTGCCTCTCACTCTTTCTCTC	G	PASS	G	intron_variant	MODIFIER	EVI5	EVI5_3	transcript	XM_038541353.1	protein_coding	8	c.1097+2114_1097+2137delTCCCTGCCTCTCACTCTTTCTCTC
chr6	56914168	T	G	PASS	G	intron_variant	MODIFIER	EVI5	EVI5_3	transcript	XM_038541348.1	protein_coding	18	c.2071-2843T>G
chr6	56914168	T	G	PASS	G	intron_variant	MODIFIER	EVI5	EVI5_3	transcript	XM_038541355.1	protein_coding	16	c.1891-2843T>G
chr6	56914168	T	G	PASS	G	intron_variant	MODIFIER	EVI5	EVI5_3	transcript	XM_038541354.1	protein_coding	17	c.1981-2843T>G
chr6	56914168	T	G	PASS	G	intron_variant	MODIFIER	EVI5	EVI5_3	transcript	XM_038541350.1	protein_coding	19	c.2071-2843T>G
chr6	56914168	T	G	PASS	G	intron_variant	MODIFIER	EVI5	EVI5_3	transcript	XM_038541351.1	protein_coding	19	c.2071-2843T>G
chr6	56914168	T	G	PASS	G	intron_variant	MODIFIER	EVI5	EVI5_3	transcript	XM_038541349.1	protein_coding	18	c.2071-2843T>G
chr6	56914168	T	G	PASS	G	intron_variant	MODIFIER	EVI5	EVI5_3	transcript	XM_038541352.1	protein_coding	18	c.2071-2843T>G
chr6	56914168	T	G	PASS	G	intron_variant	MODIFIER	EVI5	EVI5_3	transcript	XM_038541361.1	protein_coding	16	c.1924-2843T>G
chr6	56914168	T	G	PASS	G	intron_variant	MODIFIER	EVI5	EVI5_3	transcript	XM_038541359.1	protein_coding	17	c.2071-2843T>G
chr6	56914168	T	G	PASS	G	intron_variant	MODIFIER	EVI5	EVI5_3	transcript	XM_038541360.1	protein_coding	17	c.2071-2843T>G
chr6	56914168	T	G	PASS	G	intron_variant	MODIFIER	EVI5	EVI5_3	transcript	XM_038541356.1	protein_coding	17	c.2071-2843T>G
chr6	56914168	T	G	PASS	G	intron_variant	MODIFIER	EVI5	EVI5_3	transcript	XM_038541357.1	protein_coding	17	c.2071-2843T>G
chr6	56914168	T	G	PASS	G	intron_variant	MODIFIER	EVI5	EVI5_3	transcript	XM_038541358.1	protein_coding	17	c.2071-2843T>G
chr6	56914168	T	G	PASS	G	intron_variant	MODIFIER	EVI5	EVI5_3	transcript	XM_038541353.1	protein_coding	17	c.2071-2843T>G
chr6	57133130	A	T	PASS	T	intron_variant	MODIFIER	RPAP2	RPAP2_3	transcript	XM_038541362.1	protein_coding	3	c.235-135T>A
chr6	57133130	A	T	PASS	T	intron_variant	MODIFIER	RPAP2	RPAP2_3	transcript	XM_038541367.1	protein_coding	3	c.-145-135T>A
chr6	57133130	A	T	PASS	T	intron_variant	MODIFIER	RPAP2	RPAP2_3	transcript	XM_038541368.1	protein_coding	2	c.-145-135T>A
chr6	57133130	A	T	PASS	T	intron_variant	MODIFIER	RPAP2	RPAP2_3	transcript	XM_038541365.1	protein_coding	3	c.235-135T>A
chr6	57133130	A	T	PASS	T	intron_variant	MODIFIER	RPAP2	RPAP2_3	transcript	XM_038541363.1	protein_coding	3	c.235-135T>A
chr6	57133130	A	T	PASS	T	intron_variant	MODIFIER	RPAP2	RPAP2_3	transcript	XM_038541366.1	protein_coding	3	c.235-135T>A
chr6	57133130	A	T	PASS	T	intron_variant	MODIFIER	GLMN	GLMN_3	transcript	XM_038541371.1	protein_coding	1	c.-28+5785A>T
chr6	57220756	C	A	PASS	A	upstream_gene_variant	MODIFIER	C6H1orf146	C6H1orf146_3	transcript	XM_038541372.1	protein_coding	-1	c.-823G>T
chr6	57220756	C	A	PASS	A	upstream_gene_variant	MODIFIER	C6H1orf146	C6H1orf146_3	transcript	XR_005361243.1	pseudogene	-1	n.-640G>T
chr6	57220756	C	A	PASS	A	upstream_gene_variant	MODIFIER	C6H1orf146	C6H1orf146_3	transcript	XM_038541376.1	protein_coding	-1	c.-980G>T
chr6	57220756	C	A	PASS	A	upstream_gene_variant	MODIFIER	C6H1orf146	C6H1orf146_3	transcript	XM_038541379.1	protein_coding	-1	c.-970G>T
chr6	57220756	C	A	PASS	A	upstream_gene_variant	MODIFIER	C6H1orf146	C6H1orf146_3	transcript	XM_038541373.1	protein_coding	-1	c.-851G>T
chr6	57220756	C	A	PASS	A	upstream_gene_variant	MODIFIER	C6H1orf146	C6H1orf146_3	transcript	XM_038541377.1	protein_coding	-1	c.-952G>T
chr6	57220756	C	A	PASS	A	upstream_gene_variant	MODIFIER	C6H1orf146	C6H1orf146_3	transcript	XM_038541378.1	protein_coding	-1	c.-917G>T
chr6	57220756	C	A	PASS	A	upstream_gene_variant	MODIFIER	C6H1orf146	C6H1orf146_3	transcript	XM_038541375.1	protein_coding	-1	c.-788G>T
chr6	57220756	C	A	PASS	A	intergenic_region	MODIFIER	C6H1orf146-BTBD8	C6H1orf146_3-BTBD8_3	intergenic_region	C6H1orf146_3-BTBD8_3		-1	n.57220756C>A
chr6	57428896	C	A	PASS	A	intron_variant	MODIFIER	BRDT	BRDT_3	transcript	XM_038541388.1	protein_coding	15	c.2234-1282G>T
chr6	57681418	A	G	PASS	G	intron_variant	MODIFIER	TGFBR3	TGFBR3_3	transcript	XM_038541389.1	protein_coding	10	c.1591-899A>G
chr6	57681418	A	G	PASS	G	intron_variant	MODIFIER	TGFBR3	TGFBR3_3	transcript	XM_038541392.1	protein_coding	10	c.1591-899A>G
chr6	57681418	A	G	PASS	G	intron_variant	MODIFIER	TGFBR3	TGFBR3_3	transcript	XM_038541391.1	protein_coding	10	c.1591-899A>G
chr6	57681418	A	G	PASS	G	intron_variant	MODIFIER	TGFBR3	TGFBR3_3	transcript	XM_038541393.1	protein_coding	10	c.1591-899A>G
chr6	57681418	A	G	PASS	G	intron_variant	MODIFIER	TGFBR3	TGFBR3_3	transcript	XM_038541390.1	protein_coding	10	c.1591-899A>G
chr6	57793320	A	G	PASS	G	intergenic_region	MODIFIER	LOC111096400-LOC106558963	LOC111096400_3-LOC106558963_3	intergenic_region	LOC111096400_3-LOC106558963_3		-1	n.57793320A>G
chr6	62058784	C	A	PASS	A	downstream_gene_variant	MODIFIER	LOC119872280	LOC119872280_3	transcript	XR_005361312.1	pseudogene	-1	n.*1045C>A
chr6	62058784	C	A	PASS	A	downstream_gene_variant	MODIFIER	LOC119872280	LOC119872280_3	transcript	XR_005361311.1	pseudogene	-1	n.*3184C>A
chr6	62058784	C	A	PASS	A	intergenic_region	MODIFIER	LOC119872280-CLCA4	LOC119872280_3-CLCA4_3	intergenic_region	LOC119872280_3-CLCA4_3		-1	n.62058784C>A
chr7	43345	G	T	PASS	T	intergenic_region	MODIFIER	CHR_START-LOC119876403	CHR_START-LOC119876403_2	intergenic_region	CHR_START-LOC119876403_2		-1	n.43345G>T
chr7	52399	T	C	PASS	C	intergenic_region	MODIFIER	CHR_START-LOC119876403	CHR_START-LOC119876403_2	intergenic_region	CHR_START-LOC119876403_2		-1	n.52399T>C
chr7	59901	G	A	PASS	A	intergenic_region	MODIFIER	CHR_START-LOC119876403	CHR_START-LOC119876403_2	intergenic_region	CHR_START-LOC119876403_2		-1	n.59901G>A
chr7	61681	T	TTAAATAAAAAATAATTGAAAAAAAAAAAAGAAAAAAAAAAAATAAAAAAAAAAAAAA	PASS	TTAAATAAAAAATAATTGAAAAAAAAAAAAGAAAAAAAAAAAATAAAAAAAAAAAAAA	intergenic_region	MODIFIER	CHR_START-LOC119876403	CHR_START-LOC119876403_2	intergenic_region	CHR_START-LOC119876403_2		-1	n.61681_61682insTAAATAAAAAATAATTGAAAAAAAAAAAAGAAAAAAAAAAAATAAAAAAAAAAAAAA
chr7	75208	G	T	PASS	T	intergenic_region	MODIFIER	CHR_START-LOC119876403	CHR_START-LOC119876403_2	intergenic_region	CHR_START-LOC119876403_2		-1	n.75208G>T
chr7	88299	G	A	PASS	A	intergenic_region	MODIFIER	CHR_START-LOC119876403	CHR_START-LOC119876403_2	intergenic_region	CHR_START-LOC119876403_2		-1	n.88299G>A
chr7	102036	G	A	PASS	A	intergenic_region	MODIFIER	CHR_START-LOC119876403	CHR_START-LOC119876403_2	intergenic_region	CHR_START-LOC119876403_2		-1	n.102036G>A
chr7	116525	C	T	PASS	T	intergenic_region	MODIFIER	CHR_START-LOC119876403	CHR_START-LOC119876403_2	intergenic_region	CHR_START-LOC119876403_2		-1	n.116525C>T
chr7	128406	T	A	PASS	A	intragenic_variant	MODIFIER	LOC119876403	LOC119876403_2	gene_variant	LOC119876403_2		-1	n.128406T>A
chr7	131396	C	A	PASS	A	intergenic_region	MODIFIER	LOC119876403-CHI3L1	LOC119876403_2-CHI3L1_3	intergenic_region	LOC119876403_2-CHI3L1_3		-1	n.131396C>A
chr7	152880	G	A	PASS	A	upstream_gene_variant	MODIFIER	CHI3L1	CHI3L1_3	transcript	NM_001177807.1_3	protein_coding	-1	c.-4143G>A
chr7	152880	G	A	PASS	A	intergenic_region	MODIFIER	LOC119876403-CHI3L1	LOC119876403_2-CHI3L1_3	intergenic_region	LOC119876403_2-CHI3L1_3		-1	n.152880G>A
chr7	190446	A	G	PASS	G	intron_variant	MODIFIER	ADORA1	ADORA1_3	transcript	NM_001003279.1_3	protein_coding	1	c.341+12918T>C
chr7	202499	G	A	PASS	A	upstream_gene_variant	MODIFIER	LOC102152802	LOC102152802_3	transcript	XR_005361763.1	pseudogene	-1	n.-324G>A
chr7	202499	G	A	PASS	A	upstream_gene_variant	MODIFIER	LOC102152802	LOC102152802_3	transcript	XR_005361768.1	pseudogene	-1	n.-324G>A
chr7	202499	G	A	PASS	A	upstream_gene_variant	MODIFIER	LOC102152802	LOC102152802_3	transcript	XR_005361765.1	pseudogene	-1	n.-2530G>A
chr7	202499	G	A	PASS	A	upstream_gene_variant	MODIFIER	LOC102152802	LOC102152802_3	transcript	XR_005361762.1	pseudogene	-1	n.-2534G>A
chr7	202499	G	A	PASS	A	upstream_gene_variant	MODIFIER	LOC102152802	LOC102152802_3	transcript	XR_005361764.1	pseudogene	-1	n.-2748G>A
chr7	202499	G	A	PASS	A	upstream_gene_variant	MODIFIER	LOC102152802	LOC102152802_3	transcript	XR_005361766.1	pseudogene	-1	n.-2757G>A
chr7	202499	G	A	PASS	A	upstream_gene_variant	MODIFIER	LOC102152802	LOC102152802_3	transcript	XR_005361769.1	pseudogene	-1	n.-2757G>A
chr7	202499	G	A	PASS	A	intron_variant	MODIFIER	ADORA1	ADORA1_3	transcript	NM_001003279.1_3	protein_coding	1	c.341+865C>T
chr7	229059	C	T	PASS	T	intergenic_region	MODIFIER	LOC106558980-MYOG	LOC106558980_3-MYOG_3	intergenic_region	LOC106558980_3-MYOG_3		-1	n.229059C>T
chr7	250873	C	T	PASS	T	3_prime_UTR_variant	MODIFIER	PPFIA4	PPFIA4_3	transcript	XM_038541824.1	protein_coding	31	c.*964G>A
chr7	250873	C	T	PASS	T	3_prime_UTR_variant	MODIFIER	PPFIA4	PPFIA4_3	transcript	XM_038541826.1	protein_coding	31	c.*964G>A
chr7	250873	C	T	PASS	T	3_prime_UTR_variant	MODIFIER	PPFIA4	PPFIA4_3	transcript	XM_038541827.1	protein_coding	30	c.*867G>A
chr7	250873	C	T	PASS	T	3_prime_UTR_variant	MODIFIER	PPFIA4	PPFIA4_3	transcript	XM_038541828.1	protein_coding	31	c.*964G>A
chr7	250873	C	T	PASS	T	3_prime_UTR_variant	MODIFIER	PPFIA4	PPFIA4_3	transcript	XM_038541829.1	protein_coding	30	c.*964G>A
chr7	250873	C	T	PASS	T	3_prime_UTR_variant	MODIFIER	PPFIA4	PPFIA4_3	transcript	XM_038541830.1	protein_coding	29	c.*867G>A
chr7	250873	C	T	PASS	T	3_prime_UTR_variant	MODIFIER	PPFIA4	PPFIA4_3	transcript	XM_038541832.1	protein_coding	29	c.*964G>A
chr7	250873	C	T	PASS	T	3_prime_UTR_variant	MODIFIER	PPFIA4	PPFIA4_3	transcript	XM_038541825.1	protein_coding	32	c.*964G>A
chr7	250873	C	T	PASS	T	downstream_gene_variant	MODIFIER	PPFIA4	PPFIA4_3	transcript	XM_038541831.1	protein_coding	-1	c.*1762G>A
chr7	250873	C	T	PASS	T	downstream_gene_variant	MODIFIER	PPFIA4	PPFIA4_3	transcript	XR_005361771.1	pseudogene	-1	n.*1680G>A
chr7	250873	C	T	PASS	T	downstream_gene_variant	MODIFIER	PPFIA4	PPFIA4_3	transcript	XR_005361772.1	pseudogene	-1	n.*1680G>A
chr7	313374	C	G	PASS	G	upstream_gene_variant	MODIFIER	TMEM183A	TMEM183A_3	transcript	XM_038541835.1	protein_coding	-1	c.-2061G>C
chr7	313374	C	G	PASS	G	upstream_gene_variant	MODIFIER	TMEM183A	TMEM183A_3	transcript	XM_038541836.1	protein_coding	-1	c.-2061G>C
chr7	313374	C	G	PASS	G	upstream_gene_variant	MODIFIER	TMEM183A	TMEM183A_3	transcript	XM_038541837.1	protein_coding	-1	c.-2061G>C
chr7	313374	C	G	PASS	G	intron_variant	MODIFIER	LOC111096577	LOC111096577_3	transcript	XR_005361773.1	pseudogene	4	n.6239-1038G>C
chr7	409679	T	A	PASS	A	intron_variant	MODIFIER	KLHL12	KLHL12_3	transcript	XM_038541842.1	protein_coding	7	c.939+366T>A
chr7	409679	T	A	PASS	A	intron_variant	MODIFIER	KLHL12	KLHL12_3	transcript	XM_038541843.1	protein_coding	7	c.939+366T>A
chr7	576909	C	A	PASS	A	intron_variant	MODIFIER	SYT2	SYT2_3	transcript	XM_038541859.1	protein_coding	1	c.-18+22356C>A
chr7	691969	TC	T	PASS	T	intron_variant	MODIFIER	PPP1R12B	PPP1R12B_3	transcript	XM_038541860.1	protein_coding	19	c.2673+28310delG
chr7	691969	TC	T	PASS	T	intron_variant	MODIFIER	PPP1R12B	PPP1R12B_3	transcript	XM_038541872.1	protein_coding	6	c.168+28310delG
chr7	691969	TC	T	PASS	T	intron_variant	MODIFIER	PPP1R12B	PPP1R12B_3	transcript	XM_038541871.1	protein_coding	8	c.168+28310delG
chr7	691969	TC	T	PASS	T	intron_variant	MODIFIER	PPP1R12B	PPP1R12B_3	transcript	XM_038541865.1	protein_coding	18	c.2493+28310delG
chr7	691969	TC	T	PASS	T	intron_variant	MODIFIER	PPP1R12B	PPP1R12B_3	transcript	XM_038541862.1	protein_coding	19	c.2673+28310delG
chr7	691969	TC	T	PASS	T	intron_variant	MODIFIER	PPP1R12B	PPP1R12B_3	transcript	XM_038541864.1	protein_coding	18	c.2493+28310delG
chr7	691969	TC	T	PASS	T	intron_variant	MODIFIER	PPP1R12B	PPP1R12B_3	transcript	XM_038541863.1	protein_coding	19	c.2673+28310delG
chr7	691969	TC	T	PASS	T	intron_variant	MODIFIER	PPP1R12B	PPP1R12B_3	transcript	XM_038541861.1	protein_coding	19	c.2673+28310delG
chr7	691969	TC	T	PASS	T	intron_variant	MODIFIER	PPP1R12B	PPP1R12B_3	transcript	XM_038541868.1	protein_coding	19	c.2674-10943delG
chr7	840841	C	T	PASS	T	intron_variant	MODIFIER	PPP1R12B	PPP1R12B_3	transcript	XM_038541860.1	protein_coding	1	c.291+1857G>A
chr7	840841	C	T	PASS	T	intron_variant	MODIFIER	PPP1R12B	PPP1R12B_3	transcript	XM_038541865.1	protein_coding	1	c.291+1857G>A
chr7	840841	C	T	PASS	T	intron_variant	MODIFIER	PPP1R12B	PPP1R12B_3	transcript	XM_038541862.1	protein_coding	1	c.291+1857G>A
chr7	840841	C	T	PASS	T	intron_variant	MODIFIER	PPP1R12B	PPP1R12B_3	transcript	XM_038541864.1	protein_coding	1	c.291+1857G>A
chr7	840841	C	T	PASS	T	intron_variant	MODIFIER	PPP1R12B	PPP1R12B_3	transcript	XM_038541863.1	protein_coding	1	c.291+1857G>A
chr7	840841	C	T	PASS	T	intron_variant	MODIFIER	PPP1R12B	PPP1R12B_3	transcript	XM_038541861.1	protein_coding	1	c.291+1857G>A
chr7	840841	C	T	PASS	T	intron_variant	MODIFIER	PPP1R12B	PPP1R12B_3	transcript	XM_038541868.1	protein_coding	1	c.291+1857G>A
chr7	840841	C	T	PASS	T	intron_variant	MODIFIER	PPP1R12B	PPP1R12B_3	transcript	XM_038541866.1	protein_coding	1	c.291+1857G>A
chr7	840841	C	T	PASS	T	intron_variant	MODIFIER	PPP1R12B	PPP1R12B_3	transcript	XM_038541867.1	protein_coding	1	c.291+1857G>A
chr7	840841	C	T	PASS	T	intron_variant	MODIFIER	PPP1R12B	PPP1R12B_3	transcript	XR_005361781.1	pseudogene	1	n.414+1857G>A
chr7	840841	C	T	PASS	T	intron_variant	MODIFIER	PPP1R12B	PPP1R12B_3	transcript	XM_038541869.1	protein_coding	1	c.291+1857G>A
chr7	840841	C	T	PASS	T	intron_variant	MODIFIER	PPP1R12B	PPP1R12B_3	transcript	XM_038541870.1	protein_coding	1	c.291+1857G>A
chr7	867312	C	T	PASS	T	intron_variant	MODIFIER	LGR6	LGR6_3	transcript	XM_038541878.1	protein_coding	18	c.1885+352G>A
chr7	867312	C	T	PASS	T	intron_variant	MODIFIER	LGR6	LGR6_3	transcript	XM_038541880.1	protein_coding	16	c.1399+352G>A
chr7	867312	C	T	PASS	T	intron_variant	MODIFIER	LGR6	LGR6_3	transcript	XM_038541881.1	protein_coding	15	c.1327+352G>A
chr7	867312	C	T	PASS	T	intron_variant	MODIFIER	LGR6	LGR6_3	transcript	XM_038541879.1	protein_coding	17	c.1537+352G>A
chr7	908132	C	T	PASS	T	intron_variant	MODIFIER	LGR6	LGR6_3	transcript	XM_038541878.1	protein_coding	5	c.666-8677G>A
chr7	908132	C	T	PASS	T	intron_variant	MODIFIER	LGR6	LGR6_3	transcript	XM_038541880.1	protein_coding	3	c.180-8677G>A
chr7	908132	C	T	PASS	T	intron_variant	MODIFIER	LGR6	LGR6_3	transcript	XM_038541881.1	protein_coding	2	c.108-8677G>A
chr7	908132	C	T	PASS	T	intron_variant	MODIFIER	LGR6	LGR6_3	transcript	XM_038541879.1	protein_coding	4	c.318-8677G>A
chr7	1160422	C	CG	PASS	CG	intron_variant	MODIFIER	LMOD1	LMOD1_3	transcript	XM_038541898.1	protein_coding	1	c.261+7113_261+7114insG
chr7	1235413	G	A	PASS	A	intron_variant	MODIFIER	IPO9	IPO9_3	transcript	XM_038541896.1	protein_coding	4	c.514+300C>T
chr7	1235413	G	A	PASS	A	intron_variant	MODIFIER	IPO9	IPO9_3	transcript	XM_038541897.1	protein_coding	4	c.514+300C>T
chr7	1258922	C	A	PASS	A	upstream_gene_variant	MODIFIER	LOC102156100	LOC102156100_3	transcript	XR_005361793.1	pseudogene	-1	n.-978C>A
chr7	1258922	C	A	PASS	A	upstream_gene_variant	MODIFIER	LOC102156100	LOC102156100_3	transcript	XR_005361794.1	pseudogene	-1	n.-978C>A
chr7	1258922	C	A	PASS	A	downstream_gene_variant	MODIFIER	NAV1	NAV1_3	transcript	XM_038541901.1	protein_coding	-1	c.*9373G>T
chr7	1258922	C	A	PASS	A	downstream_gene_variant	MODIFIER	NAV1	NAV1_3	transcript	XM_038541902.1	protein_coding	-1	c.*9373G>T
chr7	1258922	C	A	PASS	A	downstream_gene_variant	MODIFIER	NAV1	NAV1_3	transcript	XM_038541903.1	protein_coding	-1	c.*9373G>T
chr7	1258922	C	A	PASS	A	downstream_gene_variant	MODIFIER	NAV1	NAV1_3	transcript	XM_038541904.1	protein_coding	-1	c.*9373G>T
chr7	1258922	C	A	PASS	A	downstream_gene_variant	MODIFIER	NAV1	NAV1_3	transcript	XM_038541905.1	protein_coding	-1	c.*9373G>T
chr7	1258922	C	A	PASS	A	intron_variant	MODIFIER	IPO9	IPO9_3	transcript	XM_038541896.1	protein_coding	1	c.163+711G>T
chr7	1258922	C	A	PASS	A	intron_variant	MODIFIER	IPO9	IPO9_3	transcript	XM_038541897.1	protein_coding	1	c.163+711G>T
chr7	1282705	CGA	C	PASS	C	intron_variant	MODIFIER	NAV1	NAV1_3	transcript	XM_038541901.1	protein_coding	18	c.4388-819_4388-818delTC
chr7	1282705	CGA	C	PASS	C	intron_variant	MODIFIER	NAV1	NAV1_3	transcript	XM_038541902.1	protein_coding	17	c.4388-819_4388-818delTC
chr7	1282705	CGA	C	PASS	C	intron_variant	MODIFIER	NAV1	NAV1_3	transcript	XM_038541903.1	protein_coding	16	c.4364-819_4364-818delTC
chr7	1282705	CGA	C	PASS	C	intron_variant	MODIFIER	NAV1	NAV1_3	transcript	XM_038541904.1	protein_coding	16	c.4217-819_4217-818delTC
chr7	1282705	CGA	C	PASS	C	intron_variant	MODIFIER	NAV1	NAV1_3	transcript	XM_038541905.1	protein_coding	15	c.4193-819_4193-818delTC
chr7	1282713	G	A	PASS	A	intron_variant	MODIFIER	NAV1	NAV1_3	transcript	XM_038541901.1	protein_coding	18	c.4388-825C>T
chr7	1282713	G	A	PASS	A	intron_variant	MODIFIER	NAV1	NAV1_3	transcript	XM_038541902.1	protein_coding	17	c.4388-825C>T
chr7	1282713	G	A	PASS	A	intron_variant	MODIFIER	NAV1	NAV1_3	transcript	XM_038541903.1	protein_coding	16	c.4364-825C>T
chr7	1282713	G	A	PASS	A	intron_variant	MODIFIER	NAV1	NAV1_3	transcript	XM_038541904.1	protein_coding	16	c.4217-825C>T
chr7	1282713	G	A	PASS	A	intron_variant	MODIFIER	NAV1	NAV1_3	transcript	XM_038541905.1	protein_coding	15	c.4193-825C>T
chr7	1326081	C	G	PASS	G	intron_variant	MODIFIER	NAV1	NAV1_3	transcript	XM_038541901.1	protein_coding	6	c.2100-23793G>C
chr7	1326081	C	G	PASS	G	intron_variant	MODIFIER	NAV1	NAV1_3	transcript	XM_038541902.1	protein_coding	5	c.2100-23793G>C
chr7	1326081	C	G	PASS	G	intron_variant	MODIFIER	NAV1	NAV1_3	transcript	XM_038541903.1	protein_coding	5	c.2100-23793G>C
chr7	1326081	C	G	PASS	G	intron_variant	MODIFIER	NAV1	NAV1_3	transcript	XM_038541904.1	protein_coding	5	c.2100-23793G>C
chr7	1326081	C	G	PASS	G	intron_variant	MODIFIER	NAV1	NAV1_3	transcript	XM_038541905.1	protein_coding	5	c.2100-23793G>C
chr7	1355015	G	A	PASS	A	intron_variant	MODIFIER	NAV1	NAV1_3	transcript	XM_038541901.1	protein_coding	6	c.2099+2108C>T
chr7	1355015	G	A	PASS	A	intron_variant	MODIFIER	NAV1	NAV1_3	transcript	XM_038541902.1	protein_coding	5	c.2099+2108C>T
chr7	1355015	G	A	PASS	A	intron_variant	MODIFIER	NAV1	NAV1_3	transcript	XM_038541903.1	protein_coding	5	c.2099+2108C>T
chr7	1355015	G	A	PASS	A	intron_variant	MODIFIER	NAV1	NAV1_3	transcript	XM_038541904.1	protein_coding	5	c.2099+2108C>T
chr7	1355015	G	A	PASS	A	intron_variant	MODIFIER	NAV1	NAV1_3	transcript	XM_038541905.1	protein_coding	5	c.2099+2108C>T
chr7	1389369	C	A	PASS	A	intron_variant	MODIFIER	NAV1	NAV1_3	transcript	XM_038541901.1	protein_coding	4	c.1630+20398G>T
chr7	1389369	C	A	PASS	A	intron_variant	MODIFIER	NAV1	NAV1_3	transcript	XM_038541902.1	protein_coding	3	c.1630+20398G>T
chr7	1389369	C	A	PASS	A	intron_variant	MODIFIER	NAV1	NAV1_3	transcript	XM_038541903.1	protein_coding	3	c.1630+20398G>T
chr7	1389369	C	A	PASS	A	intron_variant	MODIFIER	NAV1	NAV1_3	transcript	XM_038541904.1	protein_coding	3	c.1630+20398G>T
chr7	1389369	C	A	PASS	A	intron_variant	MODIFIER	NAV1	NAV1_3	transcript	XM_038541905.1	protein_coding	3	c.1630+20398G>T
chr7	1406348	T	A	PASS	A	intron_variant	MODIFIER	NAV1	NAV1_3	transcript	XM_038541901.1	protein_coding	4	c.1630+3419A>T
chr7	1406348	T	A	PASS	A	intron_variant	MODIFIER	NAV1	NAV1_3	transcript	XM_038541902.1	protein_coding	3	c.1630+3419A>T
chr7	1406348	T	A	PASS	A	intron_variant	MODIFIER	NAV1	NAV1_3	transcript	XM_038541903.1	protein_coding	3	c.1630+3419A>T
chr7	1406348	T	A	PASS	A	intron_variant	MODIFIER	NAV1	NAV1_3	transcript	XM_038541904.1	protein_coding	3	c.1630+3419A>T
chr7	1406348	T	A	PASS	A	intron_variant	MODIFIER	NAV1	NAV1_3	transcript	XM_038541905.1	protein_coding	3	c.1630+3419A>T
chr7	1474905	A	T	PASS	T	intron_variant	MODIFIER	NAV1	NAV1_3	transcript	XM_038541901.1	protein_coding	1	c.-32+29457T>A
chr7	1562085	A	G	PASS	G	upstream_gene_variant	MODIFIER	PHLDA3	PHLDA3_3	transcript	XM_038541751.1	protein_coding	-1	c.-2771A>G
chr7	1562085	A	G	PASS	G	intergenic_region	MODIFIER	CSRP1-PHLDA3	CSRP1_3-PHLDA3_3	intergenic_region	CSRP1_3-PHLDA3_3		-1	n.1562085A>G
chr7	1570596	G	A	PASS	A	downstream_gene_variant	MODIFIER	PHLDA3	PHLDA3_3	transcript	XM_038541751.1	protein_coding	-1	c.*4025G>A
chr7	1570596	G	A	PASS	A	intergenic_region	MODIFIER	PHLDA3-LOC119872479	PHLDA3_3-LOC119872479_3	intergenic_region	PHLDA3_3-LOC119872479_3		-1	n.1570596G>A
chr7	1585600	G	C	PASS	C	intergenic_region	MODIFIER	PHLDA3-LOC119872479	PHLDA3_3-LOC119872479_3	intergenic_region	PHLDA3_3-LOC119872479_3		-1	n.1585600G>C
chr7	1691792	G	A	PASS	A	intron_variant	MODIFIER	PKP1	PKP1_3	transcript	NM_001287161.1_3	protein_coding	6	c.1236-541C>T
chr7	1741918	A	G	PASS	G	intergenic_region	MODIFIER	LOC119872651-IGFN1	LOC119872651_2-IGFN1_3	intergenic_region	LOC119872651_2-IGFN1_3		-1	n.1741918A>G
chr7	1746820	C	T	PASS	T	intergenic_region	MODIFIER	LOC119872651-IGFN1	LOC119872651_2-IGFN1_3	intergenic_region	LOC119872651_2-IGFN1_3		-1	n.1746820C>T
chr7	1762613	G	A	PASS	A	downstream_gene_variant	MODIFIER	IGFN1	IGFN1_3	transcript	XM_038541735.1	protein_coding	-1	c.*4181C>T
chr7	1762613	G	A	PASS	A	intergenic_region	MODIFIER	LOC119872651-IGFN1	LOC119872651_2-IGFN1_3	intergenic_region	LOC119872651_2-IGFN1_3		-1	n.1762613G>A
chr7	1767048	C	T	PASS	T	missense_variant	MODERATE	IGFN1	IGFN1_3	transcript	XM_038541735.1	protein_coding	27	c.10348G>A	p.Val3450Met
chr7	1778161	C	T	PASS	T	synonymous_variant	LOW	IGFN1	IGFN1_3	transcript	XM_038541735.1	protein_coding	16	c.7584G>A	p.Arg2528Arg
chr7	1804225	C	T	PASS	T	upstream_gene_variant	MODIFIER	IGFN1	IGFN1_3	transcript	XM_038541735.1	protein_coding	-1	c.-4228G>A
chr7	1804225	C	T	PASS	T	intergenic_region	MODIFIER	IGFN1-LOC102157043	IGFN1_3-LOC102157043_3	intergenic_region	IGFN1_3-LOC102157043_3		-1	n.1804225C>T
chr7	1809965	G	C	PASS	C	intergenic_region	MODIFIER	IGFN1-LOC102157043	IGFN1_3-LOC102157043_3	intergenic_region	IGFN1_3-LOC102157043_3		-1	n.1809965G>C
chr7	1817019	G	A	PASS	A	intergenic_region	MODIFIER	IGFN1-LOC102157043	IGFN1_3-LOC102157043_3	intergenic_region	IGFN1_3-LOC102157043_3		-1	n.1817019G>A
chr7	1857081	C	T	PASS	T	intergenic_region	MODIFIER	TMEM9-ASCL5	TMEM9_3-ASCL5_3	intergenic_region	TMEM9_3-ASCL5_3		-1	n.1857081C>T
chr7	1859160	C	T	PASS	T	intergenic_region	MODIFIER	TMEM9-ASCL5	TMEM9_3-ASCL5_3	intergenic_region	TMEM9_3-ASCL5_3		-1	n.1859160C>T
chr7	1904909	G	A	PASS	A	intron_variant	MODIFIER	CACNA1S	CACNA1S_3	transcript	XM_038541920.1	protein_coding	15	c.2158-49G>A
chr7	1904909	G	A	PASS	A	intron_variant	MODIFIER	CACNA1S	CACNA1S_3	transcript	XM_038541921.1	protein_coding	15	c.2158-49G>A
chr7	1915858	C	T	PASS	T	intron_variant	MODIFIER	CACNA1S	CACNA1S_3	transcript	XM_038541920.1	protein_coding	26	c.3415-192C>T
chr7	1915858	C	T	PASS	T	intron_variant	MODIFIER	CACNA1S	CACNA1S_3	transcript	XM_038541921.1	protein_coding	26	c.3415-192C>T
chr7	1944878	C	T	PASS	T	upstream_gene_variant	MODIFIER	KIF21B	KIF21B_3	transcript	XM_038541922.1	protein_coding	-1	c.-2709C>T
chr7	1944878	C	T	PASS	T	upstream_gene_variant	MODIFIER	KIF21B	KIF21B_3	transcript	XM_038541923.1	protein_coding	-1	c.-2709C>T
chr7	1944878	C	T	PASS	T	upstream_gene_variant	MODIFIER	KIF21B	KIF21B_3	transcript	XM_038541924.1	protein_coding	-1	c.-2709C>T
chr7	1944878	C	T	PASS	T	upstream_gene_variant	MODIFIER	KIF21B	KIF21B_3	transcript	XR_005361799.1	pseudogene	-1	n.-2614C>T
chr7	1944878	C	T	PASS	T	upstream_gene_variant	MODIFIER	KIF21B	KIF21B_3	transcript	XR_005361800.1	pseudogene	-1	n.-2614C>T
chr7	1944878	C	T	PASS	T	upstream_gene_variant	MODIFIER	KIF21B	KIF21B_3	transcript	XR_005361801.1	pseudogene	-1	n.-2614C>T
chr7	1944878	C	T	PASS	T	intergenic_region	MODIFIER	CACNA1S-KIF21B	CACNA1S_3-KIF21B_3	intergenic_region	CACNA1S_3-KIF21B_3		-1	n.1944878C>T
chr7	1947824	G	A	PASS	A	intron_variant	MODIFIER	KIF21B	KIF21B_3	transcript	XM_038541922.1	protein_coding	1	c.41+197G>A
chr7	1947824	G	A	PASS	A	intron_variant	MODIFIER	KIF21B	KIF21B_3	transcript	XM_038541923.1	protein_coding	1	c.41+197G>A
chr7	1947824	G	A	PASS	A	intron_variant	MODIFIER	KIF21B	KIF21B_3	transcript	XM_038541924.1	protein_coding	1	c.41+197G>A
chr7	1947824	G	A	PASS	A	intron_variant	MODIFIER	KIF21B	KIF21B_3	transcript	XR_005361799.1	pseudogene	1	n.136+197G>A
chr7	1947824	G	A	PASS	A	intron_variant	MODIFIER	KIF21B	KIF21B_3	transcript	XR_005361800.1	pseudogene	1	n.136+197G>A
chr7	1947824	G	A	PASS	A	intron_variant	MODIFIER	KIF21B	KIF21B_3	transcript	XR_005361801.1	pseudogene	1	n.136+197G>A
chr7	1961806	C	T	PASS	T	intron_variant	MODIFIER	KIF21B	KIF21B_3	transcript	XM_038541922.1	protein_coding	3	c.447+466C>T
chr7	1961806	C	T	PASS	T	intron_variant	MODIFIER	KIF21B	KIF21B_3	transcript	XM_038541923.1	protein_coding	3	c.447+466C>T
chr7	1961806	C	T	PASS	T	intron_variant	MODIFIER	KIF21B	KIF21B_3	transcript	XM_038541924.1	protein_coding	3	c.447+466C>T
chr7	1961806	C	T	PASS	T	intron_variant	MODIFIER	KIF21B	KIF21B_3	transcript	XR_005361799.1	pseudogene	3	n.542+466C>T
chr7	1961806	C	T	PASS	T	intron_variant	MODIFIER	KIF21B	KIF21B_3	transcript	XR_005361800.1	pseudogene	3	n.542+466C>T
chr7	1961806	C	T	PASS	T	intron_variant	MODIFIER	KIF21B	KIF21B_3	transcript	XR_005361801.1	pseudogene	3	n.542+466C>T
chr7	1994385	G	A	PASS	A	downstream_gene_variant	MODIFIER	KIF21B	KIF21B_3	transcript	XM_038541922.1	protein_coding	-1	c.*4248G>A
chr7	1994385	G	A	PASS	A	downstream_gene_variant	MODIFIER	LOC102152171	LOC102152171_3	transcript	XM_038541925.1	protein_coding	-1	c.*2731C>T
chr7	1994385	G	A	PASS	A	downstream_gene_variant	MODIFIER	KIF21B	KIF21B_3	transcript	XM_038541923.1	protein_coding	-1	c.*4300G>A
chr7	1994385	G	A	PASS	A	downstream_gene_variant	MODIFIER	KIF21B	KIF21B_3	transcript	XM_038541924.1	protein_coding	-1	c.*4248G>A
chr7	1994385	G	A	PASS	A	downstream_gene_variant	MODIFIER	KIF21B	KIF21B_3	transcript	XR_005361799.1	pseudogene	-1	n.*856G>A
chr7	1994385	G	A	PASS	A	downstream_gene_variant	MODIFIER	KIF21B	KIF21B_3	transcript	XR_005361800.1	pseudogene	-1	n.*856G>A
chr7	1994385	G	A	PASS	A	downstream_gene_variant	MODIFIER	KIF21B	KIF21B_3	transcript	XR_005361801.1	pseudogene	-1	n.*856G>A
chr7	1994385	G	A	PASS	A	downstream_gene_variant	MODIFIER	LOC102152171	LOC102152171_3	transcript	XM_038541926.1	protein_coding	-1	c.*2731C>T
chr7	1994385	G	A	PASS	A	intergenic_region	MODIFIER	KIF21B-LOC102152171	KIF21B_3-LOC102152171_3	intergenic_region	KIF21B_3-LOC102152171_3		-1	n.1994385G>A
chr7	2007578	C	G	PASS	G	intron_variant	MODIFIER	LOC102152171	LOC102152171_3	transcript	XM_038541925.1	protein_coding	12	c.1363-87G>C
chr7	2007578	C	G	PASS	G	intron_variant	MODIFIER	LOC102152171	LOC102152171_3	transcript	XM_038541926.1	protein_coding	12	c.1363-87G>C
chr7	2026608	G	A	PASS	A	3_prime_UTR_variant	MODIFIER	INAVA	INAVA_3	transcript	XM_038541927.1	protein_coding	10	c.*1818C>T
chr7	2026608	G	A	PASS	A	3_prime_UTR_variant	MODIFIER	INAVA	INAVA_3	transcript	XM_038541928.1	protein_coding	10	c.*1818C>T
chr7	2026608	G	A	PASS	A	upstream_gene_variant	MODIFIER	LOC102152171	LOC102152171_3	transcript	XM_038541925.1	protein_coding	-1	c.-1518C>T
chr7	2026608	G	A	PASS	A	upstream_gene_variant	MODIFIER	LOC102152171	LOC102152171_3	transcript	XM_038541926.1	protein_coding	-1	c.-1518C>T
chr7	2038204	C	G	PASS	G	intron_variant	MODIFIER	INAVA	INAVA_3	transcript	XM_038541927.1	protein_coding	5	c.517+496G>C
chr7	2038204	C	G	PASS	G	intron_variant	MODIFIER	INAVA	INAVA_3	transcript	XM_038541928.1	protein_coding	5	c.517+496G>C
chr7	2096025	T	A	PASS	A	intron_variant	MODIFIER	CAMSAP2	CAMSAP2_3	transcript	XM_038541929.1	protein_coding	9	c.1149-1542A>T
chr7	2096025	T	A	PASS	A	intron_variant	MODIFIER	CAMSAP2	CAMSAP2_3	transcript	XM_038541933.1	protein_coding	9	c.1032-1542A>T
chr7	2096025	T	A	PASS	A	intron_variant	MODIFIER	CAMSAP2	CAMSAP2_3	transcript	XM_038541931.1	protein_coding	8	c.1116-1542A>T
chr7	2096025	T	A	PASS	A	intron_variant	MODIFIER	CAMSAP2	CAMSAP2_3	transcript	XM_038541930.1	protein_coding	9	c.1149-1542A>T
chr7	2096025	T	A	PASS	A	intron_variant	MODIFIER	CAMSAP2	CAMSAP2_3	transcript	XM_038541932.1	protein_coding	8	c.1116-1542A>T
chr7	2117866	C	T	PASS	T	intron_variant	MODIFIER	CAMSAP2	CAMSAP2_3	transcript	XM_038541929.1	protein_coding	4	c.645+2489G>A
chr7	2117866	C	T	PASS	T	intron_variant	MODIFIER	CAMSAP2	CAMSAP2_3	transcript	XM_038541933.1	protein_coding	4	c.528+2489G>A
chr7	2117866	C	T	PASS	T	intron_variant	MODIFIER	CAMSAP2	CAMSAP2_3	transcript	XM_038541931.1	protein_coding	4	c.645+2489G>A
chr7	2117866	C	T	PASS	T	intron_variant	MODIFIER	CAMSAP2	CAMSAP2_3	transcript	XM_038541930.1	protein_coding	4	c.645+2489G>A
chr7	2117866	C	T	PASS	T	intron_variant	MODIFIER	CAMSAP2	CAMSAP2_3	transcript	XM_038541932.1	protein_coding	4	c.645+2489G>A
chr7	2142002	A	G	PASS	G	intron_variant	MODIFIER	CAMSAP2	CAMSAP2_3	transcript	XM_038541929.1	protein_coding	2	c.400-11916T>C
chr7	2142002	A	G	PASS	G	intron_variant	MODIFIER	CAMSAP2	CAMSAP2_3	transcript	XM_038541933.1	protein_coding	2	c.283-11916T>C
chr7	2142002	A	G	PASS	G	intron_variant	MODIFIER	CAMSAP2	CAMSAP2_3	transcript	XM_038541931.1	protein_coding	2	c.400-11916T>C
chr7	2142002	A	G	PASS	G	intron_variant	MODIFIER	CAMSAP2	CAMSAP2_3	transcript	XM_038541930.1	protein_coding	2	c.400-11916T>C
chr7	2142002	A	G	PASS	G	intron_variant	MODIFIER	CAMSAP2	CAMSAP2_3	transcript	XM_038541932.1	protein_coding	2	c.400-11916T>C
chr7	2163669	C	T	PASS	T	intron_variant	MODIFIER	CAMSAP2	CAMSAP2_3	transcript	XM_038541929.1	protein_coding	2	c.399+10230G>A
chr7	2163669	C	T	PASS	T	intron_variant	MODIFIER	CAMSAP2	CAMSAP2_3	transcript	XM_038541933.1	protein_coding	2	c.282+10230G>A
chr7	2163669	C	T	PASS	T	intron_variant	MODIFIER	CAMSAP2	CAMSAP2_3	transcript	XM_038541931.1	protein_coding	2	c.399+10230G>A
chr7	2163669	C	T	PASS	T	intron_variant	MODIFIER	CAMSAP2	CAMSAP2_3	transcript	XM_038541930.1	protein_coding	2	c.399+10230G>A
chr7	2163669	C	T	PASS	T	intron_variant	MODIFIER	CAMSAP2	CAMSAP2_3	transcript	XM_038541932.1	protein_coding	2	c.399+10230G>A
chr7	2238942	A	ATTTCCATGGCAAATCTTTTTTTTTTTATTTTTTTATTTTTTTATTTATTTATTTATTTTTTTTTTTTTTTTTTT	PASS	ATTTCCATGGCAAATCTTTTTTTTTTTATTTTTTTATTTTTTTATTTATTTATTTATTTTTTTTTTTTTTTTTTT	intron_variant	MODIFIER	DDX59	DDX59_3	transcript	XM_038541936.1	protein_coding	2	c.-12+5319_-12+5320insTTTCCATGGCAAATCTTTTTTTTTTTATTTTTTTATTTTTTTATTTATTTATTTATTTTTTTTTTTTTTTTTTT
chr7	2238942	A	ATTTCCATGGCAAATCTTTTTTTTTTTATTTTTTTATTTTTTTATTTATTTATTTATTTTTTTTTTTTTTTTTTT	PASS	ATTTCCATGGCAAATCTTTTTTTTTTTATTTTTTTATTTTTTTATTTATTTATTTATTTTTTTTTTTTTTTTTTT	intron_variant	MODIFIER	DDX59	DDX59_3	transcript	XM_038541941.1	protein_coding	2	c.-12+5319_-12+5320insTTTCCATGGCAAATCTTTTTTTTTTTATTTTTTTATTTTTTTATTTATTTATTTATTTTTTTTTTTTTTTTTTT
chr7	2238942	A	ATTTCCATGGCAAATCTTTTTTTTTTTATTTTTTTATTTTTTTATTTATTTATTTATTTTTTTTTTTTTTTTTTT	PASS	ATTTCCATGGCAAATCTTTTTTTTTTTATTTTTTTATTTTTTTATTTATTTATTTATTTTTTTTTTTTTTTTTTT	intron_variant	MODIFIER	DDX59	DDX59_3	transcript	XM_038541937.1	protein_coding	3	c.-12+1605_-12+1606insTTTCCATGGCAAATCTTTTTTTTTTTATTTTTTTATTTTTTTATTTATTTATTTATTTTTTTTTTTTTTTTTTT
chr7	2238942	A	ATTTCCATGGCAAATCTTTTTTTTTTTATTTTTTTATTTTTTTATTTATTTATTTATTTTTTTTTTTTTTTTTTT	PASS	ATTTCCATGGCAAATCTTTTTTTTTTTATTTTTTTATTTTTTTATTTATTTATTTATTTTTTTTTTTTTTTTTTT	intron_variant	MODIFIER	DDX59	DDX59_3	transcript	XM_038541938.1	protein_coding	3	c.-12+1605_-12+1606insTTTCCATGGCAAATCTTTTTTTTTTTATTTTTTTATTTTTTTATTTATTTATTTATTTTTTTTTTTTTTTTTTT
chr7	2252126	A	C	PASS	C	intron_variant	MODIFIER	DDX59	DDX59_3	transcript	XM_038541936.1	protein_coding	2	c.-11-14072A>C
chr7	2252126	A	C	PASS	C	intron_variant	MODIFIER	DDX59	DDX59_3	transcript	XM_038541941.1	protein_coding	2	c.-11-14072A>C
chr7	2252126	A	C	PASS	C	intron_variant	MODIFIER	DDX59	DDX59_3	transcript	XM_038541937.1	protein_coding	3	c.-11-14072A>C
chr7	2252126	A	C	PASS	C	intron_variant	MODIFIER	DDX59	DDX59_3	transcript	XM_038541938.1	protein_coding	3	c.-11-14072A>C
chr7	2286714	T	G	PASS	G	downstream_gene_variant	MODIFIER	DDX59	DDX59_3	transcript	XM_038541941.1	protein_coding	-1	c.*77T>G
chr7	2286714	T	G	PASS	G	intron_variant	MODIFIER	DDX59	DDX59_3	transcript	XM_038541936.1	protein_coding	9	c.1846+94T>G
chr7	2286714	T	G	PASS	G	intron_variant	MODIFIER	DDX59	DDX59_3	transcript	XM_038541937.1	protein_coding	10	c.1846+94T>G
chr7	2286714	T	G	PASS	G	intron_variant	MODIFIER	DDX59	DDX59_3	transcript	XM_038541938.1	protein_coding	10	c.1846+94T>G
chr7	2286714	T	G	PASS	G	intron_variant	MODIFIER	DDX59	DDX59_3	transcript	XM_038541940.1	protein_coding	8	c.1846+94T>G
chr7	2286714	T	G	PASS	G	intron_variant	MODIFIER	DDX59	DDX59_3	transcript	XM_038541939.1	protein_coding	9	c.1846+94T>G
chr7	2288691	G	A	PASS	A	downstream_gene_variant	MODIFIER	DDX59	DDX59_3	transcript	XM_038541936.1	protein_coding	-1	c.*1810G>A
chr7	2288691	G	A	PASS	A	downstream_gene_variant	MODIFIER	DDX59	DDX59_3	transcript	XM_038541941.1	protein_coding	-1	c.*2054G>A
chr7	2288691	G	A	PASS	A	downstream_gene_variant	MODIFIER	DDX59	DDX59_3	transcript	XM_038541937.1	protein_coding	-1	c.*1810G>A
chr7	2288691	G	A	PASS	A	downstream_gene_variant	MODIFIER	DDX59	DDX59_3	transcript	XM_038541938.1	protein_coding	-1	c.*1810G>A
chr7	2288691	G	A	PASS	A	downstream_gene_variant	MODIFIER	DDX59	DDX59_3	transcript	XM_038541940.1	protein_coding	-1	c.*1810G>A
chr7	2288691	G	A	PASS	A	downstream_gene_variant	MODIFIER	DDX59	DDX59_3	transcript	XM_038541939.1	protein_coding	-1	c.*1810G>A
chr7	2288691	G	A	PASS	A	intergenic_region	MODIFIER	DDX59-KIF14	DDX59_3-KIF14_3	intergenic_region	DDX59_3-KIF14_3		-1	n.2288691G>A
chr7	2332649	G	A	PASS	A	intron_variant	MODIFIER	KIF14	KIF14_3	transcript	XM_038541934.1	protein_coding	14	c.2586-658G>A
chr7	2332649	G	A	PASS	A	intron_variant	MODIFIER	KIF14	KIF14_3	transcript	XM_038541935.1	protein_coding	14	c.2586-658G>A
chr7	2379647	T	A	PASS	A	intergenic_region	MODIFIER	KIF14-LOC111096852	KIF14_3-LOC111096852_3	intergenic_region	KIF14_3-LOC111096852_3		-1	n.2379647T>A
chr7	2411228	G	A	PASS	A	downstream_gene_variant	MODIFIER	LOC111096852	LOC111096852_3	transcript	XR_005361551.1	pseudogene	-1	n.*1304C>T
chr7	2411228	G	A	PASS	A	intergenic_region	MODIFIER	KIF14-LOC111096852	KIF14_3-LOC111096852_3	intergenic_region	KIF14_3-LOC111096852_3		-1	n.2411228G>A
chr7	2426547	G	C	PASS	C	intron_variant	MODIFIER	LOC111096852	LOC111096852_3	transcript	XR_005361551.1	pseudogene	1	n.46+5147C>G
chr7	2432132	C	T	PASS	T	upstream_gene_variant	MODIFIER	LOC111096852	LOC111096852_3	transcript	XR_005361551.1	pseudogene	-1	n.-393G>A
chr7	2432132	C	T	PASS	T	intergenic_region	MODIFIER	LOC111096852-LOC111096853	LOC111096852_3-LOC111096853_3	intergenic_region	LOC111096852_3-LOC111096853_3		-1	n.2432132C>T
chr7	2437040	A	G	PASS	G	intergenic_region	MODIFIER	LOC111096852-LOC111096853	LOC111096852_3-LOC111096853_3	intergenic_region	LOC111096852_3-LOC111096853_3		-1	n.2437040A>G
chr7	2461354	G	A	PASS	A	intergenic_region	MODIFIER	LOC111096852-LOC111096853	LOC111096852_3-LOC111096853_3	intergenic_region	LOC111096852_3-LOC111096853_3		-1	n.2461354G>A
chr7	2478243	A	G	PASS	G	upstream_gene_variant	MODIFIER	ZNF281	ZNF281_3	transcript	XM_038541942.1	protein_coding	-1	c.-2461A>G
chr7	2478243	A	G	PASS	G	intron_variant	MODIFIER	LOC111096853	LOC111096853_3	transcript	XR_005361554.1	pseudogene	1	n.158-598A>G
chr7	2478243	A	G	PASS	G	intron_variant	MODIFIER	LOC111096853	LOC111096853_3	transcript	XR_005361552.1	pseudogene	1	n.123-598A>G
chr7	2478243	A	G	PASS	G	intron_variant	MODIFIER	LOC111096853	LOC111096853_3	transcript	XR_005361555.1	pseudogene	1	n.123-598A>G
chr7	2478243	A	G	PASS	G	intron_variant	MODIFIER	LOC111096853	LOC111096853_3	transcript	XR_005361556.1	pseudogene	1	n.123-598A>G
chr7	2478243	A	G	PASS	G	intron_variant	MODIFIER	LOC111096853	LOC111096853_3	transcript	XR_005361553.1	pseudogene	1	n.158-598A>G
chr7	2480287	C	CT	PASS	CT	upstream_gene_variant	MODIFIER	ZNF281	ZNF281_3	transcript	XM_038541942.1	protein_coding	-1	c.-417_-416insT
chr7	2480287	C	CT	PASS	CT	non_coding_transcript_exon_variant	MODIFIER	LOC111096853	LOC111096853_3	transcript	XR_005361554.1	pseudogene	4	n.514_515insT
chr7	2480287	C	CT	PASS	CT	non_coding_transcript_exon_variant	MODIFIER	LOC111096853	LOC111096853_3	transcript	XR_005361552.1	pseudogene	4	n.479_480insT
chr7	2480287	C	CT	PASS	CT	non_coding_transcript_exon_variant	MODIFIER	LOC111096853	LOC111096853_3	transcript	XR_005361555.1	pseudogene	4	n.488_489insT
chr7	2480287	C	CT	PASS	CT	non_coding_transcript_exon_variant	MODIFIER	LOC111096853	LOC111096853_3	transcript	XR_005361556.1	pseudogene	4	n.457_458insT
chr7	2480287	C	CT	PASS	CT	non_coding_transcript_exon_variant	MODIFIER	LOC111096853	LOC111096853_3	transcript	XR_005361553.1	pseudogene	4	n.492_493insT
chr7	2490969	CTG	C	PASS	C	intergenic_region	MODIFIER	ZNF281-LOC111096854	ZNF281_3-LOC111096854_3	intergenic_region	ZNF281_3-LOC111096854_3		-1	n.2490970_2490971delTG
chr7	2511416	G	A	PASS	A	intergenic_region	MODIFIER	ZNF281-LOC111096854	ZNF281_3-LOC111096854_3	intergenic_region	ZNF281_3-LOC111096854_3		-1	n.2511416G>A
chr7	2515930	C	T	PASS	T	intergenic_region	MODIFIER	ZNF281-LOC111096854	ZNF281_3-LOC111096854_3	intergenic_region	ZNF281_3-LOC111096854_3		-1	n.2515930C>T
chr7	2518952	A	T	PASS	T	intergenic_region	MODIFIER	ZNF281-LOC111096854	ZNF281_3-LOC111096854_3	intergenic_region	ZNF281_3-LOC111096854_3		-1	n.2518952A>T
chr7	2556717	C	T	PASS	T	non_coding_transcript_exon_variant	MODIFIER	LOC111096854	LOC111096854_3	transcript	XR_005361557.1	pseudogene	2	n.890C>T
chr7	2556717	C	T	PASS	T	non_coding_transcript_exon_variant	MODIFIER	LOC111096854	LOC111096854_3	transcript	XR_005361558.1	pseudogene	3	n.211C>T
chr7	2561581	G	A	PASS	A	downstream_gene_variant	MODIFIER	LOC111096854	LOC111096854_3	transcript	XR_005361557.1	pseudogene	-1	n.*4282G>A
chr7	2561581	G	A	PASS	A	downstream_gene_variant	MODIFIER	LOC111096854	LOC111096854_3	transcript	XR_005361558.1	pseudogene	-1	n.*4282G>A
chr7	2561581	G	A	PASS	A	intergenic_region	MODIFIER	LOC111096854-LOC119872652	LOC111096854_3-LOC119872652_3	intergenic_region	LOC111096854_3-LOC119872652_3		-1	n.2561581G>A
chr7	2564505	C	T	PASS	T	intergenic_region	MODIFIER	LOC111096854-LOC119872652	LOC111096854_3-LOC119872652_3	intergenic_region	LOC111096854_3-LOC119872652_3		-1	n.2564505C>T
chr7	2578127	C	T	PASS	T	non_coding_transcript_exon_variant	MODIFIER	LOC119872652	LOC119872652_3	transcript	XR_005361559.1	pseudogene	2	n.869G>A
chr7	2592335	C	T	PASS	T	downstream_gene_variant	MODIFIER	LOC119872768	LOC119872768_3	transcript	XR_005362786.1	snRNA	-1	n.*1401G>A
chr7	2592335	C	T	PASS	T	intergenic_region	MODIFIER	LOC119872652-LOC119872768	LOC119872652_3-LOC119872768_3	intergenic_region	LOC119872652_3-LOC119872768_3		-1	n.2592335C>T
chr7	2597463	C	T	PASS	T	upstream_gene_variant	MODIFIER	LOC119872768	LOC119872768_3	transcript	XR_005362786.1	snRNA	-1	n.-3625G>A
chr7	2597463	C	T	PASS	T	upstream_gene_variant	MODIFIER	LOC111096593	LOC111096593_3	transcript	XR_005361560.1	pseudogene	-1	n.-1880C>T
chr7	2597463	C	T	PASS	T	intergenic_region	MODIFIER	LOC119872768-LOC111096593	LOC119872768_3-LOC111096593_3	intergenic_region	LOC119872768_3-LOC111096593_3		-1	n.2597463C>T
chr7	2607103	C	T	PASS	T	intron_variant	MODIFIER	LOC111096593	LOC111096593_3	transcript	XR_005361560.1	pseudogene	2	n.322+693C>T
chr7	2673445	G	A	PASS	A	upstream_gene_variant	MODIFIER	LOC102152591	LOC102152591_3	transcript	XM_038541943.1	protein_coding	-1	c.-2437C>T
chr7	2673445	G	A	PASS	A	upstream_gene_variant	MODIFIER	LOC102152591	LOC102152591_3	transcript	XM_038541947.1	protein_coding	-1	c.-2225C>T
chr7	2673445	G	A	PASS	A	upstream_gene_variant	MODIFIER	LOC102152591	LOC102152591_3	transcript	XM_038541946.1	protein_coding	-1	c.-2223C>T
chr7	2673445	G	A	PASS	A	upstream_gene_variant	MODIFIER	LOC102152591	LOC102152591_3	transcript	XR_005361813.1	pseudogene	-1	n.-1620C>T
chr7	2673445	G	A	PASS	A	upstream_gene_variant	MODIFIER	LOC102152591	LOC102152591_3	transcript	XR_005361810.1	pseudogene	-1	n.-1621C>T
chr7	2673445	G	A	PASS	A	upstream_gene_variant	MODIFIER	LOC102152591	LOC102152591_3	transcript	XR_005361811.1	pseudogene	-1	n.-1621C>T
chr7	2673445	G	A	PASS	A	upstream_gene_variant	MODIFIER	LOC102152591	LOC102152591_3	transcript	XR_005361812.1	pseudogene	-1	n.-1622C>T
chr7	2673445	G	A	PASS	A	intron_variant	MODIFIER	LOC111096594	LOC111096594_3	transcript	XR_005361814.1	pseudogene	1	n.307+670G>A
chr7	2673445	G	A	PASS	A	intron_variant	MODIFIER	LOC102152591	LOC102152591_3	transcript	XM_038541944.1	protein_coding	1	c.-394-2002C>T
chr7	2673445	G	A	PASS	A	intron_variant	MODIFIER	LOC102152591	LOC102152591_3	transcript	XM_038541945.1	protein_coding	1	c.-394-2002C>T
chr7	2692737	C	T	PASS	T	intron_variant	MODIFIER	NR5A2	NR5A2_3	transcript	XM_038541948.1	protein_coding	6	c.1259-1155G>A
chr7	2692737	C	T	PASS	T	intron_variant	MODIFIER	NR5A2	NR5A2_3	transcript	XR_005361815.1	pseudogene	6	n.1216-1155G>A
chr7	2692737	C	T	PASS	T	intron_variant	MODIFIER	NR5A2	NR5A2_3	transcript	XM_038541950.1	protein_coding	6	c.1163-1155G>A
chr7	2692737	C	T	PASS	T	intron_variant	MODIFIER	NR5A2	NR5A2_3	transcript	XM_038541951.1	protein_coding	6	c.1163-1155G>A
chr7	2692737	C	T	PASS	T	intron_variant	MODIFIER	NR5A2	NR5A2_3	transcript	XM_038541949.1	protein_coding	6	c.1241-1155G>A
chr7	2732324	C	T	PASS	T	intron_variant	MODIFIER	NR5A2	NR5A2_3	transcript	XM_038541948.1	protein_coding	6	c.1258+10385G>A
chr7	2732324	C	T	PASS	T	intron_variant	MODIFIER	NR5A2	NR5A2_3	transcript	XR_005361815.1	pseudogene	6	n.1215+10385G>A
chr7	2732324	C	T	PASS	T	intron_variant	MODIFIER	NR5A2	NR5A2_3	transcript	XM_038541950.1	protein_coding	6	c.1162+10385G>A
chr7	2732324	C	T	PASS	T	intron_variant	MODIFIER	NR5A2	NR5A2_3	transcript	XM_038541951.1	protein_coding	6	c.1162+10385G>A
chr7	2732324	C	T	PASS	T	intron_variant	MODIFIER	NR5A2	NR5A2_3	transcript	XM_038541949.1	protein_coding	6	c.1240+10385G>A
chr7	2741354	G	A	PASS	A	intron_variant	MODIFIER	NR5A2	NR5A2_3	transcript	XM_038541948.1	protein_coding	6	c.1258+1355C>T
chr7	2741354	G	A	PASS	A	intron_variant	MODIFIER	NR5A2	NR5A2_3	transcript	XR_005361815.1	pseudogene	6	n.1215+1355C>T
chr7	2741354	G	A	PASS	A	intron_variant	MODIFIER	NR5A2	NR5A2_3	transcript	XM_038541950.1	protein_coding	6	c.1162+1355C>T
chr7	2741354	G	A	PASS	A	intron_variant	MODIFIER	NR5A2	NR5A2_3	transcript	XM_038541951.1	protein_coding	6	c.1162+1355C>T
chr7	2741354	G	A	PASS	A	intron_variant	MODIFIER	NR5A2	NR5A2_3	transcript	XM_038541949.1	protein_coding	6	c.1240+1355C>T
chr7	2742172	A	G	PASS	G	intron_variant	MODIFIER	NR5A2	NR5A2_3	transcript	XM_038541948.1	protein_coding	6	c.1258+537T>C
chr7	2742172	A	G	PASS	G	intron_variant	MODIFIER	NR5A2	NR5A2_3	transcript	XR_005361815.1	pseudogene	6	n.1215+537T>C
chr7	2742172	A	G	PASS	G	intron_variant	MODIFIER	NR5A2	NR5A2_3	transcript	XM_038541950.1	protein_coding	6	c.1162+537T>C
chr7	2742172	A	G	PASS	G	intron_variant	MODIFIER	NR5A2	NR5A2_3	transcript	XM_038541951.1	protein_coding	6	c.1162+537T>C
chr7	2742172	A	G	PASS	G	intron_variant	MODIFIER	NR5A2	NR5A2_3	transcript	XM_038541949.1	protein_coding	6	c.1240+537T>C
chr7	2769370	A	AGGCATCAATATTTATTTTTTTTTTTTTTTTTTTTTTTTTTTTTTTTTTTTTTTT	PASS	AGGCATCAATATTTATTTTTTTTTTTTTTTTTTTTTTTTTTTTTTTTTTTTTTTT	intron_variant	MODIFIER	NR5A2	NR5A2_3	transcript	XM_038541948.1	protein_coding	4	c.991-16297_991-16296insAAAAAAAAAAAAAAAAAAAAAAAAAAAAAAAAAAAAAAAATAAATATTGATGCC
chr7	2769370	A	AGGCATCAATATTTATTTTTTTTTTTTTTTTTTTTTTTTTTTTTTTTTTTTTTTT	PASS	AGGCATCAATATTTATTTTTTTTTTTTTTTTTTTTTTTTTTTTTTTTTTTTTTTT	intron_variant	MODIFIER	NR5A2	NR5A2_3	transcript	XR_005361815.1	pseudogene	4	n.948-16297_948-16296insAAAAAAAAAAAAAAAAAAAAAAAAAAAAAAAAAAAAAAAATAAATATTGATGCC
chr7	2769370	A	AGGCATCAATATTTATTTTTTTTTTTTTTTTTTTTTTTTTTTTTTTTTTTTTTTT	PASS	AGGCATCAATATTTATTTTTTTTTTTTTTTTTTTTTTTTTTTTTTTTTTTTTTTT	intron_variant	MODIFIER	NR5A2	NR5A2_3	transcript	XM_038541950.1	protein_coding	4	c.895-16297_895-16296insAAAAAAAAAAAAAAAAAAAAAAAAAAAAAAAAAAAAAAAATAAATATTGATGCC
chr7	2769370	A	AGGCATCAATATTTATTTTTTTTTTTTTTTTTTTTTTTTTTTTTTTTTTTTTTTT	PASS	AGGCATCAATATTTATTTTTTTTTTTTTTTTTTTTTTTTTTTTTTTTTTTTTTTT	intron_variant	MODIFIER	NR5A2	NR5A2_3	transcript	XM_038541951.1	protein_coding	4	c.895-16297_895-16296insAAAAAAAAAAAAAAAAAAAAAAAAAAAAAAAAAAAAAAAATAAATATTGATGCC
chr7	2769370	A	AGGCATCAATATTTATTTTTTTTTTTTTTTTTTTTTTTTTTTTTTTTTTTTTTTT	PASS	AGGCATCAATATTTATTTTTTTTTTTTTTTTTTTTTTTTTTTTTTTTTTTTTTTT	intron_variant	MODIFIER	NR5A2	NR5A2_3	transcript	XM_038541949.1	protein_coding	4	c.973-16297_973-16296insAAAAAAAAAAAAAAAAAAAAAAAAAAAAAAAAAAAAAAAATAAATATTGATGCC
chr7	2858035	G	GAC	PASS	GAC	intron_variant	MODIFIER	LOC111096855	LOC111096855_3	transcript	XR_005361561.1	pseudogene	2	n.205+865_205+866insGT
chr7	3012315	G	A	PASS	A	intron_variant	MODIFIER	LOC102152898	LOC102152898_3	transcript	XR_005361819.1	pseudogene	5	n.506-150G>A
chr7	3012315	G	A	PASS	A	intron_variant	MODIFIER	LOC102152898	LOC102152898_3	transcript	XR_005361823.1	pseudogene	6	n.573-150G>A
chr7	3012315	G	A	PASS	A	intron_variant	MODIFIER	LOC102152898	LOC102152898_3	transcript	XR_005361824.1	pseudogene	5	n.493-150G>A
chr7	3012315	G	A	PASS	A	intron_variant	MODIFIER	LOC102152898	LOC102152898_3	transcript	XR_005361818.1	pseudogene	5	n.499-150G>A
chr7	3012315	G	A	PASS	A	intron_variant	MODIFIER	LOC102152898	LOC102152898_3	transcript	XR_005361821.1	pseudogene	5	n.497-150G>A
chr7	3012315	G	A	PASS	A	intron_variant	MODIFIER	LOC102152898	LOC102152898_3	transcript	XR_005361820.1	pseudogene	4	n.420-150G>A
chr7	3012315	G	A	PASS	A	intron_variant	MODIFIER	LOC102152898	LOC102152898_3	transcript	XR_005361822.1	pseudogene	5	n.489-150G>A
chr7	3012315	G	A	PASS	A	intron_variant	MODIFIER	LOC102152898	LOC102152898_3	transcript	XR_005361825.1	pseudogene	4	n.498-150G>A
chr7	3146440	C	T	PASS	T	intergenic_region	MODIFIER	LOC102152898-LOC119872653	LOC102152898_3-LOC119872653_3	intergenic_region	LOC102152898_3-LOC119872653_3		-1	n.3146440C>T
chr7	3291942	G	A	PASS	A	intergenic_region	MODIFIER	LOC100683199-LOC111096596	LOC100683199_3-LOC111096596_3	intergenic_region	LOC100683199_3-LOC111096596_3		-1	n.3291942G>A
chr7	3362555	AGTCTTCAG	A	PASS	A	intergenic_region	MODIFIER	LOC100683199-LOC111096596	LOC100683199_3-LOC111096596_3	intergenic_region	LOC100683199_3-LOC111096596_3		-1	n.3362556_3362563delGTCTTCAG
chr7	3417927	T	C	PASS	C	intergenic_region	MODIFIER	LOC100683199-LOC111096596	LOC100683199_3-LOC111096596_3	intergenic_region	LOC100683199_3-LOC111096596_3		-1	n.3417927T>C
chr7	3417931	T	TACAC	PASS	TACAC	intergenic_region	MODIFIER	LOC100683199-LOC111096596	LOC100683199_3-LOC111096596_3	intergenic_region	LOC100683199_3-LOC111096596_3		-1	n.3417931_3417932insACAC
chr7	3449636	G	A	PASS	A	intergenic_region	MODIFIER	LOC100683199-LOC111096596	LOC100683199_3-LOC111096596_3	intergenic_region	LOC100683199_3-LOC111096596_3		-1	n.3449636G>A
chr7	3474571	C	T	PASS	T	intergenic_region	MODIFIER	LOC100683199-LOC111096596	LOC100683199_3-LOC111096596_3	intergenic_region	LOC100683199_3-LOC111096596_3		-1	n.3474571C>T
chr7	3615635	C	T	PASS	T	intergenic_region	MODIFIER	LOC119872721-LOC102152940	LOC119872721_3-LOC102152940_3	intergenic_region	LOC119872721_3-LOC102152940_3		-1	n.3615635C>T
chr7	3729698	C	T	PASS	T	intergenic_region	MODIFIER	LOC119872721-LOC102152940	LOC119872721_3-LOC102152940_3	intergenic_region	LOC119872721_3-LOC102152940_3		-1	n.3729698C>T
chr7	3769083	T	G	PASS	G	intron_variant	MODIFIER	LOC102152940	LOC102152940_3	transcript	XR_005361827.1	pseudogene	1	n.229-14074T>G
chr7	3769083	T	G	PASS	G	intron_variant	MODIFIER	LOC102152940	LOC102152940_3	transcript	XR_005361826.1	pseudogene	1	n.229-14074T>G
chr7	3769083	T	G	PASS	G	intron_variant	MODIFIER	LOC102152940	LOC102152940_3	transcript	XR_005361828.1	pseudogene	1	n.229-14074T>G
chr7	3779697	C	A	PASS	A	intron_variant	MODIFIER	LOC102152940	LOC102152940_3	transcript	XR_005361827.1	pseudogene	1	n.229-3460C>A
chr7	3779697	C	A	PASS	A	intron_variant	MODIFIER	LOC102152940	LOC102152940_3	transcript	XR_005361826.1	pseudogene	1	n.229-3460C>A
chr7	3779697	C	A	PASS	A	intron_variant	MODIFIER	LOC102152940	LOC102152940_3	transcript	XR_005361828.1	pseudogene	1	n.229-3460C>A
chr7	3782813	G	C	PASS	C	intron_variant	MODIFIER	LOC102152940	LOC102152940_3	transcript	XR_005361827.1	pseudogene	1	n.229-344G>C
chr7	3782813	G	C	PASS	C	intron_variant	MODIFIER	LOC102152940	LOC102152940_3	transcript	XR_005361826.1	pseudogene	1	n.229-344G>C
chr7	3782813	G	C	PASS	C	intron_variant	MODIFIER	LOC102152940	LOC102152940_3	transcript	XR_005361828.1	pseudogene	1	n.229-344G>C
chr7	3789435	T	A	PASS	A	intron_variant	MODIFIER	LOC102152940	LOC102152940_3	transcript	XR_005361827.1	pseudogene	2	n.377+6130T>A
chr7	3789435	T	A	PASS	A	intron_variant	MODIFIER	LOC102152940	LOC102152940_3	transcript	XR_005361826.1	pseudogene	2	n.377+6130T>A
chr7	3789435	T	A	PASS	A	intron_variant	MODIFIER	LOC102152940	LOC102152940_3	transcript	XR_005361828.1	pseudogene	2	n.378-3564T>A
chr7	3792974	T	A	PASS	A	intron_variant	MODIFIER	LOC102152940	LOC102152940_3	transcript	XR_005361827.1	pseudogene	2	n.377+9669T>A
chr7	3792974	T	A	PASS	A	intron_variant	MODIFIER	LOC102152940	LOC102152940_3	transcript	XR_005361826.1	pseudogene	2	n.377+9669T>A
chr7	3792974	T	A	PASS	A	intron_variant	MODIFIER	LOC102152940	LOC102152940_3	transcript	XR_005361828.1	pseudogene	2	n.378-25T>A
chr7	3798993	A	C	PASS	C	intron_variant	MODIFIER	LOC102152940	LOC102152940_3	transcript	XR_005361827.1	pseudogene	2	n.378-4064A>C
chr7	3798993	A	C	PASS	C	intron_variant	MODIFIER	LOC102152940	LOC102152940_3	transcript	XR_005361826.1	pseudogene	2	n.378-4064A>C
chr7	3798993	A	C	PASS	C	intron_variant	MODIFIER	LOC102152940	LOC102152940_3	transcript	XR_005361828.1	pseudogene	3	n.464-4064A>C
chr7	3839894	C	T	PASS	T	intergenic_region	MODIFIER	MIR181B-1-PTPRC	MIR181B-1_3-PTPRC_4	intergenic_region	MIR181B-1_3-PTPRC_4		-1	n.3839894C>T
chr7	3842655	T	G	PASS	G	intergenic_region	MODIFIER	MIR181B-1-PTPRC	MIR181B-1_3-PTPRC_4	intergenic_region	MIR181B-1_3-PTPRC_4		-1	n.3842655T>G
chr7	3871312	T	A	PASS	A	intergenic_region	MODIFIER	MIR181B-1-PTPRC	MIR181B-1_3-PTPRC_4	intergenic_region	MIR181B-1_3-PTPRC_4		-1	n.3871312T>A
chr7	3877814	T	A	PASS	A	intergenic_region	MODIFIER	MIR181B-1-PTPRC	MIR181B-1_3-PTPRC_4	intergenic_region	MIR181B-1_3-PTPRC_4		-1	n.3877814T>A
chr7	3905643	G	T	PASS	T	intergenic_region	MODIFIER	MIR181B-1-PTPRC	MIR181B-1_3-PTPRC_4	intergenic_region	MIR181B-1_3-PTPRC_4		-1	n.3905643G>T
chr7	3944220	C	T	PASS	T	intron_variant	MODIFIER	PTPRC	PTPRC_4	transcript	XM_038541952.1	protein_coding	20	c.2148+94G>A
chr7	3944220	C	T	PASS	T	intron_variant	MODIFIER	PTPRC	PTPRC_4	transcript	XM_038541953.1	protein_coding	19	c.1956+94G>A
chr7	3944220	C	T	PASS	T	intron_variant	MODIFIER	PTPRC	PTPRC_4	transcript	XM_038541954.1	protein_coding	18	c.1824+94G>A
chr7	3944220	C	T	PASS	T	intron_variant	MODIFIER	PTPRC	PTPRC_4	transcript	XM_038541955.1	protein_coding	17	c.1683+94G>A
chr7	3944220	C	T	PASS	T	intron_variant	MODIFIER	PTPRC	PTPRC_4	transcript	XM_038541956.1	protein_coding	16	c.1617+94G>A
chr7	3967664	T	A	PASS	A	intron_variant	MODIFIER	PTPRC	PTPRC_4	transcript	XM_038541952.1	protein_coding	11	c.1130-360A>T
chr7	3967664	T	A	PASS	A	intron_variant	MODIFIER	PTPRC	PTPRC_4	transcript	XM_038541953.1	protein_coding	10	c.938-360A>T
chr7	3967664	T	A	PASS	A	intron_variant	MODIFIER	PTPRC	PTPRC_4	transcript	XM_038541954.1	protein_coding	9	c.806-360A>T
chr7	3967664	T	A	PASS	A	intron_variant	MODIFIER	PTPRC	PTPRC_4	transcript	XM_038541955.1	protein_coding	8	c.665-360A>T
chr7	3967664	T	A	PASS	A	intron_variant	MODIFIER	PTPRC	PTPRC_4	transcript	XM_038541956.1	protein_coding	7	c.599-360A>T
chr7	4007725	C	T	PASS	T	intron_variant	MODIFIER	PTPRC	PTPRC_4	transcript	XM_038541952.1	protein_coding	2	c.74-19796G>A
chr7	4007725	C	T	PASS	T	intron_variant	MODIFIER	PTPRC	PTPRC_4	transcript	XM_038541953.1	protein_coding	2	c.74-19796G>A
chr7	4007725	C	T	PASS	T	intron_variant	MODIFIER	PTPRC	PTPRC_4	transcript	XM_038541954.1	protein_coding	2	c.74-19796G>A
chr7	4007725	C	T	PASS	T	intron_variant	MODIFIER	PTPRC	PTPRC_4	transcript	XM_038541955.1	protein_coding	2	c.74-19796G>A
chr7	4007725	C	T	PASS	T	intron_variant	MODIFIER	PTPRC	PTPRC_4	transcript	XM_038541956.1	protein_coding	2	c.74-19796G>A
chr7	4018535	T	C	PASS	C	intron_variant	MODIFIER	PTPRC	PTPRC_4	transcript	XM_038541952.1	protein_coding	2	c.73+28730A>G
chr7	4018535	T	C	PASS	C	intron_variant	MODIFIER	PTPRC	PTPRC_4	transcript	XM_038541953.1	protein_coding	2	c.73+28730A>G
chr7	4018535	T	C	PASS	C	intron_variant	MODIFIER	PTPRC	PTPRC_4	transcript	XM_038541954.1	protein_coding	2	c.73+28730A>G
chr7	4018535	T	C	PASS	C	intron_variant	MODIFIER	PTPRC	PTPRC_4	transcript	XM_038541955.1	protein_coding	2	c.73+28730A>G
chr7	4018535	T	C	PASS	C	intron_variant	MODIFIER	PTPRC	PTPRC_4	transcript	XM_038541956.1	protein_coding	2	c.73+28730A>G
chr7	4040222	G	A	PASS	A	intron_variant	MODIFIER	PTPRC	PTPRC_4	transcript	XM_038541952.1	protein_coding	2	c.73+7043C>T
chr7	4040222	G	A	PASS	A	intron_variant	MODIFIER	PTPRC	PTPRC_4	transcript	XM_038541953.1	protein_coding	2	c.73+7043C>T
chr7	4040222	G	A	PASS	A	intron_variant	MODIFIER	PTPRC	PTPRC_4	transcript	XM_038541954.1	protein_coding	2	c.73+7043C>T
chr7	4040222	G	A	PASS	A	intron_variant	MODIFIER	PTPRC	PTPRC_4	transcript	XM_038541955.1	protein_coding	2	c.73+7043C>T
chr7	4040222	G	A	PASS	A	intron_variant	MODIFIER	PTPRC	PTPRC_4	transcript	XM_038541956.1	protein_coding	2	c.73+7043C>T
chr7	4106847	G	C	PASS	C	intergenic_region	MODIFIER	PTPRC-ATP6V1G3	PTPRC_4-ATP6V1G3_3	intergenic_region	PTPRC_4-ATP6V1G3_3		-1	n.4106847G>C
chr7	4147049	G	GA	PASS	GA	intron_variant	MODIFIER	ATP6V1G3	ATP6V1G3_3	transcript	XM_038541753.1	protein_coding	1	c.83-474_83-473insA
chr7	4166145	C	T	PASS	T	intergenic_region	MODIFIER	ATP6V1G3-LOC119872654	ATP6V1G3_3-LOC119872654_3	intergenic_region	ATP6V1G3_3-LOC119872654_3		-1	n.4166145C>T
chr7	4181619	T	C	PASS	C	intron_variant	MODIFIER	LOC119872654	LOC119872654_3	transcript	XR_005361565.1	pseudogene	3	n.420+936A>G
chr7	4199599	T	A	PASS	A	intron_variant	MODIFIER	LOC119872654	LOC119872654_3	transcript	XR_005361565.1	pseudogene	2	n.342-16966A>T
chr7	4216650	C	A	PASS	A	intron_variant	MODIFIER	LOC119872654	LOC119872654_3	transcript	XR_005361565.1	pseudogene	2	n.341+4596G>T
chr7	4238165	TC	T	PASS	T	intron_variant	MODIFIER	LOC119872654	LOC119872654_3	transcript	XR_005361565.1	pseudogene	1	n.251+5244delG
chr7	4239033	A	G	PASS	G	intron_variant	MODIFIER	LOC119872654	LOC119872654_3	transcript	XR_005361565.1	pseudogene	1	n.251+4377T>C
chr7	4241705	C	G	PASS	G	intron_variant	MODIFIER	LOC119872654	LOC119872654_3	transcript	XR_005361565.1	pseudogene	1	n.251+1705G>C
chr7	4294015	A	C	PASS	C	intergenic_region	MODIFIER	LOC111096857-NEK7	LOC111096857_3-NEK7_3	intergenic_region	LOC111096857_3-NEK7_3		-1	n.4294015A>C
chr7	4296982	C	T	PASS	T	intergenic_region	MODIFIER	LOC111096857-NEK7	LOC111096857_3-NEK7_3	intergenic_region	LOC111096857_3-NEK7_3		-1	n.4296982C>T
chr7	4300152	C	T	PASS	T	intergenic_region	MODIFIER	LOC111096857-NEK7	LOC111096857_3-NEK7_3	intergenic_region	LOC111096857_3-NEK7_3		-1	n.4300152C>T
chr7	4303164	G	A	PASS	A	intergenic_region	MODIFIER	LOC111096857-NEK7	LOC111096857_3-NEK7_3	intergenic_region	LOC111096857_3-NEK7_3		-1	n.4303164G>A
chr7	4303674	C	T	PASS	T	intergenic_region	MODIFIER	LOC111096857-NEK7	LOC111096857_3-NEK7_3	intergenic_region	LOC111096857_3-NEK7_3		-1	n.4303674C>T
chr7	4310507	C	T	PASS	T	intergenic_region	MODIFIER	LOC111096857-NEK7	LOC111096857_3-NEK7_3	intergenic_region	LOC111096857_3-NEK7_3		-1	n.4310507C>T
chr7	4310537	G	T	PASS	T	intergenic_region	MODIFIER	LOC111096857-NEK7	LOC111096857_3-NEK7_3	intergenic_region	LOC111096857_3-NEK7_3		-1	n.4310537G>T
chr7	4311064	A	C	PASS	C	intergenic_region	MODIFIER	LOC111096857-NEK7	LOC111096857_3-NEK7_3	intergenic_region	LOC111096857_3-NEK7_3		-1	n.4311064A>C
chr7	4316462	G	A	PASS	A	intergenic_region	MODIFIER	LOC111096857-NEK7	LOC111096857_3-NEK7_3	intergenic_region	LOC111096857_3-NEK7_3		-1	n.4316462G>A
chr7	4325128	C	T	PASS	T	3_prime_UTR_variant	MODIFIER	NEK7	NEK7_3	transcript	XM_038541957.1	protein_coding	10	c.*1304G>A
chr7	4325128	C	T	PASS	T	3_prime_UTR_variant	MODIFIER	NEK7	NEK7_3	transcript	XM_038541972.1	protein_coding	9	c.*1304G>A
chr7	4325128	C	T	PASS	T	3_prime_UTR_variant	MODIFIER	NEK7	NEK7_3	transcript	XM_038541969.1	protein_coding	10	c.*1304G>A
chr7	4325128	C	T	PASS	T	3_prime_UTR_variant	MODIFIER	NEK7	NEK7_3	transcript	XM_038541963.1	protein_coding	10	c.*1304G>A
chr7	4325128	C	T	PASS	T	3_prime_UTR_variant	MODIFIER	NEK7	NEK7_3	transcript	XM_038541966.1	protein_coding	10	c.*1304G>A
chr7	4325128	C	T	PASS	T	3_prime_UTR_variant	MODIFIER	NEK7	NEK7_3	transcript	XM_038541970.1	protein_coding	10	c.*1304G>A
chr7	4325128	C	T	PASS	T	3_prime_UTR_variant	MODIFIER	NEK7	NEK7_3	transcript	XM_038541961.1	protein_coding	10	c.*1304G>A
chr7	4325128	C	T	PASS	T	3_prime_UTR_variant	MODIFIER	NEK7	NEK7_3	transcript	XM_038541959.1	protein_coding	10	c.*1304G>A
chr7	4325128	C	T	PASS	T	3_prime_UTR_variant	MODIFIER	NEK7	NEK7_3	transcript	XM_038541960.1	protein_coding	11	c.*1304G>A
chr7	4325128	C	T	PASS	T	3_prime_UTR_variant	MODIFIER	NEK7	NEK7_3	transcript	XM_038541964.1	protein_coding	10	c.*1304G>A
chr7	4325128	C	T	PASS	T	3_prime_UTR_variant	MODIFIER	NEK7	NEK7_3	transcript	XM_038541962.1	protein_coding	10	c.*1304G>A
chr7	4325128	C	T	PASS	T	3_prime_UTR_variant	MODIFIER	NEK7	NEK7_3	transcript	XM_038541965.1	protein_coding	10	c.*1304G>A
chr7	4325128	C	T	PASS	T	3_prime_UTR_variant	MODIFIER	NEK7	NEK7_3	transcript	XM_038541958.1	protein_coding	10	c.*1304G>A
chr7	4325128	C	T	PASS	T	3_prime_UTR_variant	MODIFIER	NEK7	NEK7_3	transcript	XM_038541968.1	protein_coding	10	c.*1304G>A
chr7	4325128	C	T	PASS	T	3_prime_UTR_variant	MODIFIER	NEK7	NEK7_3	transcript	XM_038541971.1	protein_coding	10	c.*1304G>A
chr7	4329599	C	T	PASS	T	intron_variant	MODIFIER	NEK7	NEK7_3	transcript	XM_038541957.1	protein_coding	9	c.799-3057G>A
chr7	4329599	C	T	PASS	T	intron_variant	MODIFIER	NEK7	NEK7_3	transcript	XM_038541972.1	protein_coding	8	c.724-3057G>A
chr7	4329599	C	T	PASS	T	intron_variant	MODIFIER	NEK7	NEK7_3	transcript	XM_038541969.1	protein_coding	9	c.799-3057G>A
chr7	4329599	C	T	PASS	T	intron_variant	MODIFIER	NEK7	NEK7_3	transcript	XM_038541963.1	protein_coding	9	c.799-3057G>A
chr7	4329599	C	T	PASS	T	intron_variant	MODIFIER	NEK7	NEK7_3	transcript	XM_038541966.1	protein_coding	9	c.799-3057G>A
chr7	4329599	C	T	PASS	T	intron_variant	MODIFIER	NEK7	NEK7_3	transcript	XM_038541970.1	protein_coding	9	c.799-3057G>A
chr7	4329599	C	T	PASS	T	intron_variant	MODIFIER	NEK7	NEK7_3	transcript	XM_038541961.1	protein_coding	9	c.799-3057G>A
chr7	4329599	C	T	PASS	T	intron_variant	MODIFIER	NEK7	NEK7_3	transcript	XM_038541959.1	protein_coding	9	c.799-3057G>A
chr7	4329599	C	T	PASS	T	intron_variant	MODIFIER	NEK7	NEK7_3	transcript	XM_038541960.1	protein_coding	10	c.799-3057G>A
chr7	4329599	C	T	PASS	T	intron_variant	MODIFIER	NEK7	NEK7_3	transcript	XM_038541964.1	protein_coding	9	c.799-3057G>A
chr7	4329599	C	T	PASS	T	intron_variant	MODIFIER	NEK7	NEK7_3	transcript	XM_038541962.1	protein_coding	9	c.799-3057G>A
chr7	4329599	C	T	PASS	T	intron_variant	MODIFIER	NEK7	NEK7_3	transcript	XM_038541965.1	protein_coding	9	c.799-3057G>A
chr7	4329599	C	T	PASS	T	intron_variant	MODIFIER	NEK7	NEK7_3	transcript	XM_038541958.1	protein_coding	9	c.799-3057G>A
chr7	4329599	C	T	PASS	T	intron_variant	MODIFIER	NEK7	NEK7_3	transcript	XM_038541968.1	protein_coding	9	c.799-3057G>A
chr7	4329599	C	T	PASS	T	intron_variant	MODIFIER	NEK7	NEK7_3	transcript	XM_038541971.1	protein_coding	9	c.799-3057G>A
chr7	4333452	G	A	PASS	A	intron_variant	MODIFIER	NEK7	NEK7_3	transcript	XM_038541957.1	protein_coding	9	c.799-6910C>T
chr7	4333452	G	A	PASS	A	intron_variant	MODIFIER	NEK7	NEK7_3	transcript	XM_038541972.1	protein_coding	8	c.724-6910C>T
chr7	4333452	G	A	PASS	A	intron_variant	MODIFIER	NEK7	NEK7_3	transcript	XM_038541969.1	protein_coding	9	c.799-6910C>T
chr7	4333452	G	A	PASS	A	intron_variant	MODIFIER	NEK7	NEK7_3	transcript	XM_038541963.1	protein_coding	9	c.799-6910C>T
chr7	4333452	G	A	PASS	A	intron_variant	MODIFIER	NEK7	NEK7_3	transcript	XM_038541966.1	protein_coding	9	c.799-6910C>T
chr7	4333452	G	A	PASS	A	intron_variant	MODIFIER	NEK7	NEK7_3	transcript	XM_038541970.1	protein_coding	9	c.799-6910C>T
chr7	4333452	G	A	PASS	A	intron_variant	MODIFIER	NEK7	NEK7_3	transcript	XM_038541961.1	protein_coding	9	c.799-6910C>T
chr7	4333452	G	A	PASS	A	intron_variant	MODIFIER	NEK7	NEK7_3	transcript	XM_038541959.1	protein_coding	9	c.799-6910C>T
chr7	4333452	G	A	PASS	A	intron_variant	MODIFIER	NEK7	NEK7_3	transcript	XM_038541960.1	protein_coding	10	c.799-6910C>T
chr7	4333452	G	A	PASS	A	intron_variant	MODIFIER	NEK7	NEK7_3	transcript	XM_038541964.1	protein_coding	9	c.799-6910C>T
chr7	4333452	G	A	PASS	A	intron_variant	MODIFIER	NEK7	NEK7_3	transcript	XM_038541962.1	protein_coding	9	c.799-6910C>T
chr7	4333452	G	A	PASS	A	intron_variant	MODIFIER	NEK7	NEK7_3	transcript	XM_038541965.1	protein_coding	9	c.799-6910C>T
chr7	4333452	G	A	PASS	A	intron_variant	MODIFIER	NEK7	NEK7_3	transcript	XM_038541958.1	protein_coding	9	c.799-6910C>T
chr7	4333452	G	A	PASS	A	intron_variant	MODIFIER	NEK7	NEK7_3	transcript	XM_038541968.1	protein_coding	9	c.799-6910C>T
chr7	4333452	G	A	PASS	A	intron_variant	MODIFIER	NEK7	NEK7_3	transcript	XM_038541971.1	protein_coding	9	c.799-6910C>T
chr7	4338161	T	G	PASS	G	intron_variant	MODIFIER	NEK7	NEK7_3	transcript	XM_038541957.1	protein_coding	9	c.798+5391A>C
chr7	4338161	T	G	PASS	G	intron_variant	MODIFIER	NEK7	NEK7_3	transcript	XM_038541972.1	protein_coding	8	c.723+5391A>C
chr7	4338161	T	G	PASS	G	intron_variant	MODIFIER	NEK7	NEK7_3	transcript	XM_038541969.1	protein_coding	9	c.798+5391A>C
chr7	4338161	T	G	PASS	G	intron_variant	MODIFIER	NEK7	NEK7_3	transcript	XM_038541963.1	protein_coding	9	c.798+5391A>C
chr7	4338161	T	G	PASS	G	intron_variant	MODIFIER	NEK7	NEK7_3	transcript	XM_038541966.1	protein_coding	9	c.798+5391A>C
chr7	4338161	T	G	PASS	G	intron_variant	MODIFIER	NEK7	NEK7_3	transcript	XM_038541970.1	protein_coding	9	c.798+5391A>C
chr7	4338161	T	G	PASS	G	intron_variant	MODIFIER	NEK7	NEK7_3	transcript	XM_038541961.1	protein_coding	9	c.798+5391A>C
chr7	4338161	T	G	PASS	G	intron_variant	MODIFIER	NEK7	NEK7_3	transcript	XM_038541959.1	protein_coding	9	c.798+5391A>C
chr7	4338161	T	G	PASS	G	intron_variant	MODIFIER	NEK7	NEK7_3	transcript	XM_038541960.1	protein_coding	10	c.798+5391A>C
chr7	4338161	T	G	PASS	G	intron_variant	MODIFIER	NEK7	NEK7_3	transcript	XM_038541964.1	protein_coding	9	c.798+5391A>C
chr7	4338161	T	G	PASS	G	intron_variant	MODIFIER	NEK7	NEK7_3	transcript	XM_038541962.1	protein_coding	9	c.798+5391A>C
chr7	4338161	T	G	PASS	G	intron_variant	MODIFIER	NEK7	NEK7_3	transcript	XM_038541965.1	protein_coding	9	c.798+5391A>C
chr7	4338161	T	G	PASS	G	intron_variant	MODIFIER	NEK7	NEK7_3	transcript	XM_038541958.1	protein_coding	9	c.798+5391A>C
chr7	4338161	T	G	PASS	G	intron_variant	MODIFIER	NEK7	NEK7_3	transcript	XM_038541968.1	protein_coding	9	c.798+5391A>C
chr7	4338161	T	G	PASS	G	intron_variant	MODIFIER	NEK7	NEK7_3	transcript	XM_038541971.1	protein_coding	9	c.798+5391A>C
chr7	4340337	T	C	PASS	C	intron_variant	MODIFIER	NEK7	NEK7_3	transcript	XM_038541957.1	protein_coding	9	c.798+3215A>G
chr7	4340337	T	C	PASS	C	intron_variant	MODIFIER	NEK7	NEK7_3	transcript	XM_038541972.1	protein_coding	8	c.723+3215A>G
chr7	4340337	T	C	PASS	C	intron_variant	MODIFIER	NEK7	NEK7_3	transcript	XM_038541969.1	protein_coding	9	c.798+3215A>G
chr7	4340337	T	C	PASS	C	intron_variant	MODIFIER	NEK7	NEK7_3	transcript	XM_038541963.1	protein_coding	9	c.798+3215A>G
chr7	4340337	T	C	PASS	C	intron_variant	MODIFIER	NEK7	NEK7_3	transcript	XM_038541966.1	protein_coding	9	c.798+3215A>G
chr7	4340337	T	C	PASS	C	intron_variant	MODIFIER	NEK7	NEK7_3	transcript	XM_038541970.1	protein_coding	9	c.798+3215A>G
chr7	4340337	T	C	PASS	C	intron_variant	MODIFIER	NEK7	NEK7_3	transcript	XM_038541961.1	protein_coding	9	c.798+3215A>G
chr7	4340337	T	C	PASS	C	intron_variant	MODIFIER	NEK7	NEK7_3	transcript	XM_038541959.1	protein_coding	9	c.798+3215A>G
chr7	4340337	T	C	PASS	C	intron_variant	MODIFIER	NEK7	NEK7_3	transcript	XM_038541960.1	protein_coding	10	c.798+3215A>G
chr7	4340337	T	C	PASS	C	intron_variant	MODIFIER	NEK7	NEK7_3	transcript	XM_038541964.1	protein_coding	9	c.798+3215A>G
chr7	4340337	T	C	PASS	C	intron_variant	MODIFIER	NEK7	NEK7_3	transcript	XM_038541962.1	protein_coding	9	c.798+3215A>G
chr7	4340337	T	C	PASS	C	intron_variant	MODIFIER	NEK7	NEK7_3	transcript	XM_038541965.1	protein_coding	9	c.798+3215A>G
chr7	4340337	T	C	PASS	C	intron_variant	MODIFIER	NEK7	NEK7_3	transcript	XM_038541958.1	protein_coding	9	c.798+3215A>G
chr7	4340337	T	C	PASS	C	intron_variant	MODIFIER	NEK7	NEK7_3	transcript	XM_038541968.1	protein_coding	9	c.798+3215A>G
chr7	4340337	T	C	PASS	C	intron_variant	MODIFIER	NEK7	NEK7_3	transcript	XM_038541971.1	protein_coding	9	c.798+3215A>G
chr7	4350565	T	C	PASS	C	intron_variant	MODIFIER	NEK7	NEK7_3	transcript	XM_038541957.1	protein_coding	7	c.590-2657A>G
chr7	4350565	T	C	PASS	C	intron_variant	MODIFIER	NEK7	NEK7_3	transcript	XM_038541972.1	protein_coding	6	c.515-2657A>G
chr7	4350565	T	C	PASS	C	intron_variant	MODIFIER	NEK7	NEK7_3	transcript	XM_038541969.1	protein_coding	7	c.590-2657A>G
chr7	4350565	T	C	PASS	C	intron_variant	MODIFIER	NEK7	NEK7_3	transcript	XM_038541963.1	protein_coding	7	c.590-2657A>G
chr7	4350565	T	C	PASS	C	intron_variant	MODIFIER	NEK7	NEK7_3	transcript	XM_038541966.1	protein_coding	7	c.590-2657A>G
chr7	4350565	T	C	PASS	C	intron_variant	MODIFIER	NEK7	NEK7_3	transcript	XM_038541970.1	protein_coding	7	c.590-2657A>G
chr7	4350565	T	C	PASS	C	intron_variant	MODIFIER	NEK7	NEK7_3	transcript	XM_038541961.1	protein_coding	7	c.590-2657A>G
chr7	4350565	T	C	PASS	C	intron_variant	MODIFIER	NEK7	NEK7_3	transcript	XM_038541959.1	protein_coding	7	c.590-2657A>G
chr7	4350565	T	C	PASS	C	intron_variant	MODIFIER	NEK7	NEK7_3	transcript	XM_038541960.1	protein_coding	8	c.590-2657A>G
chr7	4350565	T	C	PASS	C	intron_variant	MODIFIER	NEK7	NEK7_3	transcript	XM_038541964.1	protein_coding	7	c.590-2657A>G
chr7	4350565	T	C	PASS	C	intron_variant	MODIFIER	NEK7	NEK7_3	transcript	XM_038541962.1	protein_coding	7	c.590-2657A>G
chr7	4350565	T	C	PASS	C	intron_variant	MODIFIER	NEK7	NEK7_3	transcript	XM_038541965.1	protein_coding	7	c.590-2657A>G
chr7	4350565	T	C	PASS	C	intron_variant	MODIFIER	NEK7	NEK7_3	transcript	XM_038541958.1	protein_coding	7	c.590-2657A>G
chr7	4350565	T	C	PASS	C	intron_variant	MODIFIER	NEK7	NEK7_3	transcript	XM_038541968.1	protein_coding	7	c.590-2657A>G
chr7	4350565	T	C	PASS	C	intron_variant	MODIFIER	NEK7	NEK7_3	transcript	XM_038541971.1	protein_coding	7	c.590-2657A>G
chr7	4364921	C	T	PASS	T	intron_variant	MODIFIER	NEK7	NEK7_3	transcript	XM_038541957.1	protein_coding	5	c.373-1286G>A
chr7	4364921	C	T	PASS	T	intron_variant	MODIFIER	NEK7	NEK7_3	transcript	XM_038541972.1	protein_coding	4	c.298-1286G>A
chr7	4364921	C	T	PASS	T	intron_variant	MODIFIER	NEK7	NEK7_3	transcript	XM_038541969.1	protein_coding	5	c.373-1286G>A
chr7	4364921	C	T	PASS	T	intron_variant	MODIFIER	NEK7	NEK7_3	transcript	XM_038541963.1	protein_coding	5	c.373-1286G>A
chr7	4364921	C	T	PASS	T	intron_variant	MODIFIER	NEK7	NEK7_3	transcript	XM_038541966.1	protein_coding	5	c.373-1286G>A
chr7	4364921	C	T	PASS	T	intron_variant	MODIFIER	NEK7	NEK7_3	transcript	XM_038541970.1	protein_coding	5	c.373-1286G>A
chr7	4364921	C	T	PASS	T	intron_variant	MODIFIER	NEK7	NEK7_3	transcript	XM_038541961.1	protein_coding	5	c.373-1286G>A
chr7	4364921	C	T	PASS	T	intron_variant	MODIFIER	NEK7	NEK7_3	transcript	XM_038541959.1	protein_coding	5	c.373-1286G>A
chr7	4364921	C	T	PASS	T	intron_variant	MODIFIER	NEK7	NEK7_3	transcript	XM_038541960.1	protein_coding	6	c.373-1286G>A
chr7	4364921	C	T	PASS	T	intron_variant	MODIFIER	NEK7	NEK7_3	transcript	XM_038541964.1	protein_coding	5	c.373-1286G>A
chr7	4364921	C	T	PASS	T	intron_variant	MODIFIER	NEK7	NEK7_3	transcript	XM_038541962.1	protein_coding	5	c.373-1286G>A
chr7	4364921	C	T	PASS	T	intron_variant	MODIFIER	NEK7	NEK7_3	transcript	XM_038541965.1	protein_coding	5	c.373-1286G>A
chr7	4364921	C	T	PASS	T	intron_variant	MODIFIER	NEK7	NEK7_3	transcript	XM_038541958.1	protein_coding	5	c.373-1286G>A
chr7	4364921	C	T	PASS	T	intron_variant	MODIFIER	NEK7	NEK7_3	transcript	XM_038541968.1	protein_coding	5	c.373-1286G>A
chr7	4364921	C	T	PASS	T	intron_variant	MODIFIER	NEK7	NEK7_3	transcript	XM_038541971.1	protein_coding	5	c.373-1286G>A
chr7	4380688	G	A	PASS	A	intron_variant	MODIFIER	NEK7	NEK7_3	transcript	XM_038541957.1	protein_coding	4	c.261+112C>T
chr7	4380688	G	A	PASS	A	intron_variant	MODIFIER	NEK7	NEK7_3	transcript	XM_038541972.1	protein_coding	3	c.186+112C>T
chr7	4380688	G	A	PASS	A	intron_variant	MODIFIER	NEK7	NEK7_3	transcript	XM_038541969.1	protein_coding	4	c.261+112C>T
chr7	4380688	G	A	PASS	A	intron_variant	MODIFIER	NEK7	NEK7_3	transcript	XM_038541963.1	protein_coding	4	c.261+112C>T
chr7	4380688	G	A	PASS	A	intron_variant	MODIFIER	NEK7	NEK7_3	transcript	XM_038541966.1	protein_coding	4	c.261+112C>T
chr7	4380688	G	A	PASS	A	intron_variant	MODIFIER	NEK7	NEK7_3	transcript	XM_038541970.1	protein_coding	4	c.261+112C>T
chr7	4380688	G	A	PASS	A	intron_variant	MODIFIER	NEK7	NEK7_3	transcript	XM_038541961.1	protein_coding	4	c.261+112C>T
chr7	4380688	G	A	PASS	A	intron_variant	MODIFIER	NEK7	NEK7_3	transcript	XM_038541959.1	protein_coding	4	c.261+112C>T
chr7	4380688	G	A	PASS	A	intron_variant	MODIFIER	NEK7	NEK7_3	transcript	XM_038541960.1	protein_coding	5	c.261+112C>T
chr7	4380688	G	A	PASS	A	intron_variant	MODIFIER	NEK7	NEK7_3	transcript	XM_038541964.1	protein_coding	4	c.261+112C>T
chr7	4380688	G	A	PASS	A	intron_variant	MODIFIER	NEK7	NEK7_3	transcript	XM_038541962.1	protein_coding	4	c.261+112C>T
chr7	4380688	G	A	PASS	A	intron_variant	MODIFIER	NEK7	NEK7_3	transcript	XM_038541965.1	protein_coding	4	c.261+112C>T
chr7	4380688	G	A	PASS	A	intron_variant	MODIFIER	NEK7	NEK7_3	transcript	XM_038541958.1	protein_coding	4	c.261+112C>T
chr7	4380688	G	A	PASS	A	intron_variant	MODIFIER	NEK7	NEK7_3	transcript	XM_038541968.1	protein_coding	4	c.261+112C>T
chr7	4380688	G	A	PASS	A	intron_variant	MODIFIER	NEK7	NEK7_3	transcript	XM_038541971.1	protein_coding	4	c.261+112C>T
chr7	4398768	T	C	PASS	C	intron_variant	MODIFIER	NEK7	NEK7_3	transcript	XM_038541957.1	protein_coding	2	c.58-4110A>G
chr7	4398768	T	C	PASS	C	intron_variant	MODIFIER	NEK7	NEK7_3	transcript	XM_038541972.1	protein_coding	1	c.-18-4110A>G
chr7	4398768	T	C	PASS	C	intron_variant	MODIFIER	NEK7	NEK7_3	transcript	XM_038541969.1	protein_coding	2	c.58-4110A>G
chr7	4398768	T	C	PASS	C	intron_variant	MODIFIER	NEK7	NEK7_3	transcript	XM_038541963.1	protein_coding	2	c.58-4110A>G
chr7	4398768	T	C	PASS	C	intron_variant	MODIFIER	NEK7	NEK7_3	transcript	XM_038541966.1	protein_coding	2	c.58-4110A>G
chr7	4398768	T	C	PASS	C	intron_variant	MODIFIER	NEK7	NEK7_3	transcript	XM_038541970.1	protein_coding	2	c.58-4110A>G
chr7	4398768	T	C	PASS	C	intron_variant	MODIFIER	NEK7	NEK7_3	transcript	XM_038541961.1	protein_coding	2	c.58-4110A>G
chr7	4398768	T	C	PASS	C	intron_variant	MODIFIER	NEK7	NEK7_3	transcript	XM_038541959.1	protein_coding	2	c.58-4110A>G
chr7	4398768	T	C	PASS	C	intron_variant	MODIFIER	NEK7	NEK7_3	transcript	XM_038541960.1	protein_coding	3	c.58-4110A>G
chr7	4398768	T	C	PASS	C	intron_variant	MODIFIER	NEK7	NEK7_3	transcript	XM_038541964.1	protein_coding	2	c.58-4110A>G
chr7	4398768	T	C	PASS	C	intron_variant	MODIFIER	NEK7	NEK7_3	transcript	XM_038541962.1	protein_coding	2	c.58-4110A>G
chr7	4398768	T	C	PASS	C	intron_variant	MODIFIER	NEK7	NEK7_3	transcript	XM_038541965.1	protein_coding	2	c.58-4110A>G
chr7	4398768	T	C	PASS	C	intron_variant	MODIFIER	NEK7	NEK7_3	transcript	XM_038541958.1	protein_coding	2	c.58-4110A>G
chr7	4398768	T	C	PASS	C	intron_variant	MODIFIER	NEK7	NEK7_3	transcript	XM_038541968.1	protein_coding	2	c.58-4110A>G
chr7	4398768	T	C	PASS	C	intron_variant	MODIFIER	NEK7	NEK7_3	transcript	XM_038541971.1	protein_coding	2	c.58-4110A>G
chr7	4400138	C	A	PASS	A	intron_variant	MODIFIER	NEK7	NEK7_3	transcript	XM_038541957.1	protein_coding	2	c.58-5480G>T
chr7	4400138	C	A	PASS	A	intron_variant	MODIFIER	NEK7	NEK7_3	transcript	XM_038541972.1	protein_coding	1	c.-18-5480G>T
chr7	4400138	C	A	PASS	A	intron_variant	MODIFIER	NEK7	NEK7_3	transcript	XM_038541969.1	protein_coding	2	c.58-5480G>T
chr7	4400138	C	A	PASS	A	intron_variant	MODIFIER	NEK7	NEK7_3	transcript	XM_038541963.1	protein_coding	2	c.58-5480G>T
chr7	4400138	C	A	PASS	A	intron_variant	MODIFIER	NEK7	NEK7_3	transcript	XM_038541966.1	protein_coding	2	c.58-5480G>T
chr7	4400138	C	A	PASS	A	intron_variant	MODIFIER	NEK7	NEK7_3	transcript	XM_038541970.1	protein_coding	2	c.58-5480G>T
chr7	4400138	C	A	PASS	A	intron_variant	MODIFIER	NEK7	NEK7_3	transcript	XM_038541961.1	protein_coding	2	c.58-5480G>T
chr7	4400138	C	A	PASS	A	intron_variant	MODIFIER	NEK7	NEK7_3	transcript	XM_038541959.1	protein_coding	2	c.58-5480G>T
chr7	4400138	C	A	PASS	A	intron_variant	MODIFIER	NEK7	NEK7_3	transcript	XM_038541960.1	protein_coding	3	c.58-5480G>T
chr7	4400138	C	A	PASS	A	intron_variant	MODIFIER	NEK7	NEK7_3	transcript	XM_038541964.1	protein_coding	2	c.58-5480G>T
chr7	4400138	C	A	PASS	A	intron_variant	MODIFIER	NEK7	NEK7_3	transcript	XM_038541962.1	protein_coding	2	c.58-5480G>T
chr7	4400138	C	A	PASS	A	intron_variant	MODIFIER	NEK7	NEK7_3	transcript	XM_038541965.1	protein_coding	2	c.58-5480G>T
chr7	4400138	C	A	PASS	A	intron_variant	MODIFIER	NEK7	NEK7_3	transcript	XM_038541958.1	protein_coding	2	c.58-5480G>T
chr7	4400138	C	A	PASS	A	intron_variant	MODIFIER	NEK7	NEK7_3	transcript	XM_038541968.1	protein_coding	2	c.58-5480G>T
chr7	4400138	C	A	PASS	A	intron_variant	MODIFIER	NEK7	NEK7_3	transcript	XM_038541971.1	protein_coding	2	c.58-5480G>T
chr7	4414090	G	A	PASS	A	intron_variant	MODIFIER	NEK7	NEK7_3	transcript	XM_038541957.1	protein_coding	2	c.57+3018C>T
chr7	4414090	G	A	PASS	A	intron_variant	MODIFIER	NEK7	NEK7_3	transcript	XM_038541972.1	protein_coding	1	c.-19+798C>T
[truncated: 15,737 more rows]

## Sheet: No variants per filter step
Table S5. Summary of number of candidate variants remaining for analysis after several filtering steps. Linkage and homozygosity mapping were performed once for the hypothesis, that two dogs are affected, and once for three affected dogs. A variant was considered a functional candidate, if search in available databases (e.g. pubmed, OMIM, Mouse genome informatic database) showed association of an…
Filtering step, critical intervals defined by Dogs 1 & 2	Homozygous variants		Filtering step, critical intervals defined by Dogs 1-3	Homozygous variants
All variants in the affected dog	3,409,072		All variants in the affected dog	3,409,072
Private variants (955 control dogs of diverse breeds)	5,624		Private variants (955 control dogs of diverse breeds)	5,624
Private variants in critical interval	497		Private variants in critical interval	198
Private protein changing variants in critical interval	5		Private protein changing variants in critical interval	2
Protein changing variants in functional candidate genes	1		Protein changing variants in functional candidate genes	1
